# Supplementary material for: Contrasting genetic regulation of plant development in wild barley grown in two European environments revealed by nested association mapping
Source: J Exp Bot. 2018 Jan 18;69(7):1517–31. doi: 10.1093/jxb/ery002 (PMC5888909; doi:10.1093/jxb/ery002)
Supplement: Supplementary Tables [file ery002_suppl_tables_s1-s5.xlsx]

## Sheet: Info
List of supplemental tables and trait info
Table S1. ANOVA results of phenotypic data within location.
Table S2. GWAS output of all significant SNPs across all cross-validation (CV) runs.
Table S3. Family-specific effect estimation based on the cumulating method.
Table S4. List of QTLs, extreme family effects and candidate genes calculated for eight traits.
Table S5. Presence of SNPs inside QTL candidate genes in HEB families based on exome capture sequencing.
Abbreviation	Trait	Unit	Description
SHO	Time to shooting	days	Number of days from sowing until first node noticeable 1 cm above soil surface for 50% of all plants of a plot , BBCH 31 (Lancashire et al., 1991)
SEL	Shoot elongation phase	days	Time from SHO to HEA
HEA	Time to heading	days	Number of days from sowing until awn emergence for 50% of all plants of a plot, BBCH 49 (Lancashire et al., 1991)
RIP	Ripening phase	days	Time from HEA to MAT
MAT	Time to maturity	days	Number of days from sowing until hard dough: grain content firm and fingernail impression held, BBCH 87 (Lancashire et al., 1991)
HEI	Plant height	cm	Average plant height of all plants of a plot measured from soil surface to tip of the erected ear without awns at maturity
LOD	Lodging	ordinal	Visually scored as a mean of a plot shortly before harvest (1= no lodging to 9= highest degree of lodging)
TCK	Tiller thickness	ordinal	Visually scored as mean thickness of a bundle of straw harvested from each plot at maturity (1= thin to 9= thick)

## Sheet: Table S1
Table S1. ANOVA results of phenotypic data within location.
Trait	Location	Varince component	DF	F-Value	p-val	sig. Level
SHO	Halle	Genotype*Treatment	1415	1.01299	0.405302	n.s.
SHO	Halle	Treatment	1	761.282	2.55666e-133	***
SHO	Halle	Year	1	11165.4	0	***
SHO	Halle	Genotype	1419	16.4033	0	***
SHO	Halle	Treatment*Year	1	4.01967	0.0451715	n.s.
SHO	Halle	Genotype*Year	1407	2.0194	2.58127e-38	***
SEL	Halle	Genotype*Treatment	1419	1.03573	0.257068	n.s.
SEL	Halle	Treatment	1	0.127856	0.720721	n.s.
SEL	Halle	Year	1	20.7609	5.67321e-06	***
SEL	Halle	Genotype	1419	4.4835	3.79457e-156	***
SEL	Halle	Treatment*Year	1	96.8136	4.12901e-22	***
SEL	Halle	Genotype*Year	1419	1.44781	3.63356e-12	***
HEA	Halle	Genotype*Treatment	1416	1.13369	0.00981202	*
HEA	Halle	Treatment	1	2019.15	6.31569e-271	***
HEA	Halle	Year	1	27136	0	***
HEA	Halle	Genotype	1419	46.1924	0	***
HEA	Halle	Treatment*Year	1	456.384	1.57001e-87	***
HEA	Halle	Genotype*Year	1413	3.1772	4.56099e-97	***
RIP	Halle	Genotype*Treatment	1417	1.3214	1.25979e-07	***
RIP	Halle	Treatment	1	34.0769	6.63616e-09	***
RIP	Halle	Year	1	23649.4	0	***
RIP	Halle	Genotype	1419	5.20154	5.11695e-184	***
RIP	Halle	Treatment*Year	1	42.1659	1.17802e-10	***
RIP	Halle	Genotype*Year	1412	2.15869	3.75645e-45	***
MAT	Halle	Genotype*Treatment	1417	1.69155	1.42284e-22	***
MAT	Halle	Treatment	1	1506.17	3.59527e-222	***
MAT	Halle	Year	1	82990	0	***
MAT	Halle	Genotype	1419	16.7846	0	***
MAT	Halle	Treatment*Year	1	514.237	8.94368e-97	***
MAT	Halle	Genotype*Year	1412	2.96568	1.8066e-86	***
HEI	Halle	Genotype*Treatment	1416	1.01679	0.379001	n.s.
HEI	Halle	Treatment	1	20.8918	5.30943e-06	***
HEI	Halle	Year	1	1680.4	1.82794e-238	***
HEI	Halle	Genotype	1418	16.6425	0	***
HEI	Halle	Treatment*Year	1	59.752	2.10481e-14	***
HEI	Halle	Genotype*Year	1409	2.26798	1.6346e-50	***
LOD	Halle	Genotype*Treatment	1419	1.13261	0.0101299	n.s.
LOD	Halle	Treatment	1	36.0723	2.433e-09	***
LOD	Halle	Year	1	14994.5	0	***
LOD	Halle	Genotype	1419	5.13229	4.8655e-184	***
LOD	Halle	Treatment*Year	1	80.2115	1.07318e-18	***
LOD	Halle	Genotype*Year	1417	1.40845	9.70811e-11	***
HEA	Dundee	Genotype*treatment	1370	1.49251	1.09118e-13	***
HEA	Dundee	treatment	1	440.562	8.6208e-85	***
HEA	Dundee	year	1	65985.9	0	***
HEA	Dundee	Genotype	1370	18.6718	0	***
HEA	Dundee	treatment*year	1	275.879	1.78043e-56	***
HEA	Dundee	Genotype*year	1367	1.41779	7.83207e-11	***
RIP	Dundee	Genotype*treatment	1370	1.06862	0.111981	n.s.
RIP	Dundee	treatment	1	651.212	4.17655e-117	***
RIP	Dundee	year	1	9402.29	0	***
RIP	Dundee	Genotype	1370	2.343	1.90386e-53	***
RIP	Dundee	treatment*year	1	57.0616	7.85166e-14	***
RIP	Dundee	Genotype*year	1366	1.25006	2.23286e-05	***
MAT	Dundee	Genotype*treatment	1370	1.3362	6.02172e-08	***
MAT	Dundee	treatment	1	1565.77	3.47637e-226	***
MAT	Dundee	year	1	44542.4	0	***
MAT	Dundee	Genotype	1370	2.58049	4.24103e-65	***
MAT	Dundee	treatment*year	1	93.6213	1.94113e-21	***
MAT	Dundee	Genotype*year	1368	1.58923	1.73069e-17	***
HEI	Dundee	Genotype*treatment	1367	1.04209	0.225576	n.s.
HEI	Dundee	treatment	1	2513.19	4.65719e-307	***
HEI	Dundee	year	1	5488.98	0	***
HEI	Dundee	Genotype	1370	7.72143	1.29513e-261	***
HEI	Dundee	treatment*year	1	4.85665	0.0277131	n.s.
HEI	Dundee	Genotype*year	1366	1.10427	0.0349699	n.s.

## Sheet: Table S2
Table S2. GWAS output of all significant SNPs across all cross-validation (CV) runs.
Trait	Location	Treatment	SNP name	i_select Marker	Chra)	Posa)	Detection rate b)	p-valuec)	R²trainingd)	R²validatione)	Effectf)
HEA	Dundee	Across	BOPA1_3101_111	i_11_10419	1H	5	1	0.00128967	9.75455e-05	0.00116723	-0.679972
HEA	Dundee	Across	BOPA2_12_10636	i_12_10636	1H	5	2	0.000168978	0.00265069	0.00247853	-1.51919
HEA	Dundee	Across	SCRI_RS_161137	i_SCRI_RS_161137	1H	5	8	0.000849223	0.0044738	0.00583869	-1.06406
HEA	Dundee	Across	SCRI_RS_207257	i_SCRI_RS_207257	1H	5	5	0.00320061	0.00435408	0.00519421	-0.788369
HEA	Dundee	Across	SCRI_RS_232577	i_SCRI_RS_232577	1H	5	1	0.000467231	0.00686362	0.000204136	-0.693729
HEA	Dundee	Across	SCRI_RS_66630	i_SCRI_RS_66630	1H	5	5	0.00426323	0.00153039	0.00282298	-0.664349
HEA	Dundee	Across	SCRI_RS_82277	i_SCRI_RS_82277	1H	5	1	0.000435577	0.00346841	0.00242795	-0.621178
HEA	Dundee	Across	BOPA2_12_11011	i_12_11011	1H	6	1	0.000409251	0.00210368	0.00192116	-2.83653
HEA	Dundee	Across	BOPA2_12_30933	i_12_30933	1H	6	1	0.00222737	0.000786599	0.0166285	-1.34038
HEA	Dundee	Across	SCRI_RS_182656	i_SCRI_RS_182656	1H	16.4	1	0.000133078	0.00241818	0.0023726	-0.924959
HEA	Dundee	Across	BOPA2_12_30948	i_12_30948	1H	18.5	2	9.71757e-05	0.000139898	0.000188658	0.898611
HEA	Dundee	Across	BOPA2_12_30876	i_12_30876	1H	27.1	1	3.73478e-05	0.000672995	0.00196991	0.971942
HEA	Dundee	Across	SCRI_RS_182603	i_SCRI_RS_182603	1H	27.1	1	0.000220512	0.00578301	6.8287e-05	-1.0225
HEA	Dundee	Across	BOPA1_4226_570	i_11_20712	1H	27.3	10	0.00106303	0.000382734	0.00663368	1.0655
HEA	Dundee	Across	SCRI_RS_154811	i_SCRI_RS_154811	1H	28.1	2	0.000628839	0.00336421	0.00552753	0.7786
HEA	Dundee	Across	SCRI_RS_176084	i_SCRI_RS_176084	1H	28.4	7	0.000677703	0.00025728	0.00525575	0.818211
HEA	Dundee	Across	SCRI_RS_128285	i_SCRI_RS_128285	1H	32.2	1	0.00531405	0.00494863	3.92064e-07	-0.714558
HEA	Dundee	Across	BOPA1_3751_1136	i_11_20617	1H	38	3	0.00241372	0.000477073	0.000530722	0.709878
HEA	Dundee	Across	BOPA2_12_11498	i_12_11498	1H	38	1	2.46938e-05	0.00138052	0.0135822	1.38366
HEA	Dundee	Across	SCRI_RS_126734	i_SCRI_RS_126734	1H	38	1	0.00707651	0.000166721	0.0133397	0.523453
HEA	Dundee	Across	SCRI_RS_193392	i_SCRI_RS_193392	1H	40.1	3	0.00139572	0.00588208	0.00105366	0.745004
HEA	Dundee	Across	BOPA1_5381_1950	i_11_10764	1H	41.5	1	0.000949976	0.000414446	0.000136681	4.62996
HEA	Dundee	Across	SCRI_RS_170869	i_SCRI_RS_170869	1H	41.5	1	0.000623574	0.00108767	0.00694903	-0.899843
HEA	Dundee	Across	BOPA2_12_11357	i_12_11357	1H	41.6	2	2.0596e-05	0.000545271	0.0210069	1.06455
HEA	Dundee	Across	SCRI_RS_184784	i_SCRI_RS_184784	1H	41.9	1	1.02285e-05	0.000151483	0.000564472	0.726308
HEA	Dundee	Across	SCRI_RS_230987	i_SCRI_RS_230987	1H	41.9	1	9.71283e-05	6.54463e-05	4.1805e-08	0.622532
HEA	Dundee	Across	SCRI_RS_205816	i_SCRI_RS_205816	1H	42.4	5	0.0017386	5.75073e-05	0.00477862	0.84704
HEA	Dundee	Across	BOPA1_409_1643	i_11_10597	1H	43.1	1	0.000823016	0.000195778	0.000302177	3.58562
HEA	Dundee	Across	SCRI_RS_147042	i_SCRI_RS_147042	1H	43.1	1	0.00273967	0.00672052	0.00636721	0.787119
HEA	Dundee	Across	BOPA2_12_11266	i_12_11266	1H	43.15	3	0.00249878	0.00178308	0.00144303	1.25663
HEA	Dundee	Across	BOPA1_6720_641	i_11_21134	1H	43.2	1	8.20415e-06	3.8943e-05	0.00185681	0.773047
HEA	Dundee	Across	SCRI_RS_132461	i_SCRI_RS_132461	1H	43.5	1	0.000609346	9.72492e-07	1.85507e-05	0.609273
HEA	Dundee	Across	SCRI_RS_214559	i_SCRI_RS_214559	1H	43.5	2	0.00109863	0.000407556	0.000545029	0.752191
HEA	Dundee	Across	BOPA1_2407_1771	i_11_10294	1H	46.4	16	0.000555864	0.000212531	0.00489109	1.0685
HEA	Dundee	Across	BOPA2_12_10491	i_12_10491	1H	46.45	3	0.000717625	0.000202352	0.00103586	0.947898
HEA	Dundee	Across	BOPA2_12_10235	i_12_10235	1H	47.7	1	1.5732e-06	0.00089424	0.00407466	4.98939
HEA	Dundee	Across	BOPA1_4163_1786	i_11_20698	1H	48.1	29	0.000418803	0.00127106	0.00364354	1.41604
HEA	Dundee	Across	BOPA2_12_30306	i_12_30306	1H	48.15	7	0.000252178	0.00737444	0.00354298	3.67864
HEA	Dundee	Across	BOPA1_4020_643	i_11_20660	1H	48.2	52	0.000135368	0.00560512	0.00650107	0.955315
HEA	Dundee	Across	SCRI_RS_186830	i_SCRI_RS_186830	1H	48.2	1	0.00470723	0.00221785	0.00254898	-1.01711
HEA	Dundee	Across	BOPA1_ConsensusGBS0371_2	i_11_11484	1H	48.4	1	0.00126815	0.00129666	0.00714653	0.626538
HEA	Dundee	Across	SCRI_RS_151874	i_SCRI_RS_151874	1H	48.4	1	0.00303317	5.24526e-05	0.00188788	-0.777101
HEA	Dundee	Across	SCRI_RS_189248	i_SCRI_RS_189248	1H	48.4	1	2.1707e-08	0.000309815	0.000681782	1.23194
HEA	Dundee	Across	BOPA1_4793_777	i_11_20810	1H	48.6	1	1.12572e-07	0.000146133	0.00699063	1.06708
HEA	Dundee	Across	SCRI_RS_152642	i_SCRI_RS_152642	1H	48.8	1	0.00242095	0.000969498	0.00154359	2.35738
HEA	Dundee	Across	BOPA1_4716_1205	i_11_20798	1H	48.9	1	0.000512414	1.85662e-05	0.000272369	0.763321
HEA	Dundee	Across	BOPA2_12_30110	i_12_30110	1H	48.9	1	2.44497e-07	9.96402e-05	2.91966e-05	1.03818
HEA	Dundee	Across	BOPA1_8743_197	i_11_21361	1H	50.4	4	0.000502282	0.00134455	0.00226319	1.20047
HEA	Dundee	Across	SCRI_RS_119743	i_SCRI_RS_119743	1H	50.4	1	0.0018513	0.000853784	0.00236134	0.721014
HEA	Dundee	Across	BOPA1_7800_594	i_11_10933	1H	50.6	1	0.000646443	0.000459846	0.0045981	-3.87556
HEA	Dundee	Across	BOPA2_12_30343	i_12_30343	1H	51.6	1	0.00884137	0.00904219	0.000457616	-1.0728
HEA	Dundee	Across	SCRI_RS_56976	i_SCRI_RS_56976	1H	52.3	1	4.70707e-06	8.92804e-05	6.0739e-05	0.956607
HEA	Dundee	Across	SCRI_RS_156506	i_SCRI_RS_156506	1H	52.5	1	0.00359161	0.00153217	5.28886e-05	0.591434
HEA	Dundee	Across	BOPA2_12_11444	i_12_11444	1H	52.7	2	0.000769727	0.00386864	0.0042935	1.24743
HEA	Dundee	Across	SCRI_RS_138118	i_SCRI_RS_138118	1H	53.5	1	0.00486481	0.00110604	0.000159722	-0.628115
HEA	Dundee	Across	SCRI_RS_211274	i_SCRI_RS_211274	1H	54.5	5	0.00130405	0.0017484	0.00366991	-0.908549
HEA	Dundee	Across	BOPA1_3845_1089	i_11_10552	1H	54.9	6	0.000412761	0.00812758	0.00280575	-1.28598
HEA	Dundee	Across	SCRI_RS_122216	i_SCRI_RS_122216	1H	54.9	1	0.00222839	0.00257082	0.00052244	-0.621693
HEA	Dundee	Across	BOPA1_1857_64	i_11_10176	1H	55.5	1	3.24702e-05	0.0015652	0.0019317	-0.835094
HEA	Dundee	Across	BOPA2_12_30744	i_12_30744	1H	57.3	3	0.00407111	0.00129321	0.000713394	-1.23152
HEA	Dundee	Across	BOPA1_2459_237	i_11_10302	1H	58.4	5	0.000818024	0.00318625	0.00237939	-0.656478
HEA	Dundee	Across	SCRI_RS_204611	i_SCRI_RS_204611	1H	59.1	2	0.00109784	0.0027881	0.00257063	-0.57326
HEA	Dundee	Across	SCRI_RS_188820	i_SCRI_RS_188820	1H	60.8	1	0.00026669	0.0031531	0.00800235	-0.662963
HEA	Dundee	Across	SCRI_RS_219685	i_SCRI_RS_219685	1H	60.8	2	0.000156423	0.000189592	0.000889996	-1.26769
HEA	Dundee	Across	SCRI_RS_120605	i_SCRI_RS_120605	1H	61.5	1	0.000100621	9.50276e-06	5.34023e-05	-0.868847
HEA	Dundee	Across	BOPA1_ABC16273_1_1_48	i_11_11367	1H	61.8	1	0.00250433	0.000157503	0.000351385	-0.615982
HEA	Dundee	Across	BOPA2_12_31099	i_12_31099	1H	62.8	6	0.00130813	0.00426725	0.00164113	-1.64584
HEA	Dundee	Across	BOPA1_1016_376	i_11_10006	1H	71	1	0.00022489	0.0130334	0.0014409	-0.803568
HEA	Dundee	Across	SCRI_RS_4893	i_SCRI_RS_4893	1H	71.1	1	0.00171732	0.00329147	0.00466977	1.46455
HEA	Dundee	Across	SCRI_RS_21080	i_SCRI_RS_21080	1H	71.2	6	0.00207219	0.00652692	0.00663849	-0.839843
HEA	Dundee	Across	BOPA1_4005_530	i_11_20657	1H	74.2	12	0.000567942	0.00117144	0.000859764	-1.18523
HEA	Dundee	Across	BOPA2_12_11144	i_12_11144	1H	80.95	4	0.00143404	0.00499749	0.00575847	-2.50421
HEA	Dundee	Across	SCRI_RS_154140	i_SCRI_RS_154140	1H	83	2	0.000187491	0.000986624	0.00454582	1.17158
HEA	Dundee	Across	BOPA1_4691_721	i_11_20792	1H	83.7	2	0.000813589	0.0120762	0.00464933	1.36193
HEA	Dundee	Across	SCRI_RS_139690	i_SCRI_RS_139690	1H	83.7	16	0.00197019	0.00768342	0.0101245	-1.8094
HEA	Dundee	Across	SCRI_RS_236576	i_SCRI_RS_236576	1H	83.7	1	0.000123353	9.87734e-05	8.92003e-06	0.905214
HEA	Dundee	Across	SCRI_RS_176644	i_SCRI_RS_176644	1H	85.9	11	0.000669955	0.00248999	0.00546228	-3.40315
HEA	Dundee	Across	SCRI_RS_197910	i_SCRI_RS_197910	1H	85.9	1	0.000565844	0.00836638	0.0231184	-2.052
HEA	Dundee	Across	SCRI_RS_177788	i_SCRI_RS_177788	1H	86	19	0.000578536	0.00298042	0.00296755	1.81446
HEA	Dundee	Across	SCRI_RS_231869	i_SCRI_RS_231869	1H	86	3	0.00289077	0.000763393	0.000861386	-0.944304
HEA	Dundee	Across	SCRI_RS_121048	i_SCRI_RS_121048	1H	86.5	2	0.00428588	0.0131262	0.0105738	-1.51605
HEA	Dundee	Across	BOPA2_12_30546	i_12_30546	1H	86.8	6	0.00161817	0.00229216	0.00644892	-3.74461
HEA	Dundee	Across	SCRI_RS_179987	i_SCRI_RS_179987	1H	86.9	4	0.00192772	0.00398743	0.00341744	-2.04264
HEA	Dundee	Across	BOPA1_2935_1634	i_11_10396	1H	90.3	1	0.00235566	0.00135005	0.0352847	0.524452
HEA	Dundee	Across	BOPA2_12_31192	i_12_31192	1H	90.4	1	0.000110451	0.0103117	0.00781016	-0.968611
HEA	Dundee	Across	BOPA1_4499_1364	i_11_20754	1H	94.2	1	0.00515825	6.38756e-05	7.18973e-05	0.592178
HEA	Dundee	Across	BOPA1_14371_423	i_11_20169	1H	94.6	2	3.43525e-05	0.00199119	0.00159435	0.735439
HEA	Dundee	Across	SCRI_RS_188909	i_SCRI_RS_188909	1H	94.9	3	0.00179329	0.00328623	0.00253886	1.04599
HEA	Dundee	Across	SCRI_RS_136856	i_SCRI_RS_136856	1H	95.6	6	0.00127892	0.0022979	0.00162465	1.19487
HEA	Dundee	Across	BOPA1_2711_234	i_11_10357	1H	95.9	12	0.000207171	0.00236166	0.00421079	0.782744
HEA	Dundee	Across	BOPA2_12_20187	i_12_20187	1H	97.5	1	4.54194e-07	0.000215492	0.00162266	-5.58695
HEA	Dundee	Across	BOPA1_1497_628	i_11_10111	1H	97.9	1	1.04563e-09	0.00263343	0.00301868	1.21882
HEA	Dundee	Across	BOPA2_12_20613	i_12_20613	1H	97.9	15	0.00140026	0.00316594	0.00304917	1.1517
HEA	Dundee	Across	BOPA2_12_21020	i_12_21020	1H	97.9	9	0.00199135	0.00228019	0.00221397	1.87049
HEA	Dundee	Across	BOPA1_5336_400	i_11_20921	1H	100.1	3	0.000376226	0.0013618	0.00329668	0.896631
HEA	Dundee	Across	BOPA2_12_30191	i_12_30191	1H	100.1	1	5.31906e-07	0.00157936	3.58329e-06	0.873836
HEA	Dundee	Across	SCRI_RS_106752	i_SCRI_RS_106752	1H	100.1	2	8.16226e-05	0.00324267	0.00895321	-1.87424
HEA	Dundee	Across	SCRI_RS_206759	i_SCRI_RS_206759	1H	100.1	17	0.000350935	0.0031737	0.00250537	0.94074
HEA	Dundee	Across	SCRI_RS_176063	i_SCRI_RS_176063	1H	100.35	10	0.000539351	0.00172419	0.00683791	3.04928
HEA	Dundee	Across	BOPA1_4962_1295	i_11_20844	1H	100.8	1	3.54332e-05	0.000141279	0.00268154	-0.900196
HEA	Dundee	Across	BOPA1_5690_1045	i_11_10789	1H	103.4	1	0.00304991	0.00160155	0.000236343	1.11847
HEA	Dundee	Across	SCRI_RS_120481	i_SCRI_RS_120481	1H	103.4	12	0.000479902	0.00293049	0.00498938	0.988169
HEA	Dundee	Across	SCRI_RS_127968	i_SCRI_RS_127968	1H	103.6	4	0.000182058	0.00377765	0.00104976	1.74419
HEA	Dundee	Across	SCRI_RS_238125	i_SCRI_RS_238125	1H	104.2	1	0.000211548	9.31755e-05	0.000298372	-1.47056
HEA	Dundee	Across	BOPA1_557_1297	i_11_20959	1H	112.3	2	0.000344196	0.00138978	4.28793e-06	-1.23805
HEA	Dundee	Across	SCRI_RS_224392	i_SCRI_RS_224392	1H	112.3	5	0.00220012	0.000491081	0.00207833	-1.03506
HEA	Dundee	Across	BOPA2_12_21172	i_12_21172	1H	116.3	2	0.00445089	0.000813109	0.00154776	0.99362
HEA	Dundee	Across	SCRI_RS_127646	i_SCRI_RS_127646	1H	116.3	3	0.000894303	0.000329031	0.00415225	-1.35309
HEA	Dundee	Across	BOPA1_5283_1090	i_11_20908	1H	116.5	1	5.47898e-06	4.00938e-05	0.00404348	-2.12823
HEA	Dundee	Across	BOPA1_ConsensusGBS0687_3	i_11_11528	1H	116.5	1	6.55533e-05	0.00100273	0.00323662	1.06977
HEA	Dundee	Across	BOPA1_5477_757	i_11_20940	1H	117.8	15	0.000300814	0.000144116	0.0016349	3.69557
HEA	Dundee	Across	BOPA2_12_11443	i_12_11443	1H	117.8	45	0.000291652	0.000186512	0.00229666	1.08143
HEA	Dundee	Across	SCRI_RS_150607	i_SCRI_RS_150607	1H	117.8	1	0.000245836	0.000146399	0.00257146	3.34727
HEA	Dundee	Across	SCRI_RS_196910	i_SCRI_RS_196910	1H	117.8	1	0.00285505	0.000185187	0.0169612	1.21877
HEA	Dundee	Across	SCRI_RS_4522	i_SCRI_RS_4522	1H	117.8	2	0.000131222	0.000737453	0.000826385	1.05944
HEA	Dundee	Across	SCRI_RS_165588	i_SCRI_RS_165588	1H	119	2	0.00193148	0.000805395	0.0010274	-1.45815
HEA	Dundee	Across	BOPA1_7381_1292	i_11_10903	1H	122.2	6	0.000313494	0.00128831	0.00348037	1.24113
HEA	Dundee	Across	BOPA1_ABC00875_1_3_436	i_11_11038	1H	122.2	1	0.0018325	0.00194375	0.00245952	0.729485
HEA	Dundee	Across	BOPA2_12_30649	i_12_30649	1H	122.2	11	0.00114684	0.000529687	0.00364348	0.890522
HEA	Dundee	Across	SCRI_RS_167578	i_SCRI_RS_167578	1H	122.2	1	0.00284709	0.00231923	0.000529596	-1.16614
HEA	Dundee	Across	SCRI_RS_216088	i_SCRI_RS_216088	1H	122.2	6	8.6883e-07	0.0015972	0.00582315	1.31439
HEA	Dundee	Across	SCRI_RS_165476	i_SCRI_RS_165476	1H	126	8	9.32071e-06	0.00254488	0.00163922	-1.62595
HEA	Dundee	Across	SCRI_RS_162628	i_SCRI_RS_162628	1H	128	1	0.00164417	0.000707688	0.00738996	0.851114
HEA	Dundee	Across	SCRI_RS_182206	i_SCRI_RS_182206	1H	128	1	0.0010553	0.00354723	0.00659593	-0.821542
HEA	Dundee	Across	SCRI_RS_130891	i_SCRI_RS_130891	1H	128.3	4	0.000191568	0.000456133	0.00561695	1.37801
HEA	Dundee	Across	SCRI_RS_150563	i_SCRI_RS_150563	1H	128.3	2	0.00417079	0.010948	0.00526895	-0.814018
HEA	Dundee	Across	SCRI_RS_156009	i_SCRI_RS_156009	1H	128.3	14	0.000668084	0.0043952	0.00436781	-1.02174
HEA	Dundee	Across	SCRI_RS_165338	i_SCRI_RS_165338	1H	128.3	4	0.00125014	0.00609898	0.00241894	-0.972579
HEA	Dundee	Across	SCRI_RS_180081	i_SCRI_RS_180081	1H	128.3	2	4.80642e-05	0.0018138	0.00262695	-1.03226
HEA	Dundee	Across	SCRI_RS_196448	i_SCRI_RS_196448	1H	128.3	6	0.00140071	0.00810013	0.005346	-1.21001
HEA	Dundee	Across	SCRI_RS_206532	i_SCRI_RS_206532	1H	128.3	1	0.00166944	0.00803636	0.00990601	-0.976828
HEA	Dundee	Across	SCRI_RS_149094	i_SCRI_RS_149094	1H	130.7	4	0.00103698	0.0016535	0.0140556	1.07254
HEA	Dundee	Across	SCRI_RS_163142	i_SCRI_RS_163142	1H	130.7	2	0.00511035	0.0129364	0.000847087	0.880058
HEA	Dundee	Across	SCRI_RS_236175	i_SCRI_RS_236175	1H	130.7	2	0.000623956	0.00308467	0.00970225	0.968194
HEA	Dundee	Across	BOPA1_ConsensusGBS0554_4	i_11_11509	1H	130.8	1	0.00392158	0.0094384	0.00763151	1.05061
HEA	Dundee	Across	SCRI_RS_206337	i_SCRI_RS_206337	1H	130.8	1	0.00378821	0.00665402	0.0180713	0.884493
HEA	Dundee	Across	BOPA1_13095_187	i_11_20138	1H	131.9	64	3.6466e-06	0.0109111	0.0139077	-1.58838
HEA	Dundee	Across	SCRI_RS_235776	i_SCRI_RS_235776	1H	131.9	6	0.000739926	0.0075022	0.00612969	-1.21005
HEA	Dundee	Across	SCRI_RS_176006	i_SCRI_RS_176006	1H	132.1	5	0.000732637	0.00356013	0.00393052	-1.16258
HEA	Dundee	Across	BOPA1_5316_739	i_11_20915	1H	132.4	2	0.000108388	0.00423786	0.01116	1.76071
HEA	Dundee	Across	BOPA1_4057_2114	i_11_10590	1H	132.5	23	1.00076e-06	0.0116654	0.0123136	-1.97179
HEA	Dundee	Across	BOPA2_12_10746	i_12_10746	1H	132.5	1	0.000741868	0.0121397	0.0192615	-0.969594
HEA	Dundee	Across	SCRI_RS_117283	i_SCRI_RS_117283	1H	132.5	2	0.000385024	0.000769279	0.00322259	-1.32
HEA	Dundee	Across	BOPA1_4592_118	i_11_20772	1H	132.7	3	0.00149415	0.0103736	0.013082	-0.949604
HEA	Dundee	Across	BOPA2_12_20429	i_12_20429	1H	132.7	9	0.000830725	0.0123844	0.00789714	-1.65124
HEA	Dundee	Across	BOPA2_12_31081	i_12_31081	1H	132.9	15	0.000545075	0.00024826	0.0046818	1.12057
HEA	Dundee	Across	BOPA1_3263_2865	i_11_10443	1H	133	4	0.000964282	0.00957949	0.00493595	-1.30068
HEA	Dundee	Across	SCRI_RS_148694	i_SCRI_RS_148694	2H	0	1	9.22318e-06	0.00116595	0.00596103	2.26329
HEA	Dundee	Across	SCRI_RS_135585	i_SCRI_RS_135585	2H	2.1	1	0.000142541	0.00400205	0.000939676	-2.64643
HEA	Dundee	Across	SCRI_RS_139708	i_SCRI_RS_139708	2H	2.2	1	0.000503129	0.015182	0.00508482	-1.72761
HEA	Dundee	Across	BOPA1_3692_940	i_11_20609	2H	3.4	5	0.00241041	0.00472843	0.00605109	-2.71088
HEA	Dundee	Across	SCRI_RS_156845	i_SCRI_RS_156845	2H	4	2	0.000442425	0.00819144	0.00992768	-0.934144
HEA	Dundee	Across	SCRI_RS_174552	i_SCRI_RS_174552	2H	4	1	0.003812	0.006503	0.0123563	1.65362
HEA	Dundee	Across	SCRI_RS_238263	i_SCRI_RS_238263	2H	4.2	1	0.000897977	0.0201175	0.000747211	-1.07599
HEA	Dundee	Across	BOPA2_12_21415	i_12_21415	2H	4.5	1	1.89456e-05	0.00568074	0.0191525	1.63864
HEA	Dundee	Across	SCRI_RS_194134	i_SCRI_RS_194134	2H	7.9	1	0.00449181	0.000245784	0	2.01013
HEA	Dundee	Across	SCRI_RS_193452	i_SCRI_RS_193452	2H	8.35	4	0.000354646	0.0263277	0.0197108	-2.08034
HEA	Dundee	Across	BOPA2_12_31497	i_12_31497	2H	8.6	1	0.00866057	0.0846809	0.155515	0.599094
HEA	Dundee	Across	BOPA2_12_10502	i_12_10502	2H	8.9	3	2.78829e-07	0.0176122	0.0187989	-4.29912
HEA	Dundee	Across	SCRI_RS_231057	i_SCRI_RS_231057	2H	8.9	2	0.00387586	0.112553	0.162217	0.618706
HEA	Dundee	Across	BOPA2_12_30155	i_12_30155	2H	9.6	1	2.55766e-07	0.029291	9.92744e-05	-1.85242
HEA	Dundee	Across	SCRI_RS_136287	i_SCRI_RS_136287	2H	10.4	2	0.000362663	0.0442629	0.0334888	-1.23899
HEA	Dundee	Across	SCRI_RS_159158	i_SCRI_RS_159158	2H	10.4	3	0.00204943	0.0442242	0.0427978	-1.51328
HEA	Dundee	Across	SCRI_RS_158433	i_SCRI_RS_158433	2H	12.1	1	5.16165e-05	0.0316269	0.0010035	-1.28076
HEA	Dundee	Across	SCRI_RS_231806	i_SCRI_RS_231806	2H	12.1	1	0.000500332	0.105813	0.0604512	0.782673
HEA	Dundee	Across	SCRI_RS_152744	i_SCRI_RS_152744	2H	12.3	2	0.000121626	0.0735258	0.0451881	1.13672
HEA	Dundee	Across	SCRI_RS_202814	i_SCRI_RS_202814	2H	13.75	1	0.00211645	0.0114958	0.00827353	-2.22788
HEA	Dundee	Across	SCRI_RS_153226	i_SCRI_RS_153226	2H	14.4	5	0.00172636	0.233922	0.195831	-0.582594
HEA	Dundee	Across	SCRI_RS_154683	i_SCRI_RS_154683	2H	14.4	13	0.000619117	0.257349	0.227379	-1.25059
HEA	Dundee	Across	SCRI_RS_179003	i_SCRI_RS_179003	2H	14.4	1	0.00704114	0.0772052	0.0783077	-0.755733
HEA	Dundee	Across	SCRI_RS_160179	i_SCRI_RS_160179	2H	15.4	4	7.55451e-05	0.0100928	0.0221499	3.40487
HEA	Dundee	Across	SCRI_RS_168461	i_SCRI_RS_168461	2H	15.4	34	0.000194158	0.18892	0.171527	-1.27615
HEA	Dundee	Across	SCRI_RS_173947	i_SCRI_RS_173947	2H	15.4	6	0.00203224	0.0870854	0.0941769	-1.02812
HEA	Dundee	Across	SCRI_RS_66401	i_SCRI_RS_66401	2H	15.4	1	3.61416e-05	0.0732402	0.0749859	-1.39333
HEA	Dundee	Across	SCRI_RS_205712	i_SCRI_RS_205712	2H	16.5	2	0.00395601	0.00164245	0.00821534	2.80207
HEA	Dundee	Across	SCRI_RS_159228	i_SCRI_RS_159228	2H	16.8	23	3.01229e-05	0.189633	0.159375	-1.36644
HEA	Dundee	Across	SCRI_RS_153672	i_SCRI_RS_153672	2H	18.1	15	0.000276164	0.0179579	0.0109871	-2.22558
HEA	Dundee	Across	BOPA2_12_30870	i_12_30870	2H	18.9	2	0.000512705	0.0610598	0.0681984	0.103493
HEA	Dundee	Across	SCRI_RS_210172	i_SCRI_RS_210172	2H	18.9	24	0.000201202	0.0197726	0.0191176	-2.74386
HEA	Dundee	Across	SCRI_RS_233272	i_SCRI_RS_233272	2H	18.9	30	0.000280849	0.246162	0.232294	-1.46705
HEA	Dundee	Across	SCRI_RS_195810	i_SCRI_RS_195810	2H	19.9	28	0.000282702	0.213717	0.21766	-1.41851
HEA	Dundee	Across	SCRI_RS_131218	i_SCRI_RS_131218	2H	22.2	50	0.000105791	0.320819	0.304997	-1.72553
HEA	Dundee	Across	SCRI_RS_188893	i_SCRI_RS_188893	2H	22.2	5	4.76373e-06	0.322776	0.29289	-1.56711
HEA	Dundee	Across	BK_12	i_BK_12	2H	23	20	2.65649e-28	0.385205	0.370369	-6.026
HEA	Dundee	Across	BK_13	i_BK_13	2H	23	1	5.81067e-05	0.242844	0.227616	1.5682
HEA	Dundee	Across	BK_16	i_BK_16	2H	23	80	7.42001e-27	0.381695	0.386011	-5.94159
HEA	Dundee	Across	SCRI_RS_143250	i_SCRI_RS_143250	2H	23	7	0.001026	0.193777	0.171736	-1.32258
HEA	Dundee	Across	BOPA2_12_10880	i_12_10880	2H	23.1	11	0.000507974	0.121028	0.14619	-1.22482
HEA	Dundee	Across	BOPA1_2029_1143	i_11_10216	2H	23.2	2	5.91564e-05	0.221402	0.24021	-1.21274
HEA	Dundee	Across	BOPA1_5880_2547	i_11_21015	2H	23.2	18	0.00155796	0.000406691	0.000362025	3.34344
HEA	Dundee	Across	SCRI_RS_120529	i_SCRI_RS_120529	2H	23.2	1	2.77776e-08	0.251194	0.18853	1.93154
HEA	Dundee	Across	SCRI_RS_186387	i_SCRI_RS_186387	2H	23.2	2	0.000608488	0.293077	0.23907	-1.41847
HEA	Dundee	Across	SCRI_RS_153693	i_SCRI_RS_153693	2H	24.5	1	0.00777873	0.238242	0.291021	-0.72256
HEA	Dundee	Across	BOPA1_7747_1056	i_11_21261	2H	26.2	1	0.00030166	0.0965774	0.193563	-1.04149
HEA	Dundee	Across	BOPA1_7766_492	i_11_21265	2H	26.2	12	0.000102621	0.0303783	0.0205365	-1.93025
HEA	Dundee	Across	SCRI_RS_7026	i_SCRI_RS_7026	2H	26.2	12	0.000331493	0.0674106	0.0615275	-1.35088
HEA	Dundee	Across	BOPA1_5050_1101	i_11_20864	2H	29.4	1	0.00052068	0.150321	0.180113	0.766125
HEA	Dundee	Across	BOPA2_12_20368	i_12_20368	2H	29.4	20	0.000982582	0.0948956	0.119646	1.02254
HEA	Dundee	Across	SCRI_RS_10302	i_SCRI_RS_10302	2H	29.4	3	0.00162208	0.0445261	0.071464	0.821262
HEA	Dundee	Across	SCRI_RS_110647	i_SCRI_RS_110647	2H	29.4	37	0.000213498	0.174886	0.179774	1.53946
HEA	Dundee	Across	SCRI_RS_182371	i_SCRI_RS_182371	2H	29.4	9	0.00102929	0.179638	0.157361	-1.80924
HEA	Dundee	Across	SCRI_RS_207162	i_SCRI_RS_207162	2H	29.4	2	4.64272e-05	0.138026	0.159513	1.04106
HEA	Dundee	Across	SCRI_RS_120182	i_SCRI_RS_120182	2H	33.9	1	2.52749e-05	0.101229	0.127082	-1.02856
HEA	Dundee	Across	SCRI_RS_174935	i_SCRI_RS_174935	2H	37.8	1	0.00341852	0.0197485	0.00815566	-1.00363
HEA	Dundee	Across	BOPA1_1447_464	i_11_20173	2H	38.1	3	0.00286304	0.11621	0.0921768	-0.834885
HEA	Dundee	Across	BOPA1_3709_716	i_11_10525	2H	38.8	5	0.0012107	6.69948e-05	0.00813827	2.24785
HEA	Dundee	Across	SCRI_RS_167605	i_SCRI_RS_167605	2H	39.4	1	1.12196e-05	0.115083	0.167955	-1.25192
HEA	Dundee	Across	SCRI_RS_207244	i_SCRI_RS_207244	2H	39.4	1	3.14774e-05	0.0816553	0.0841282	-0.968598
HEA	Dundee	Across	SCRI_RS_215080	i_SCRI_RS_215080	2H	39.4	2	0.00184246	0.130214	0.113291	-0.803529
HEA	Dundee	Across	BOPA1_6338_682	i_11_10837	2H	40.1	10	0.000428202	0.0277942	0.0279532	-1.27492
HEA	Dundee	Across	SCRI_RS_186954	i_SCRI_RS_186954	2H	40.8	1	0.000394273	0.000262301	0.000214883	1.70201
HEA	Dundee	Across	BOPA1_2651_1774	i_11_10342	2H	41.9	1	0.00786499	0.0660725	0.100693	0.545026
HEA	Dundee	Across	SCRI_RS_141655	i_SCRI_RS_141655	2H	41.9	1	4.43836e-08	0.036994	0.103409	1.32822
HEA	Dundee	Across	SCRI_RS_229103	i_SCRI_RS_229103	2H	43.7	1	3.87546e-07	0.0738869	0.0285465	1.09104
HEA	Dundee	Across	SCRI_RS_171029	i_SCRI_RS_171029	2H	43.8	1	0.000820282	0.0107763	0.00639638	-1.44221
HEA	Dundee	Across	SCRI_RS_194318	i_SCRI_RS_194318	2H	44.4	10	0.00136086	0.0640956	0.0622566	0.781883
HEA	Dundee	Across	BOPA2_12_10219	i_12_10219	2H	46.4	1	0.00104429	0.051447	0.00769914	-0.898418
HEA	Dundee	Across	BOPA2_12_10486	i_12_10486	2H	46.4	3	0.00116865	0.0406756	0.0204434	-1.71929
HEA	Dundee	Across	SCRI_RS_237094	i_SCRI_RS_237094	2H	48.6	3	0.00123328	0.00950583	0.0160183	0.845385
HEA	Dundee	Across	BOPA2_12_31127	i_12_31127	2H	48.95	1	0.00151343	0.00817419	0.0148336	1.98832
HEA	Dundee	Across	SCRI_RS_126877	i_SCRI_RS_126877	2H	50.5	4	0.000260275	0.000249996	0.00160709	1.46373
HEA	Dundee	Across	SCRI_RS_173531	i_SCRI_RS_173531	2H	50.5	1	0.000209124	0.0052427	0.000101371	-2.01815
HEA	Dundee	Across	SCRI_RS_212484	i_SCRI_RS_212484	2H	50.5	2	0.000747157	0.0173842	0.0255632	0.808556
HEA	Dundee	Across	BOPA1_2417_924	i_11_10297	2H	50.9	1	0.00337757	0.0308379	0.0880127	0.594592
HEA	Dundee	Across	BOPA2_12_10156	i_12_10156	2H	50.9	1	0.00403584	0.00334964	0.0112335	0.953799
HEA	Dundee	Across	BOPA1_2580_1456	i_11_10325	2H	53.3	1	0.000131676	0.0234327	0.0396605	0.966589
HEA	Dundee	Across	BOPA1_9060_471	i_11_21388	2H	53.3	1	0.00117245	0.0292937	0.0373048	0.744125
HEA	Dundee	Across	BOPA2_12_31474	i_12_31474	2H	53.3	1	3.07867e-06	0.0168975	0.0180046	1.15532
HEA	Dundee	Across	BOPA1_2601_171	i_11_20387	2H	53.7	3	0.000664013	0.026387	0.0358365	0.823185
HEA	Dundee	Across	BOPA1_887_736	i_11_10996	2H	53.7	1	0.0019421	0.000687446	0.00797893	1.92593
HEA	Dundee	Across	SCRI_RS_6099	i_SCRI_RS_6099	2H	53.7	1	0.00043439	0.0232962	0.0441878	0.819486
HEA	Dundee	Across	SCRI_RS_10398	i_SCRI_RS_10398	2H	53.8	1	0.000253104	0.00316571	0.012435	0.958097
HEA	Dundee	Across	BOPA2_12_10558	i_12_10558	2H	53.95	2	0.00190261	0.000492941	0.000897863	2.14665
HEA	Dundee	Across	BOPA1_5254_1845	i_11_20905	2H	55.5	12	0.000272426	0.0214767	0.0261767	-1.17046
HEA	Dundee	Across	SCRI_RS_180032	i_SCRI_RS_180032	2H	55.5	1	0.00349783	0.0187	0.00166986	0.872466
HEA	Dundee	Across	BOPA1_3662_381	i_11_20602	2H	55.55	1	0.00136839	0.0219925	0.0279353	0.738699
HEA	Dundee	Across	BOPA2_12_20235	i_12_20235	2H	55.55	2	0.00308024	0.0036496	0.0081957	0.994985
HEA	Dundee	Across	SCRI_RS_13639	i_SCRI_RS_13639	2H	55.55	26	0.000412942	0.00331477	0.00203727	-1.69252
HEA	Dundee	Across	SCRI_RS_109192	i_SCRI_RS_109192	2H	55.7	2	0.00172895	0.0359792	0.0602512	1.35995
HEA	Dundee	Across	SCRI_RS_138888	i_SCRI_RS_138888	2H	55.7	1	1.53326e-07	0.00311134	0.00196069	1.84319
HEA	Dundee	Across	BOPA1_ABC04893_1_1_248	i_11_11101	2H	55.9	2	0.000273268	0.0205028	0.0196984	1.13176
HEA	Dundee	Across	SCRI_RS_13952	i_SCRI_RS_13952	2H	55.9	2	9.94465e-05	0.000809269	0.0062874	2.76578
HEA	Dundee	Across	BOPA2_12_20424	i_12_20424	2H	56.2	4	0.00207243	0.00176389	0.00847186	1.35619
HEA	Dundee	Across	BOPA1_ABC14943_1_2_466	i_11_11354	2H	56.4	2	9.90881e-05	0.0310326	0.0301303	1.21701
HEA	Dundee	Across	SCRI_RS_160277	i_SCRI_RS_160277	2H	56.4	4	8.14058e-05	0.00910566	0.0181531	1.27542
HEA	Dundee	Across	SCRI_RS_135468	i_SCRI_RS_135468	2H	56.5	1	0.00200887	0.04111	0.0573947	1.78379
HEA	Dundee	Across	SCRI_RS_197997	i_SCRI_RS_197997	2H	56.5	2	0.00021249	0.00391399	0.000762092	-1.79462
HEA	Dundee	Across	SCRI_RS_30973	i_SCRI_RS_30973	2H	56.5	2	0.000116891	0.00300113	0.000344153	-1.40995
HEA	Dundee	Across	SCRI_RS_116920	i_SCRI_RS_116920	2H	57	1	0.000962066	0.0166278	0.0208843	-0.892473
HEA	Dundee	Across	SCRI_RS_134925	i_SCRI_RS_134925	2H	57	1	0.000867903	0.0475437	0.0315112	-1.41989
HEA	Dundee	Across	SCRI_RS_177375	i_SCRI_RS_177375	2H	57	8	0.000159207	0.0440469	0.0403699	-1.55759
HEA	Dundee	Across	SCRI_RS_4969	i_SCRI_RS_4969	2H	57	15	3.23898e-12	0.0460854	0.0403075	-2.45028
HEA	Dundee	Across	BOPA1_ABC08774_1_1_752	i_11_11206	2H	57.1	2	0.00199006	0.0417752	0.0702263	-1.79065
HEA	Dundee	Across	BOPA2_12_20861	i_12_20861	2H	57.1	18	3.60793e-05	0.0426855	0.0465407	-1.70121
HEA	Dundee	Across	BOPA2_12_20335	i_12_20335	2H	57.35	1	0.00328107	0.00219904	0.00161507	1.58758
HEA	Dundee	Across	SCRI_RS_167594	i_SCRI_RS_167594	2H	57.4	3	3.58895e-31	0.0519033	0.0208532	-2.36233
HEA	Dundee	Across	SCRI_RS_196026	i_SCRI_RS_196026	2H	57.4	2	9.8515e-28	0.0382572	0.0885821	-2.23279
HEA	Dundee	Across	SCRI_RS_133246	i_SCRI_RS_133246	2H	58	3	0.00065904	0.0203865	0.0144756	-0.849727
HEA	Dundee	Across	BOPA1_2517_487	i_11_20374	2H	58.8	5	0.000329768	0.0334944	0.0359351	1.16015
HEA	Dundee	Across	BOPA1_4717_386	i_11_10692	2H	58.8	55	0.000139521	0.0474561	0.0498497	-2.1088
HEA	Dundee	Across	BOPA1_7489_442	i_11_10909	2H	58.8	3	1.74092e-15	0.0455336	0.043666	-2.09576
HEA	Dundee	Across	BOPA2_12_11316	i_12_11316	2H	58.8	3	0.00251604	0.0356121	0.0418053	1.10832
HEA	Dundee	Across	BOPA1_1940_567	i_11_10194	2H	58.9	4	0.000915235	0.000712006	0.00112529	2.75783
HEA	Dundee	Across	BOPA1_2910_1085	i_11_20442	2H	59.1	2	0.000868522	0.00603328	0.0144791	1.06807
HEA	Dundee	Across	SCRI_RS_12492	i_SCRI_RS_12492	2H	59.1	1	4.86307e-07	0.0120533	0.0184855	-1.17336
HEA	Dundee	Across	SCRI_RS_171045	i_SCRI_RS_171045	2H	59.1	3	0.000351599	0.00578442	0.00951839	-0.804664
HEA	Dundee	Across	SCRI_RS_153880	i_SCRI_RS_153880	2H	59.3	14	0.00139967	0.00197906	0.00221907	-3.18952
HEA	Dundee	Across	BOPA2_12_30724	i_12_30724	2H	59.5	4	0.000963366	0.00958984	0.0108518	-1.06554
HEA	Dundee	Across	BOPA1_2284_1738	i_11_10265	2H	62.7	1	8.89814e-07	0.0394151	0.0424061	-1.40987
HEA	Dundee	Across	BOPA1_4434_804	i_11_10651	2H	62.7	2	0.00175878	0.0387544	0.0272065	-0.72306
HEA	Dundee	Across	BOPA1_7729_565	i_11_21258	2H	62.7	1	8.56946e-06	0.029126	0.0659648	-0.837145
HEA	Dundee	Across	SCRI_RS_167713	i_SCRI_RS_167713	2H	62.7	1	0.000176587	0.0439413	0.00935986	-0.794059
HEA	Dundee	Across	SCRI_RS_173525	i_SCRI_RS_173525	2H	62.7	1	2.11585e-05	0.0269225	0.0394111	-0.894069
HEA	Dundee	Across	SCRI_RS_100476	i_SCRI_RS_100476	2H	64.4	7	0.00130153	0.0230296	0.0275172	-0.779962
HEA	Dundee	Across	SCRI_RS_163975	i_SCRI_RS_163975	2H	64.4	8	0.000542109	0.0434041	0.0408051	-0.93216
HEA	Dundee	Across	SCRI_RS_59851	i_SCRI_RS_59851	2H	64.4	12	0.000283519	0.040163	0.0425324	-1.29899
HEA	Dundee	Across	SCRI_RS_144583	i_SCRI_RS_144583	2H	64.6	2	0.000176078	0.0423567	0.028165	-0.835349
HEA	Dundee	Across	SCRI_RS_209969	i_SCRI_RS_209969	2H	64.6	1	0.00106964	0.0484003	0.0141145	-0.731648
HEA	Dundee	Across	BOPA2_12_30205	i_12_30205	2H	64.75	2	0.000750623	0.000401172	0.00986276	-1.21326
HEA	Dundee	Across	BOPA1_7187_382	i_11_21205	2H	64.9	2	0.00023122	0.0227969	0.0576711	0.943804
HEA	Dundee	Across	BOPA1_7660_476	i_11_21251	2H	64.9	1	0.00478569	0.0393163	0.0301357	3.1176
HEA	Dundee	Across	BOPA2_12_31383	i_12_31383	2H	64.9	1	0.00338153	0.0227907	0.072511	1.10887
HEA	Dundee	Across	BOPA1_4037_916	i_11_20667	2H	66.3	1	0.000143604	0.0108714	0.0456043	-0.816884
HEA	Dundee	Across	BOPA1_334_1164	i_11_20528	2H	66.4	6	0.00135622	0.00528127	0.00548721	-2.60044
HEA	Dundee	Across	BOPA1_5499_1430	i_11_20947	2H	67.5	4	1.61277e-06	0.0294905	0.019358	-1.11558
HEA	Dundee	Across	SCRI_RS_73	i_SCRI_RS_73	2H	67.9	2	0.000277981	0.0268814	0.0486973	1.1171
HEA	Dundee	Across	BOPA2_12_31394	i_12_31394	2H	68.6	4	0.00197117	0.0412028	0.0140555	-1.17428
HEA	Dundee	Across	SCRI_RS_150	i_SCRI_RS_150	2H	68.6	1	0.000246903	0.0359071	0.0128304	2.37991
HEA	Dundee	Across	SCRI_RS_159024	i_SCRI_RS_159024	2H	69.3	1	0.000393878	0.0026313	0.0228757	-2.58908
HEA	Dundee	Across	SCRI_RS_2273	i_SCRI_RS_2273	2H	73.85	1	1.43477e-06	0.00195202	0.0180979	2.80238
HEA	Dundee	Across	SCRI_RS_235874	i_SCRI_RS_235874	2H	74.1	1	0.00870633	0.010896	0.00585052	0.531294
HEA	Dundee	Across	SCRI_RS_221795	i_SCRI_RS_221795	2H	75.2	1	0.000248785	0.00907833	0.00532796	1.18507
HEA	Dundee	Across	SCRI_RS_171032	i_SCRI_RS_171032	2H	79.4	3	0.000565772	0.00486368	0.0108426	-0.961924
HEA	Dundee	Across	SCRI_RS_154203	i_SCRI_RS_154203	2H	80.1	2	0.00405265	0.000348582	0.0025702	1.09082
HEA	Dundee	Across	SCRI_RS_171038	i_SCRI_RS_171038	2H	80.6	1	0.00138714	0.0170907	0.0262066	1.07429
HEA	Dundee	Across	SCRI_RS_13565	i_SCRI_RS_13565	2H	80.9	1	5.78116e-05	0.00579226	0.00111216	2.22066
HEA	Dundee	Across	SCRI_RS_10670	i_SCRI_RS_10670	2H	81.5	1	0.000986368	0.00167625	0.00117245	-1.03077
HEA	Dundee	Across	SCRI_RS_185505	i_SCRI_RS_185505	2H	81.5	1	0.00274389	0.0170307	0.0154322	-0.547174
HEA	Dundee	Across	SCRI_RS_211281	i_SCRI_RS_211281	2H	81.5	2	0.00121279	0.0119611	0.0271	-0.779668
HEA	Dundee	Across	SCRI_RS_235221	i_SCRI_RS_235221	2H	81.5	13	0.00180208	0.0151819	0.0137024	-0.864803
HEA	Dundee	Across	BOPA2_12_10936	i_12_10936	2H	82.1	1	0.00358135	0.000317696	0.00577454	-1.47233
HEA	Dundee	Across	BOPA1_8632_1809	i_11_21351	2H	82.5	1	3.60589e-05	0.00161707	0.00403444	-1.20441
HEA	Dundee	Across	SCRI_RS_138463	i_SCRI_RS_138463	2H	82.6	6	0.000866666	0.0101418	0.00677442	-0.808911
HEA	Dundee	Across	BOPA1_6024_1095	i_11_21037	2H	82.8	2	0.000236996	0.014306	0.0103973	-0.618337
HEA	Dundee	Across	SCRI_RS_219074	i_SCRI_RS_219074	2H	82.8	2	7.46407e-05	0.019825	0.0145263	-1.05184
HEA	Dundee	Across	SCRI_RS_116694	i_SCRI_RS_116694	2H	86	2	0.000315727	0.0125524	0.0157445	-0.566227
HEA	Dundee	Across	BOPA1_2020_539	i_11_10214	2H	86.6	4	0.000496694	0.00301053	0.0049165	-0.779648
HEA	Dundee	Across	SCRI_RS_165795	i_SCRI_RS_165795	2H	86.8	1	0.000532157	0.00392204	0.00102814	-0.743098
HEA	Dundee	Across	BOPA2_12_11285	i_12_11285	2H	88.5	4	0.000880275	0.000763183	0.001217	-1.0867
HEA	Dundee	Across	BOPA2_12_30216	i_12_30216	2H	89.8	1	0.00359164	0.00147072	7.55498e-05	1.20478
HEA	Dundee	Across	BOPA1_6951_875	i_11_21175	2H	90.7	2	3.90006e-05	0.0030922	0.00453996	3.67334
HEA	Dundee	Across	BOPA1_ABC12856_1_1_77	i_11_11307	2H	91	1	0.000904937	0.0115989	0.0316237	-0.510221
HEA	Dundee	Across	SCRI_RS_172220	i_SCRI_RS_172220	2H	91.1	15	0.000953701	0.0136155	0.00869506	-0.723816
HEA	Dundee	Across	SCRI_RS_160958	i_SCRI_RS_160958	2H	92.8	1	0.000190417	0.00927291	0.0293691	0.91043
HEA	Dundee	Across	BOPA1_ABC14531_1_2_91	i_11_11346	2H	94.15	4	0.00129185	0.00733048	0.00591745	-1.00861
HEA	Dundee	Across	SCRI_RS_209622	i_SCRI_RS_209622	2H	94.5	1	0.000916246	0.0164048	0.0067062	-0.511293
HEA	Dundee	Across	BOPA1_ABC17086_1_9_254	i_11_21507	2H	106.8	1	5.47216e-05	3.07722e-05	0.00130711	1.7438
HEA	Dundee	Across	SCRI_RS_15711	i_SCRI_RS_15711	2H	106.8	1	0.0014627	0.00119177	0.00362995	1.14471
HEA	Dundee	Across	SCRI_RS_139831	i_SCRI_RS_139831	2H	107.2	1	0.000785315	0.00447466	0.00969013	0.589945
HEA	Dundee	Across	SCRI_RS_190073	i_SCRI_RS_190073	2H	107.2	1	4.593e-06	0.00154202	0.00116385	-1.10884
HEA	Dundee	Across	SCRI_RS_158091	i_SCRI_RS_158091	2H	107.9	2	0.00149713	0.00391205	0.00263263	1.97571
HEA	Dundee	Across	BOPA1_5541_418	i_11_10780	2H	113.3	2	0.0032643	0.000920286	0.00177971	1.42964
HEA	Dundee	Across	SCRI_RS_174214	i_SCRI_RS_174214	2H	113.5	1	3.92656e-05	0.00760128	0.00198992	-0.932325
HEA	Dundee	Across	SCRI_RS_159243	i_SCRI_RS_159243	2H	114.1	1	0.000845734	0.00529918	0.00058731	-0.877883
HEA	Dundee	Across	BOPA2_12_31327	i_12_31327	2H	114.15	1	0.0013008	0.000209995	0.00733078	1.18849
HEA	Dundee	Across	SCRI_RS_153811	i_SCRI_RS_153811	2H	114.15	1	0.00263526	0.00244191	0.00249509	-1.43643
HEA	Dundee	Across	SCRI_RS_218206	i_SCRI_RS_218206	2H	114.2	1	0.00609622	0.00157024	0.00630412	0.656868
HEA	Dundee	Across	SCRI_RS_168451	i_SCRI_RS_168451	2H	118.7	1	0.00168601	0.00471068	0.00807356	-0.553713
HEA	Dundee	Across	BOPA1_4472_658	i_11_10656	2H	119.8	1	0.00663112	0.00153016	0.00111939	-1.01499
HEA	Dundee	Across	SCRI_RS_200949	i_SCRI_RS_200949	2H	120	1	4.9695e-05	0.00306276	0.00087377	-0.990553
HEA	Dundee	Across	SCRI_RS_223119	i_SCRI_RS_223119	2H	120	1	0.000820718	0.00326184	0.00114172	-0.900809
HEA	Dundee	Across	SCRI_RS_223166	i_SCRI_RS_223166	2H	120	1	0.000289676	0.00121953	0.0107464	-1.02633
HEA	Dundee	Across	SCRI_RS_119513	i_SCRI_RS_119513	2H	120.3	13	0.000436327	0.00164489	0.00310494	1.71455
HEA	Dundee	Across	SCRI_RS_124541	i_SCRI_RS_124541	2H	120.8	1	5.72057e-05	0.0060544	4.37706e-07	-0.868602
HEA	Dundee	Across	BOPA1_1613_291	i_11_20215	2H	121	1	0.000485321	0.0154436	0.00608618	-0.636899
HEA	Dundee	Across	SCRI_RS_55841	i_SCRI_RS_55841	2H	123.5	6	0.00157522	0.000367724	0.00601237	1.34809
HEA	Dundee	Across	BOPA2_12_10151	i_12_10151	2H	124.3	2	0.00148161	0.00340471	0.00481231	-1.22032
HEA	Dundee	Across	SCRI_RS_159212	i_SCRI_RS_159212	2H	124.6	1	0.00319594	0.0089401	0.0253386	0.586491
HEA	Dundee	Across	SCRI_RS_202469	i_SCRI_RS_202469	2H	124.6	1	0.00035572	0.00923	0.00254754	0.594089
HEA	Dundee	Across	BOPA1_5211_1755	i_11_20895	2H	124.9	1	0.00632644	9.26129e-05	0.0211929	-0.99322
HEA	Dundee	Across	BOPA2_12_10579	i_12_10579	2H	125.2	3	0.000168762	0.000125934	0.00133505	2.1912
HEA	Dundee	Across	SCRI_RS_204022	i_SCRI_RS_204022	2H	125.8	3	0.00423669	0.00444386	0.00332928	0.54542
HEA	Dundee	Across	SCRI_RS_118062	i_SCRI_RS_118062	2H	126.8	2	0.00118049	0.000906256	0.0205102	0.802154
HEA	Dundee	Across	SCRI_RS_11645	i_SCRI_RS_11645	2H	127.1	1	0.00010309	0.00996838	0.00457474	0.71927
HEA	Dundee	Across	SCRI_RS_221784	i_SCRI_RS_221784	2H	127.1	33	0.000336116	0.00906222	0.00816398	-0.977501
HEA	Dundee	Across	SCRI_RS_136969	i_SCRI_RS_136969	2H	127.3	1	0.00200558	0.00482957	0.00378006	-1.06904
HEA	Dundee	Across	SCRI_RS_193100	i_SCRI_RS_193100	2H	127.3	1	6.90085e-09	0.00575292	0.0135317	0.991152
HEA	Dundee	Across	SCRI_RS_138045	i_SCRI_RS_138045	2H	129.8	1	5.73677e-07	0.00151041	0.00014162	-2.6487
HEA	Dundee	Across	SCRI_RS_148699	i_SCRI_RS_148699	2H	130.3	2	7.92847e-05	2.76031e-05	0.00304549	1.41535
HEA	Dundee	Across	SCRI_RS_227994	i_SCRI_RS_227994	2H	131	1	6.14959e-08	0.0127339	0.00133817	-1.22023
HEA	Dundee	Across	SCRI_RS_13322	i_SCRI_RS_13322	2H	132.2	1	0.0048174	0.00630529	0.0449513	0.593284
HEA	Dundee	Across	BOPA1_7655_579	i_11_21250	2H	135.6	1	0.00171282	0.00338069	0.000599738	-1.15844
HEA	Dundee	Across	BOPA1_968_979	i_11_11023	2H	135.6	5	0.000644033	0.00974345	0.0107331	-0.817912
HEA	Dundee	Across	SCRI_RS_172784	i_SCRI_RS_172784	2H	135.6	1	9.06396e-05	0.00203514	0.015454	0.751649
HEA	Dundee	Across	SCRI_RS_234587	i_SCRI_RS_234587	2H	135.6	15	0.000821675	0.000178488	0.00178411	1.08148
HEA	Dundee	Across	SCRI_RS_173446	i_SCRI_RS_173446	2H	135.8	3	0.00015991	0.00317204	0.00336345	0.9274
HEA	Dundee	Across	BOPA2_12_11368	i_12_11368	2H	136.3	5	0.00148159	0.000652445	0.00353841	-1.93467
HEA	Dundee	Across	SCRI_RS_156013	i_SCRI_RS_156013	2H	138.6	1	0.00716827	0.000620373	0.000163179	0.684693
HEA	Dundee	Across	SCRI_RS_4691	i_SCRI_RS_4691	2H	139.6	1	0.0002698	0.000952639	5.23928e-06	0.883598
HEA	Dundee	Across	BOPA1_6419_1680	i_11_21099	2H	144.1	1	4.31843e-08	0.000603223	0.0110868	1.67273
HEA	Dundee	Across	BOPA1_1449_1103	i_11_10101	2H	144.3	1	0.00159624	0.00668836	0.0022271	-1.08782
HEA	Dundee	Across	SCRI_RS_196604	i_SCRI_RS_196604	2H	144.3	2	0.00165768	0.00719766	0.00507218	-1.21283
HEA	Dundee	Across	SCRI_RS_161224	i_SCRI_RS_161224	2H	146.2	1	3.02371e-05	0.00115075	0.00825237	-0.812544
HEA	Dundee	Across	SCRI_RS_158043	i_SCRI_RS_158043	2H	146.25	1	0.00164192	0.00161524	0.0147554	0.718723
HEA	Dundee	Across	SCRI_RS_139106	i_SCRI_RS_139106	2H	146.4	1	0.000666651	0.0107918	0.00939777	-0.62038
HEA	Dundee	Across	BOPA1_9426_490	i_11_21414	2H	146.55	43	9.46399e-05	0.0103369	0.0108806	-2.21179
HEA	Dundee	Across	SCRI_RS_170753	i_SCRI_RS_170753	2H	147.3	2	0.000433347	0.00454178	0.0141165	-1.22725
HEA	Dundee	Across	SCRI_RS_138848	i_SCRI_RS_138848	2H	149.4	1	2.00176e-05	0.000640011	1.99983e-06	0.910984
HEA	Dundee	Across	SCRI_RS_190002	i_SCRI_RS_190002	3H	0	11	0.00117185	0.00847283	0.00589768	-0.858048
HEA	Dundee	Across	SCRI_RS_1804	i_SCRI_RS_1804	3H	0.1	2	0.000345838	0.00183699	0.00446219	1.35314
HEA	Dundee	Across	BOPA1_4715_810	i_11_20797	3H	1.6	2	0.00169979	0.00319873	0.000870925	2.29727
HEA	Dundee	Across	SCRI_RS_129935	i_SCRI_RS_129935	3H	1.6	2	2.63708e-05	0.000920494	0.00362999	1.87309
HEA	Dundee	Across	BOPA1_13924_403	i_11_20159	3H	2.4	1	9.62983e-05	0.0023106	0.0163767	0.741991
HEA	Dundee	Across	SCRI_RS_110189	i_SCRI_RS_110189	3H	2.75	7	0.000374985	0.00042032	0.00568891	1.01203
HEA	Dundee	Across	SCRI_RS_14819	i_SCRI_RS_14819	3H	3	1	0.00142604	1.62336e-05	0.0102564	-1.23736
HEA	Dundee	Across	SCRI_RS_172351	i_SCRI_RS_172351	3H	3.1	1	2.28656e-06	4.96951e-05	0.000161437	0.933867
HEA	Dundee	Across	BOPA1_918_480	i_11_21398	3H	5.3	1	1.99513e-06	0.00109232	0.0187981	1.49967
HEA	Dundee	Across	BOPA1_7044_705	i_11_10886	3H	8.3	1	6.88918e-06	0.000635476	3.05137e-05	0.929658
HEA	Dundee	Across	BOPA2_12_30297	i_12_30297	3H	8.3	13	0.000920891	0.00330537	0.0027944	0.731978
HEA	Dundee	Across	SCRI_RS_127822	i_SCRI_RS_127822	3H	8.3	2	0.000680141	0.000280086	0.00848746	0.932948
HEA	Dundee	Across	SCRI_RS_127903	i_SCRI_RS_127903	3H	8.3	1	0.00154336	9.97935e-05	0.00833947	0.493271
HEA	Dundee	Across	BOPA1_1440_1148	i_11_20172	3H	12.1	1	0.00104591	0.00144841	0.00312412	-0.695431
HEA	Dundee	Across	SCRI_RS_97417	i_SCRI_RS_97417	3H	12.1	2	0.000676274	0.00102886	0.00183465	2.64484
HEA	Dundee	Across	SCRI_RS_161041	i_SCRI_RS_161041	3H	17.5	2	5.6298e-07	0.00192507	0.00574222	3.74034
HEA	Dundee	Across	SCRI_RS_121895	i_SCRI_RS_121895	3H	26.3	1	0.00113704	0.00304221	0.00035799	-1.06793
HEA	Dundee	Across	SCRI_RS_103614	i_SCRI_RS_103614	3H	35.1	2	0.00352092	0.000362662	0.00204525	1.87036
HEA	Dundee	Across	SCRI_RS_227903	i_SCRI_RS_227903	3H	39.5	2	0.000760323	0.000163004	0.00109851	-2.14605
HEA	Dundee	Across	SCRI_RS_211943	i_SCRI_RS_211943	3H	39.6	1	0.00914996	0.00236855	0.0152281	-1.66729
HEA	Dundee	Across	SCRI_RS_127994	i_SCRI_RS_127994	3H	44.3	1	0.00131314	0.000320119	0.000203938	-1.80723
HEA	Dundee	Across	SCRI_RS_9584	i_SCRI_RS_9584	3H	44.8	2	0.000297583	2.62172e-05	0.000672663	-2.03723
HEA	Dundee	Across	BOPA2_12_30064	i_12_30064	3H	45.4	13	0.000492084	0.00372821	0.00357023	-1.23047
HEA	Dundee	Across	BOPA1_4256_833	i_11_20719	3H	46	21	0.00173737	0.000171546	0.00180226	-0.999558
HEA	Dundee	Across	BOPA2_12_30474	i_12_30474	3H	46	18	0.000733943	0.000336303	0.00128632	-1.93606
HEA	Dundee	Across	SCRI_RS_110693	i_SCRI_RS_110693	3H	46.2	5	8.60031e-05	0.00195687	0.00143287	-0.994218
HEA	Dundee	Across	BOPA2_12_31009	i_12_31009	3H	46.55	2	0.00145054	0.000612174	0.000196464	-1.72606
HEA	Dundee	Across	BOPA2_12_11069	i_12_11069	3H	47.3	16	0.00021852	0.00134387	0.00225424	-1.15075
HEA	Dundee	Across	BOPA1_3892_2472	i_11_20639	3H	49.3	1	9.79981e-05	0.000111458	0.000647485	-0.72387
HEA	Dundee	Across	BOPA2_12_11102	i_12_11102	3H	49.3	1	0.0041677	0.00039276	0.000845425	2.54172
HEA	Dundee	Across	BOPA2_12_30721	i_12_30721	3H	49.3	9	0.000211011	0.0016359	0.00205874	-0.977367
HEA	Dundee	Across	BOPA1_5058_404	i_11_20866	3H	50.5	9	0.000243622	0.00060487	0.000646451	-0.95
HEA	Dundee	Across	BOPA1_ABC10667_1_1_288	i_11_11258	3H	50.9	2	9.26502e-07	0.000873858	0.00807916	-1.02728
HEA	Dundee	Across	BOPA1_ABC04214_1_2_360	i_11_11086	3H	51.2	3	0.00138217	0.00051676	0.00450845	2.16952
HEA	Dundee	Across	SCRI_RS_207180	i_SCRI_RS_207180	3H	51.2	2	0.00365766	0.000589097	0.00229988	0.800798
HEA	Dundee	Across	BOPA2_12_11295	i_12_11295	3H	51.4	1	0.00303638	0.000128712	0.000420852	0.963654
HEA	Dundee	Across	BOPA1_3567_112	i_11_20583	3H	51.6	1	0.00340815	1.71285e-06	0.000126479	3.3751
HEA	Dundee	Across	BOPA2_12_10678	i_12_10678	3H	51.8	1	6.66274e-05	0.000784032	0.00224139	1.5073
HEA	Dundee	Across	SCRI_RS_144369	i_SCRI_RS_144369	3H	51.8	1	4.92951e-05	3.88694e-05	0.0207024	-1.62649
HEA	Dundee	Across	SCRI_RS_238114	i_SCRI_RS_238114	3H	51.8	2	0.00173962	0.000565603	0.00876801	1.38365
HEA	Dundee	Across	BOPA2_12_10850	i_12_10850	3H	53.3	1	0.00273523	0.000936795	0.000749126	2.34588
HEA	Dundee	Across	SCRI_RS_179275	i_SCRI_RS_179275	3H	55.5	1	0.00451873	0.000233508	0.000253381	0.922909
HEA	Dundee	Across	BOPA2_12_11152	i_12_11152	3H	57.4	1	5.72181e-07	8.43459e-05	3.08847e-08	2.10966
HEA	Dundee	Across	BOPA1_5385_722	i_11_20931	3H	59.4	1	0.00136632	0.000257754	0.0215142	-0.953467
HEA	Dundee	Across	SCRI_RS_76971	i_SCRI_RS_76971	3H	60.45	1	0.00840215	0.00186794	0.00104902	1.93805
HEA	Dundee	Across	SCRI_RS_158555	i_SCRI_RS_158555	3H	60.8	1	0.0021763	0.00115908	0.000438617	0.571129
HEA	Dundee	Across	SCRI_RS_220115	i_SCRI_RS_220115	3H	61.8	7	0.00208912	0.00921713	0.0110696	1.11657
HEA	Dundee	Across	BOPA1_5128_1831	i_11_20877	3H	61.9	3	0.000258502	0.000704202	0.00246212	2.55654
HEA	Dundee	Across	BOPA1_ABC13107_1_3_299	i_11_11314	3H	61.9	1	3.27012e-06	0.00243672	0.00163751	-1.13165
HEA	Dundee	Across	SCRI_RS_132345	i_SCRI_RS_132345	3H	61.9	2	0.00158921	0.00138823	0.00413474	1.00778
HEA	Dundee	Across	SCRI_RS_1398	i_SCRI_RS_1398	3H	61.9	1	1.72033e-05	5.48224e-05	0.000453017	-3.09073
HEA	Dundee	Across	SCRI_RS_182061	i_SCRI_RS_182061	3H	61.9	4	0.00236578	0.000203807	0.0031997	-2.34434
HEA	Dundee	Across	SCRI_RS_214023	i_SCRI_RS_214023	3H	61.9	1	0.00803682	0.00271137	0.00517152	-0.822011
HEA	Dundee	Across	SCRI_RS_4575	i_SCRI_RS_4575	3H	61.9	4	0.00180989	0.00032353	0.00712978	1.04558
HEA	Dundee	Across	SCRI_RS_9350	i_SCRI_RS_9350	3H	61.9	1	0.00147685	0.00025492	0.000459098	0.633304
HEA	Dundee	Across	SCRI_RS_224360	i_SCRI_RS_224360	3H	62	1	2.73178e-05	8.37679e-06	0.00287297	8.81043
HEA	Dundee	Across	SCRI_RS_157904	i_SCRI_RS_157904	3H	62.4	3	0.00012238	0.000991285	0.0108506	1.23251
HEA	Dundee	Across	SCRI_RS_210118	i_SCRI_RS_210118	3H	62.45	2	0.0034293	0.000714834	0.00177497	2.05791
HEA	Dundee	Across	SCRI_RS_138291	i_SCRI_RS_138291	3H	62.5	2	0.00161531	8.03822e-05	0.00114556	-0.96361
HEA	Dundee	Across	SCRI_RS_139294	i_SCRI_RS_139294	3H	62.7	3	0.0018552	0.000840171	0.0106343	1.18551
HEA	Dundee	Across	SCRI_RS_152472	i_SCRI_RS_152472	3H	62.7	1	0.00218522	0.00101716	6.9885e-05	2.10099
HEA	Dundee	Across	BOPA1_2315_702	i_11_10276	3H	63	3	0.000257516	0.000393703	0.0026286	0.792195
HEA	Dundee	Across	BOPA2_12_10887	i_12_10887	3H	63	1	0.00165028	0.00230046	0.000380964	-0.80209
HEA	Dundee	Across	SCRI_RS_237939	i_SCRI_RS_237939	3H	63	26	0.000521793	0.000224927	0.00269625	0.979156
HEA	Dundee	Across	BOPA1_4647_248	i_11_10683	3H	64.2	5	0.000200762	9.12264e-05	0.00153161	0.944016
HEA	Dundee	Across	BOPA2_12_10609	i_12_10609	3H	64.2	1	0.00507074	2.09416e-07	0.000284338	0.539239
HEA	Dundee	Across	SCRI_RS_155609	i_SCRI_RS_155609	3H	64.3	2	3.34571e-05	0.00012227	0.000109732	1.34979
HEA	Dundee	Across	BOPA1_3650_311	i_11_20597	3H	64.5	1	0.0012488	0.000904951	0.000840548	-1.62211
HEA	Dundee	Across	SCRI_RS_190529	i_SCRI_RS_190529	3H	64.5	1	2.29311e-05	0.00241067	0.00029378	0.721567
HEA	Dundee	Across	SCRI_RS_211003	i_SCRI_RS_211003	3H	64.5	1	2.49232e-06	0.000113388	0.00618703	0.874808
HEA	Dundee	Across	SCRI_RS_224377	i_SCRI_RS_224377	3H	64.5	2	3.12535e-05	0.00147429	0.00834681	0.777628
HEA	Dundee	Across	SCRI_RS_189039	i_SCRI_RS_189039	3H	67.5	4	0.000251879	0.000811279	0.00521652	0.881858
HEA	Dundee	Across	SCRI_RS_200011	i_SCRI_RS_200011	3H	67.5	1	0.00841831	0.00530595	0.00108017	-1.1273
HEA	Dundee	Across	SCRI_RS_207408	i_SCRI_RS_207408	3H	67.6	1	0.0018099	0.00118736	0.000270289	-0.99207
HEA	Dundee	Across	BOPA2_12_30170	i_12_30170	3H	68.1	3	0.00017886	0.00174557	0.00121886	1.69625
HEA	Dundee	Across	BOPA2_12_31262	i_12_31262	3H	69	6	0.00132694	0.00542904	0.00888388	2.42587
HEA	Dundee	Across	SCRI_RS_233246	i_SCRI_RS_233246	3H	69	1	6.1548e-06	0.00082099	0.0228639	0.760237
HEA	Dundee	Across	SCRI_RS_202772	i_SCRI_RS_202772	3H	70.2	1	0.00745651	0.000694756	0.0157525	1.00545
HEA	Dundee	Across	BOPA2_12_30278	i_12_30278	3H	71.5	2	0.00107918	0.0015557	0.0087905	-1.05401
HEA	Dundee	Across	SCRI_RS_14456	i_SCRI_RS_14456	3H	71.5	7	0.000187348	0.000858775	0.00666057	0.982968
HEA	Dundee	Across	BOPA1_11116_257	i_11_20063	3H	73	7	0.000193047	0.0011942	0.00650103	0.82611
HEA	Dundee	Across	SCRI_RS_208662	i_SCRI_RS_208662	3H	73	4	0.00187851	0.000463559	0.00188995	1.67822
HEA	Dundee	Across	SCRI_RS_167410	i_SCRI_RS_167410	3H	73.2	1	0.00275128	0.00708743	0.00886205	0.488804
HEA	Dundee	Across	BOPA1_861_268	i_11_21348	3H	75.2	11	0.000211222	0.00309459	0.0134339	0.946309
HEA	Dundee	Across	BOPA2_12_10493	i_12_10493	3H	75.2	3	0.00156349	0.00304908	0.0142852	0.869392
HEA	Dundee	Across	BOPA1_8020_87	i_11_21294	3H	76.2	8	0.000822959	9.06779e-05	0.0015004	0.892915
HEA	Dundee	Across	SCRI_RS_146480	i_SCRI_RS_146480	3H	76.3	1	5.48215e-05	2.41054e-05	0.0015002	1.49926
HEA	Dundee	Across	BOPA2_12_30325	i_12_30325	3H	77.1	1	8.25489e-08	0.0101506	0.0426537	-1.32804
HEA	Dundee	Across	SCRI_RS_143933	i_SCRI_RS_143933	3H	77.4	1	2.59253e-06	0.00154294	0.0065224	0.854189
HEA	Dundee	Across	SCRI_RS_219733	i_SCRI_RS_219733	3H	77.7	2	0.000152499	0.000507056	0.0139467	1.1132
HEA	Dundee	Across	SCRI_RS_185339	i_SCRI_RS_185339	3H	83.55	4	0.000570242	0.0130438	0.0137195	-1.33431
HEA	Dundee	Across	BOPA2_12_31367	i_12_31367	3H	83.9	2	0.00646582	0.0230779	0.0211924	-0.562741
HEA	Dundee	Across	BOPA2_12_21019	i_12_21019	3H	84	7	0.00139467	0.00846742	0.00854811	-1.76388
HEA	Dundee	Across	BOPA1_3787_1223	i_11_20626	3H	88.2	1	0.00230547	4.5501e-05	0	2.43387
HEA	Dundee	Across	SCRI_RS_159046	i_SCRI_RS_159046	3H	88.2	3	0.00082978	0.0369258	0.0445577	-0.767556
HEA	Dundee	Across	BOPA2_12_10210	i_12_10210	3H	89.1	1	0.000152717	0.00040744	0.00273191	2.42855
HEA	Dundee	Across	BOPA1_6302_250	i_11_21083	3H	89.4	1	3.35857e-05	0.0272916	0.0408013	1.00427
HEA	Dundee	Across	BOPA1_8984_579	i_11_21381	3H	90.2	2	5.42819e-05	0.00993253	0.0157774	1.16759
HEA	Dundee	Across	SCRI_RS_130795	i_SCRI_RS_130795	3H	90.2	5	0.000228734	0.0197848	0.0115958	-1.04908
HEA	Dundee	Across	SCRI_RS_228486	i_SCRI_RS_228486	3H	90.4	2	5.05268e-05	0.0443601	0.0449126	-0.909033
HEA	Dundee	Across	SCRI_RS_170206	i_SCRI_RS_170206	3H	90.6	1	3.29767e-07	0.00448414	0.000478867	2.18235
HEA	Dundee	Across	SCRI_RS_238430	i_SCRI_RS_238430	3H	90.9	1	0.000603376	0.0438284	0.00196954	-0.80236
HEA	Dundee	Across	SCRI_RS_172266	i_SCRI_RS_172266	3H	96.5	37	0.000858265	0.0278492	0.0316365	-1.16987
HEA	Dundee	Across	SCRI_RS_8667	i_SCRI_RS_8667	3H	96.5	1	0.000126556	0.0785366	0.0328696	-0.771358
HEA	Dundee	Across	SCRI_RS_114333	i_SCRI_RS_114333	3H	98.2	1	0.00186891	0.114506	0.0466567	-0.722898
HEA	Dundee	Across	SCRI_RS_237734	i_SCRI_RS_237734	3H	98.5	1	0.0014235	0.0279201	0.0310428	0.870037
HEA	Dundee	Across	BOPA2_12_31329	i_12_31329	3H	98.9	1	0.000318883	0.101878	0.0754105	-0.843434
HEA	Dundee	Across	SCRI_RS_13434	i_SCRI_RS_13434	3H	98.9	4	9.74367e-05	0.0815624	0.0855716	-0.964266
HEA	Dundee	Across	BOPA1_2500_1514	i_11_10312	3H	100.3	1	0.000770802	0.0049801	0.0192015	1.01599
HEA	Dundee	Across	SCRI_RS_156620	i_SCRI_RS_156620	3H	100.3	3	0.0005143	0.0273013	0.0210727	-1.24701
HEA	Dundee	Across	SCRI_RS_167825	i_SCRI_RS_167825	3H	100.3	2	0.00366914	0.0831828	0.132049	-0.803559
HEA	Dundee	Across	SCRI_RS_131897	i_SCRI_RS_131897	3H	100.4	3	0.00100074	0.0184029	0.00807364	-1.15713
HEA	Dundee	Across	SCRI_RS_234342	i_SCRI_RS_234342	3H	100.7	1	8.63586e-06	0.0949539	0.102283	-1.0979
HEA	Dundee	Across	SCRI_RS_206510	i_SCRI_RS_206510	3H	103.8	4	0.00153725	0.0944574	0.0787631	-1.07216
HEA	Dundee	Across	SCRI_RS_236528	i_SCRI_RS_236528	3H	103.8	2	0.00122004	0.113618	0.125703	-0.911784
HEA	Dundee	Across	SCRI_RS_5194	i_SCRI_RS_5194	3H	103.8	4	0.00219912	0.113336	0.128143	-0.896042
HEA	Dundee	Across	SCRI_RS_193132	i_SCRI_RS_193132	3H	104.3	2	0.00069619	0.00369695	0.00874768	1.79074
HEA	Dundee	Across	SCRI_RS_153915	i_SCRI_RS_153915	3H	104.5	1	0.000318133	0.0576659	0.0782233	-0.959924
HEA	Dundee	Across	SCRI_RS_171144	i_SCRI_RS_171144	3H	105	6	0.00118867	0.0348028	0.0500964	1.08344
HEA	Dundee	Across	BOPA1_ABC13753_1_2_167	i_11_11330	3H	105.3	2	0.000276153	0.120876	0.118575	-1.21042
HEA	Dundee	Across	BOPA1_9282_205	i_11_21405	3H	105.95	27	0.00257163	0.00789335	0.00444265	-3.21435
HEA	Dundee	Across	BOPA1_5488_1097	i_11_20944	3H	106.1	38	0.000453364	0.134585	0.126456	-1.47724
HEA	Dundee	Across	BOPA2_12_30926	i_12_30926	3H	107.05	1	0.000116471	0.00340396	0	2.2222
HEA	Dundee	Across	BOPA1_76_1059	i_11_10918	3H	107.8	10	8.03389e-05	0.0116453	0.00996146	-2.23765
HEA	Dundee	Across	BOPA2_12_30274	i_12_30274	3H	107.8	6	0.00356003	0.12414	0.118557	-1.35237
HEA	Dundee	Across	BOPA2_12_31525	i_12_31525	3H	108.1	1	0.000171676	0.0614836	0.0419787	-1.05432
HEA	Dundee	Across	BOPA1_ABC07496_pHv1343_02	i_11_11172	3H	108.4	2	6.92313e-05	0.121118	0.159813	-1.88297
HEA	Dundee	Across	SCRI_RS_138723	i_SCRI_RS_138723	3H	108.4	7	0.00114237	0.126146	0.115974	-1.31076
HEA	Dundee	Across	BOPA1_5260_462	i_11_10754	3H	108.6	3	0.000770208	0.142459	0.143779	-1.66654
HEA	Dundee	Across	SCRI_RS_120973	i_SCRI_RS_120973	3H	108.6	1	0.000218388	0.138865	0.154197	-1.48676
HEA	Dundee	Across	SCRI_RS_103215	i_SCRI_RS_103215	3H	109.2	100	3.41608e-06	0.138588	0.13998	-3.22154
HEA	Dundee	Across	BOPA2_12_30972	i_12_30972	3H	115.9	3	0.00162746	0.077949	0.0526433	-0.884745
HEA	Dundee	Across	BOPA2_12_10188	i_12_10188	3H	117	2	0.0011326	0.0096345	0.00978857	-2.00626
HEA	Dundee	Across	BOPA2_12_10205	i_12_10205	3H	117	1	0.00323167	0.0248741	0.0075998	-1.18123
HEA	Dundee	Across	BOPA2_12_20369	i_12_20369	3H	117	1	0.00476096	0.0980436	0.0670734	-0.871873
HEA	Dundee	Across	BOPA2_12_10122	i_12_10122	3H	120.9	2	0.00185922	0.0019379	0.00929551	1.08646
HEA	Dundee	Across	BOPA1_2847_485	i_11_10381	3H	122	1	0.00147907	0.0373801	0.0354855	0.692004
HEA	Dundee	Across	SCRI_RS_235770	i_SCRI_RS_235770	3H	122	21	0.00104265	9.80545e-05	0.00257021	1.67402
HEA	Dundee	Across	SCRI_RS_202428	i_SCRI_RS_202428	3H	122.6	1	6.31441e-05	0.0405233	0.0575189	-1.57649
HEA	Dundee	Across	SCRI_RS_208297	i_SCRI_RS_208297	3H	123.2	1	5.64062e-06	0.00119878	0.036842	1.69625
HEA	Dundee	Across	BOPA2_12_31251	i_12_31251	3H	123.4	6	0.000716371	0.0300861	0.0316114	1.04291
HEA	Dundee	Across	BOPA1_5334_1533	i_11_20920	3H	126.7	1	1.1935e-07	0.0148376	0.00661153	-1.36009
HEA	Dundee	Across	SCRI_RS_209285	i_SCRI_RS_209285	3H	131.7	1	6.35309e-05	0.0114203	0.0113032	0.918553
HEA	Dundee	Across	BOPA1_13750_348	i_11_20155	3H	139	1	0.000277867	0.000569891	0.00405435	1.15879
HEA	Dundee	Across	BOPA2_12_20505	i_12_20505	3H	139	4	0.000684049	0.000145315	0.00246479	2.70252
HEA	Dundee	Across	SCRI_RS_168042	i_SCRI_RS_168042	3H	142.1	1	0.00115501	0.000353598	0.0023384	1.21468
HEA	Dundee	Across	BOPA2_12_30767	i_12_30767	3H	142.15	3	0.00106344	0.00721941	0.0003417	-1.56133
HEA	Dundee	Across	SCRI_RS_238412	i_SCRI_RS_238412	3H	142.2	1	0.000358662	0.000369918	0.0161675	0.809996
HEA	Dundee	Across	SCRI_RS_126351	i_SCRI_RS_126351	3H	143.1	1	1.03286e-06	7.22636e-06	0.00180017	1.15577
HEA	Dundee	Across	SCRI_RS_118833	i_SCRI_RS_118833	3H	143.5	2	0.00149443	0.00695358	0.00422815	-1.01562
HEA	Dundee	Across	BOPA2_12_30271	i_12_30271	3H	144.95	1	0.00232476	0.00120564	0.0104416	-1.95984
HEA	Dundee	Across	BOPA1_ABC38781_pHv2346_01	i_11_11411	3H	146	1	0.000911945	0.000514353	0.00897701	0.612814
HEA	Dundee	Across	BOPA1_7169_713	i_11_10893	3H	146.1	1	0.000407919	0.000462141	4.24398e-05	0.499261
HEA	Dundee	Across	BOPA2_12_30736	i_12_30736	3H	148.2	21	0.000479012	0.000179923	0.00421197	0.701442
HEA	Dundee	Across	SCRI_RS_143594	i_SCRI_RS_143594	3H	148.2	5	0.000221925	0.00101112	0.00370205	1.71967
HEA	Dundee	Across	SCRI_RS_739	i_SCRI_RS_739	3H	148.3	1	7.51282e-05	3.23852e-07	0.00305863	-2.8401
HEA	Dundee	Across	BOPA2_12_30229	i_12_30229	3H	148.4	3	0.00179438	0.00131588	0.00284729	1.33837
HEA	Dundee	Across	SCRI_RS_154549	i_SCRI_RS_154549	3H	148.4	1	0.00276066	1.52702e-06	0.00201982	-1.66173
HEA	Dundee	Across	SCRI_RS_194527	i_SCRI_RS_194527	3H	148.4	1	0.000119541	0.002039	0.00044685	0.837721
HEA	Dundee	Across	SCRI_RS_204353	i_SCRI_RS_204353	3H	148.4	6	0.00216142	0.00202472	0.000325145	1.51553
HEA	Dundee	Across	SCRI_RS_184261	i_SCRI_RS_184261	3H	154.9	1	0.00104664	0.000260479	0.000687486	-0.796582
HEA	Dundee	Across	BOPA2_12_10215	i_12_10215	3H	155	3	0.000931376	0.0017686	0.00205424	0.71251
HEA	Dundee	Across	SCRI_RS_170785	i_SCRI_RS_170785	4H	0.8	1	0.00143694	0.00245479	0.000629025	-0.671262
HEA	Dundee	Across	SCRI_RS_149873	i_SCRI_RS_149873	4H	1.1	2	0.00183793	0.000337916	0.00285502	-0.844641
HEA	Dundee	Across	SCRI_RS_173731	i_SCRI_RS_173731	4H	1.1	8	0.00191631	0.000725001	0.00227779	-0.899653
HEA	Dundee	Across	SCRI_RS_176074	i_SCRI_RS_176074	4H	1.1	3	0.00314647	0.00420046	0.00179894	-0.692419
HEA	Dundee	Across	BOPA2_12_20954	i_12_20954	4H	1.3	2	1.39675e-05	0.001421	0.00556328	2.75568
HEA	Dundee	Across	BOPA2_12_31458	i_12_31458	4H	3.5	26	0.000303658	0.00866293	0.0103902	1.05335
HEA	Dundee	Across	SCRI_RS_206744	i_SCRI_RS_206744	4H	3.5	1	0.000433188	8.04763e-05	0.0192994	-0.908202
HEA	Dundee	Across	SCRI_RS_219136	i_SCRI_RS_219136	4H	3.5	1	3.99907e-05	0.00053478	0.0125964	-1.26419
HEA	Dundee	Across	BOPA1_1513_514	i_11_10113	4H	14.7	1	0.000582675	0.0075456	0.0123396	-0.866274
HEA	Dundee	Across	BOPA1_3551_2537	i_11_10490	4H	14.9	1	0.000303066	0.00677596	0.00921941	0.770733
HEA	Dundee	Across	BOPA2_12_30540	i_12_30540	4H	14.9	8	1.18247e-05	0.0115538	0.007101	1.50718
HEA	Dundee	Across	SCRI_RS_189331	i_SCRI_RS_189331	4H	14.9	32	0.00049407	0.0202645	0.0227561	0.916029
HEA	Dundee	Across	SCRI_RS_197394	i_SCRI_RS_197394	4H	14.9	9	0.000770362	0.00869289	0.00390168	-1.22099
HEA	Dundee	Across	SCRI_RS_220110	i_SCRI_RS_220110	4H	14.9	2	1.0907e-05	0.0117616	0.00415932	0.740065
HEA	Dundee	Across	SCRI_RS_105960	i_SCRI_RS_105960	4H	15	1	0.00526325	0.000116256	0.00108721	0.912977
HEA	Dundee	Across	BOPA1_ABC08396_1_4_120	i_11_11199	4H	19.9	2	0.000270231	0.0137997	0.00266359	-0.207565
HEA	Dundee	Across	BOPA1_9027_454	i_11_21385	4H	20.9	11	0.000479407	0.0135178	0.00539033	0.890881
HEA	Dundee	Across	BOPA2_12_10626	i_12_10626	4H	20.9	3	0.000108118	0.00507218	0.00259518	0.849576
HEA	Dundee	Across	SCRI_RS_162743	i_SCRI_RS_162743	4H	20.9	3	5.45646e-09	0.0134727	0.00436052	0.936251
HEA	Dundee	Across	SCRI_RS_154075	i_SCRI_RS_154075	4H	21.2	1	0.00344686	9.59714e-06	0.00831026	-1.08143
HEA	Dundee	Across	SCRI_RS_188190	i_SCRI_RS_188190	4H	21.2	2	0.00119669	0.0159119	0.0139948	0.805485
HEA	Dundee	Across	BOPA2_12_30394	i_12_30394	4H	22.2	5	0.000818722	0.00156261	0.00662714	1.38688
HEA	Dundee	Across	SCRI_RS_98443	i_SCRI_RS_98443	4H	22.2	23	0.000353163	0.0101627	0.0078057	0.803109
HEA	Dundee	Across	BOPA2_12_11175	i_12_11175	4H	25.7	1	1.00674e-05	8.90914e-05	0.0091209	-1.07282
HEA	Dundee	Across	SCRI_RS_170370	i_SCRI_RS_170370	4H	25.7	1	5.49772e-08	0.0103747	0.00908505	0.81733
HEA	Dundee	Across	SCRI_RS_202425	i_SCRI_RS_202425	4H	25.75	2	0.00373111	0.00162768	0.00532268	1.20587
HEA	Dundee	Across	SCRI_RS_225074	i_SCRI_RS_225074	4H	26.6	1	0.00142049	0.000421644	9.9809e-05	-1.98429
HEA	Dundee	Across	BOPA1_12128_313	i_11_20109	4H	26.8	8	0.00192099	0.000620852	0.00160551	1.23578
HEA	Dundee	Across	SCRI_RS_238822	i_SCRI_RS_238822	4H	27.5	1	0.00257352	0.00804435	0.000557319	-0.878199
HEA	Dundee	Across	BOPA2_12_30864	i_12_30864	4H	34.3	1	1.10106e-06	0.0102886	0.00319817	1.39115
HEA	Dundee	Across	BOPA2_12_10860	i_12_10860	4H	39.8	1	1.72795e-06	0.0115011	0.00455606	1.27734
HEA	Dundee	Across	SCRI_RS_161528	i_SCRI_RS_161528	4H	40	2	3.72178e-05	0.0014146	0.000583867	-0.936116
HEA	Dundee	Across	SCRI_RS_183399	i_SCRI_RS_183399	4H	42.1	1	0.000773066	0.00300811	0.0182959	-0.52008
HEA	Dundee	Across	BOPA1_10255_529	i_11_20012	4H	43.3	5	0.000839444	6.16961e-05	0.00264653	-0.892666
HEA	Dundee	Across	BOPA2_12_10371	i_12_10371	4H	43.5	4	0.000268746	0.00090724	0.0140409	-1.38377
HEA	Dundee	Across	BOPA2_12_30187	i_12_30187	4H	45.7	1	0.000635843	0.000279966	0.000462319	-1.38053
HEA	Dundee	Across	SCRI_RS_110052	i_SCRI_RS_110052	4H	49.7	2	0.00204396	0.000206033	0.00195925	1.06357
HEA	Dundee	Across	BOPA1_5475_1355	i_11_20939	4H	49.9	4	0.000488585	0.0104688	0.0215135	0.634199
HEA	Dundee	Across	SCRI_RS_137360	i_SCRI_RS_137360	4H	49.9	1	0.00474918	8.83794e-05	2.51646e-05	0.631008
HEA	Dundee	Across	SCRI_RS_143191	i_SCRI_RS_143191	4H	49.9	3	0.00307007	0.000712023	0.00151756	0.770142
HEA	Dundee	Across	SCRI_RS_207030	i_SCRI_RS_207030	4H	49.9	1	0.00209374	0.000417455	0.00138372	0.535358
HEA	Dundee	Across	BOPA2_12_21029	i_12_21029	4H	50.65	1	0.00684641	0.00633054	0.00808398	1.17809
HEA	Dundee	Across	BOPA1_4544_461	i_11_10668	4H	50.7	2	0.00289164	0.000515437	0.00566262	1.2177
HEA	Dundee	Across	SCRI_RS_140586	i_SCRI_RS_140586	4H	50.7	1	2.10456e-07	0.0068158	0.000232631	1.10748
HEA	Dundee	Across	BOPA2_12_11190	i_12_11190	4H	50.8	9	0.000146514	0.00556078	0.00839701	0.853984
HEA	Dundee	Across	BOPA1_2268_601	i_11_10261	4H	50.85	1	0.00251246	0.000763872	0.00489347	-1.63076
HEA	Dundee	Across	BOPA2_12_30488	i_12_30488	4H	51	1	1.63849e-07	0.00525509	0.00820801	1.55685
HEA	Dundee	Across	BOPA2_12_31360	i_12_31360	4H	51	1	8.09864e-05	0.00570147	0.0108621	1.13542
HEA	Dundee	Across	SCRI_RS_226221	i_SCRI_RS_226221	4H	51	1	5.38321e-05	0.0060585	0.000561789	-0.975497
HEA	Dundee	Across	BOPA1_7691_679	i_11_21254	4H	51.2	4	0.00153965	0.00779935	0.00350974	1.10963
HEA	Dundee	Across	SCRI_RS_197371	i_SCRI_RS_197371	4H	51.2	1	0.000182143	0.00616046	0.0117714	1.25877
HEA	Dundee	Across	BOPA2_12_11269	i_12_11269	4H	51.3	1	0.00216774	0.00371152	4.00037e-06	-0.726273
HEA	Dundee	Across	BOPA2_12_11315	i_12_11315	4H	51.3	4	0.00162807	0.001316	0.0130438	-0.782961
HEA	Dundee	Across	BOPA2_12_30625	i_12_30625	4H	51.3	1	2.70033e-05	0.00276882	0.00161104	0.890263
HEA	Dundee	Across	SCRI_RS_218200	i_SCRI_RS_218200	4H	51.9	29	0.000693131	0.00284658	0.00294105	1.53645
HEA	Dundee	Across	BOPA2_12_30605	i_12_30605	4H	52.2	2	0.00545329	0.000378236	0.00127065	1.18443
HEA	Dundee	Across	BOPA1_3917_1365	i_11_10568	4H	54	2	0.00510026	0.00665018	0.000917066	1.2778
HEA	Dundee	Across	BOPA2_12_11232	i_12_11232	4H	54	2	0.000498941	0.0101512	0.00389293	1.97331
HEA	Dundee	Across	BOPA2_12_11108	i_12_11108	4H	54.3	3	4.06831e-07	0.000596876	0.00458403	-2.02601
HEA	Dundee	Across	BOPA1_ABC06247_1_1_122	i_11_21481	4H	54.6	1	0.0031701	0.00176253	0.00105093	-0.523059
HEA	Dundee	Across	BOPA2_12_10426	i_12_10426	4H	55.7	1	0.00010259	0.00350085	0.00623588	-0.945238
HEA	Dundee	Across	BOPA1_3644_1483	i_11_10509	4H	56.2	1	0.000429001	0.00477809	5.95271e-05	0.620308
HEA	Dundee	Across	SCRI_RS_224629	i_SCRI_RS_224629	4H	56.2	1	0.00979543	0.00568132	0.00296	-0.985333
HEA	Dundee	Across	BOPA1_ABC08788_1_1_329	i_11_11207	4H	57.3	2	0.00143652	0.000123228	0.00516724	-1.97059
HEA	Dundee	Across	BOPA2_12_11427	i_12_11427	4H	57.5	1	2.28053e-05	0.00324597	0.00544236	1.24263
HEA	Dundee	Across	SCRI_RS_109600	i_SCRI_RS_109600	4H	58.4	21	0.000257292	0.00167275	0.00288394	-2.59092
HEA	Dundee	Across	BOPA1_5354_1046	i_11_20924	4H	59.6	2	0.00135055	0.00746028	0.000308882	-0.797256
HEA	Dundee	Across	SCRI_RS_218193	i_SCRI_RS_218193	4H	60.1	1	0.00322456	0.00384162	0.000987913	-1.0267
HEA	Dundee	Across	SCRI_RS_13644	i_SCRI_RS_13644	4H	60.6	1	4.21882e-05	2.03738e-05	6.11301e-05	-1.10283
HEA	Dundee	Across	BOPA2_12_31385	i_12_31385	4H	60.7	1	0.000786401	0.00101952	0.000914511	-0.720211
HEA	Dundee	Across	BOPA1_4139_888	i_11_10606	4H	60.8	32	0.00116099	0.000419941	0.00367726	-2.05988
HEA	Dundee	Across	SCRI_RS_195017	i_SCRI_RS_195017	4H	62.5	1	1.09817e-05	0.000609462	0.00134894	-1.3371
HEA	Dundee	Across	SCRI_RS_8092	i_SCRI_RS_8092	4H	62.5	2	0.00078609	0.00569532	0.000158977	-0.739754
HEA	Dundee	Across	BOPA1_4407_1344	i_11_20740	4H	67.6	1	9.1598e-06	3.31934e-05	0.00200788	1.3411
HEA	Dundee	Across	SCRI_RS_218491	i_SCRI_RS_218491	4H	67.7	1	0.00251527	4.17819e-06	0.0106273	-0.58304
HEA	Dundee	Across	BOPA2_12_10170	i_12_10170	4H	70.3	6	0.00172	0.000853544	0.00233944	-1.41189
HEA	Dundee	Across	SCRI_RS_144091	i_SCRI_RS_144091	4H	70.3	1	0.000223214	0.00721839	0.000566812	1.78494
HEA	Dundee	Across	BOPA2_12_30226	i_12_30226	4H	78.5	3	0.00165923	0.00313861	0.000884915	-0.945658
HEA	Dundee	Across	SCRI_RS_13460	i_SCRI_RS_13460	4H	78.5	3	0.00214843	0.00071432	0.00348582	-0.798957
HEA	Dundee	Across	SCRI_RS_165833	i_SCRI_RS_165833	4H	78.5	7	0.00064869	0.000391874	0.00408539	-1.07175
HEA	Dundee	Across	SCRI_RS_233242	i_SCRI_RS_233242	4H	78.5	1	0.00180601	0.00185247	0.00803914	-0.670768
HEA	Dundee	Across	SCRI_RS_223734	i_SCRI_RS_223734	4H	78.7	1	3.20852e-08	0.0108784	0.000152515	1.0389
HEA	Dundee	Across	BOPA2_12_31246	i_12_31246	4H	80.5	5	0.00191054	0.00392778	0.00735772	-0.901164
HEA	Dundee	Across	BOPA2_12_10670	i_12_10670	4H	81.2	7	0.000399096	0.000849589	0.00344393	-0.865518
HEA	Dundee	Across	BOPA1_6841_637	i_11_21151	4H	81.4	1	0.00447031	0.000407366	0.0017577	0.686908
HEA	Dundee	Across	BOPA2_12_10022	i_12_10022	4H	82.8	2	5.3576e-06	0.00386076	0.00937105	0.909885
HEA	Dundee	Across	SCRI_RS_138835	i_SCRI_RS_138835	4H	82.8	3	0.000881641	0.0100503	0.00360573	-0.465337
HEA	Dundee	Across	SCRI_RS_168074	i_SCRI_RS_168074	4H	82.8	3	0.00210535	0.00637612	0.00456597	-0.983264
HEA	Dundee	Across	BOPA1_ABC20090_1_1_275	i_11_11398	4H	85.1	68	0.000216005	0.0154592	0.0153917	1.00432
HEA	Dundee	Across	SCRI_RS_229409	i_SCRI_RS_229409	4H	85.1	10	0.00167414	0.00225313	0.00252432	1.2414
HEA	Dundee	Across	SCRI_RS_233444	i_SCRI_RS_233444	4H	85.1	1	9.1805e-05	0.00490686	0.0205482	-1.19466
HEA	Dundee	Across	BOPA1_5245_304	i_11_10751	4H	85.45	1	0.00479581	0.00491134	0.0522292	1.78001
HEA	Dundee	Across	SCRI_RS_210971	i_SCRI_RS_210971	4H	85.8	3	5.60282e-05	0.00411418	0.00394371	0.853536
HEA	Dundee	Across	BOPA1_2574_410	i_11_20384	4H	90.9	1	0.0002933	0.00478422	0.00186718	1.05877
HEA	Dundee	Across	BOPA2_12_30584	i_12_30584	4H	92.8	1	0.000888546	0.0135438	0.00823794	0.576796
HEA	Dundee	Across	SCRI_RS_121084	i_SCRI_RS_121084	4H	92.8	1	4.94164e-05	0.00545042	0.00720044	-0.853634
HEA	Dundee	Across	SCRI_RS_142683	i_SCRI_RS_142683	4H	92.8	2	0.000292544	0.0132938	0.00938664	2.14194
HEA	Dundee	Across	SCRI_RS_181163	i_SCRI_RS_181163	4H	97.3	9	0.00082026	0.00299768	0.0086028	0.884495
HEA	Dundee	Across	SCRI_RS_205975	i_SCRI_RS_205975	4H	97.3	3	0.00270387	0.00197823	0.00186511	1.10794
HEA	Dundee	Across	SCRI_RS_144761	i_SCRI_RS_144761	4H	98.9	1	0.000119202	2.88094e-06	0.00479766	-1.34207
HEA	Dundee	Across	BOPA1_ABC12093_1_2_231	i_11_11292	4H	99.1	1	9.84018e-05	0.00589872	0.00159698	0.771666
HEA	Dundee	Across	SCRI_RS_122057	i_SCRI_RS_122057	4H	99.1	1	0.00557643	0.00839239	0.0337329	-0.774108
HEA	Dundee	Across	SCRI_RS_188827	i_SCRI_RS_188827	4H	99.2	1	1.00027e-09	0.0152586	0.002841	1.13036
HEA	Dundee	Across	BOPA2_12_30539	i_12_30539	4H	99.7	3	0.00171387	0.00193126	0.00292654	1.74808
HEA	Dundee	Across	SCRI_RS_207853	i_SCRI_RS_207853	4H	100.6	1	3.66265e-05	0.00167323	0.000113277	1.25506
HEA	Dundee	Across	BOPA1_6519_812	i_11_21111	4H	102.6	25	0.000664797	0.00175427	0.00425008	1.88947
HEA	Dundee	Across	BOPA2_12_11233	i_12_11233	4H	103.9	3	0.00169656	0.00204572	0.0032772	-1.02082
HEA	Dundee	Across	BOPA2_12_20237	i_12_20237	4H	103.9	1	0.00157036	0.00118807	0.0052905	1.13825
HEA	Dundee	Across	SCRI_RS_192689	i_SCRI_RS_192689	4H	104	12	0.000281958	0.000149219	0.000868329	-1.11857
HEA	Dundee	Across	BOPA1_4861_640	i_11_10712	4H	110.2	1	0.00245511	0.00529278	0.000798848	0.704663
HEA	Dundee	Across	BOPA2_12_11194	i_12_11194	4H	110.2	29	0.000718875	0.0009591	0.00298855	-1.4314
HEA	Dundee	Across	BOPA2_12_31138	i_12_31138	4H	111.3	2	0.00196592	3.73951e-06	0.00362024	2.0878
HEA	Dundee	Across	SCRI_RS_107762	i_SCRI_RS_107762	4H	111.3	1	0.00111045	0.00252265	0.0146626	-1.19255
HEA	Dundee	Across	BOPA1_2297_1250	i_11_10269	4H	113.4	7	0.000484797	0.012468	0.0107131	1.74623
HEA	Dundee	Across	BOPA1_4152_573	i_11_10610	4H	113.4	2	0.000638961	0.0137408	0.00791946	0.923613
HEA	Dundee	Across	BOPA2_12_30873	i_12_30873	4H	113.4	7	0.00108758	0.013744	0.00989599	1.0419
HEA	Dundee	Across	SCRI_RS_119390	i_SCRI_RS_119390	4H	113.4	7	0.000391748	0.010266	0.0103593	0.892546
HEA	Dundee	Across	SCRI_RS_142177	i_SCRI_RS_142177	4H	113.4	78	0.000382823	0.0102712	0.0122368	1.31735
HEA	Dundee	Across	SCRI_RS_142792	i_SCRI_RS_142792	4H	113.4	23	0.000139805	0.0143911	0.0135409	1.10514
HEA	Dundee	Across	SCRI_RS_157277	i_SCRI_RS_157277	4H	113.4	1	0.00503355	0.00343313	0.00142569	0.768658
HEA	Dundee	Across	SCRI_RS_179695	i_SCRI_RS_179695	4H	113.4	1	0.00517067	0.0032067	0.00686279	0.685915
HEA	Dundee	Across	SCRI_RS_198507	i_SCRI_RS_198507	4H	113.4	2	0.000813162	0.0112205	0.00680463	-2.97625
HEA	Dundee	Across	SCRI_RS_7809	i_SCRI_RS_7809	4H	113.4	4	5.1708e-05	0.000287459	0.0039768	-1.13644
HEA	Dundee	Across	SCRI_RS_8250	i_SCRI_RS_8250	4H	113.4	1	0.00372449	0.0102178	0.00509579	-1.2493
HEA	Dundee	Across	SCRI_RS_99798	i_SCRI_RS_99798	4H	113.4	44	0.000722874	0.00771864	0.00802823	1.1314
HEA	Dundee	Across	SCRI_RS_148782	i_SCRI_RS_148782	4H	113.7	1	0.00633464	0.000218755	5.04424e-05	-1.82403
HEA	Dundee	Across	SCRI_RS_147811	i_SCRI_RS_147811	5H	1	1	0.00810259	0.00108719	0.00505263	-0.412425
HEA	Dundee	Across	BOPA2_12_31023	i_12_31023	5H	1.6	1	0.00610746	0.0072425	0.00285471	0.504832
HEA	Dundee	Across	BOPA2_12_20257	i_12_20257	5H	1.7	3	0.00204671	0.000634203	0.00262036	1.83808
HEA	Dundee	Across	SCRI_RS_204607	i_SCRI_RS_204607	5H	2.75	3	0.000546249	0.000396947	0.00216655	-2.10617
HEA	Dundee	Across	SCRI_RS_236640	i_SCRI_RS_236640	5H	3.8	1	0.00569467	0.00140735	0.00182065	-0.648055
HEA	Dundee	Across	SCRI_RS_155555	i_SCRI_RS_155555	5H	8.6	2	0.000818411	0.000430788	0.00231014	-1.20488
HEA	Dundee	Across	SCRI_RS_169138	i_SCRI_RS_169138	5H	8.6	5	0.000223498	0.00183506	0.0042324	1.12494
HEA	Dundee	Across	SCRI_RS_181570	i_SCRI_RS_181570	5H	8.6	5	0.000628337	0.000138379	0.00885298	0.915065
HEA	Dundee	Across	SCRI_RS_225187	i_SCRI_RS_225187	5H	8.6	8	0.00178494	0.000404231	0.00419788	1.31702
HEA	Dundee	Across	SCRI_RS_108541	i_SCRI_RS_108541	5H	12	3	0.00173022	0.00170709	0.00205474	1.42082
HEA	Dundee	Across	SCRI_RS_179260	i_SCRI_RS_179260	5H	13.2	3	0.000324856	0.000446162	0.00339607	-0.798079
HEA	Dundee	Across	SCRI_RS_182131	i_SCRI_RS_182131	5H	13.3	1	0.00816722	4.76029e-05	6.2446e-05	-0.590209
HEA	Dundee	Across	BOPA1_6184_200	i_11_21065	5H	17.6	1	0.00899825	0.000217133	0.000213888	-1.49364
HEA	Dundee	Across	BOPA2_12_30167	i_12_30167	5H	17.6	4	0.000356134	0.00390382	0.00868018	-0.841941
HEA	Dundee	Across	SCRI_RS_157444	i_SCRI_RS_157444	5H	17.6	22	0.00053009	0.000210297	0.00169146	-1.63737
HEA	Dundee	Across	BOPA1_8377_1022	i_11_21324	5H	23.6	4	0.00215737	0.00092348	0.00440203	1.66652
HEA	Dundee	Across	SCRI_RS_189936	i_SCRI_RS_189936	5H	23.6	5	0.00250802	0.00213128	0.00595178	-2.14816
HEA	Dundee	Across	SCRI_RS_7720	i_SCRI_RS_7720	5H	23.6	1	8.43457e-05	0.00174114	0.00236215	1.66895
HEA	Dundee	Across	SCRI_RS_205100	i_SCRI_RS_205100	5H	29.1	2	0.00280814	0.000343224	0.00638849	-0.551996
HEA	Dundee	Across	SCRI_RS_104699	i_SCRI_RS_104699	5H	30.45	11	0.000439693	0.000769536	0.00263975	2.07514
HEA	Dundee	Across	SCRI_RS_156016	i_SCRI_RS_156016	5H	30.6	1	0.00435575	0.000107986	0.00058085	0.550034
HEA	Dundee	Across	SCRI_RS_220165	i_SCRI_RS_220165	5H	31.7	2	0.000178473	0.0011656	0.000132158	-0.805404
HEA	Dundee	Across	SCRI_RS_165313	i_SCRI_RS_165313	5H	39.5	13	0.000579334	0.000951925	0.00344817	-1.17656
HEA	Dundee	Across	SCRI_RS_7368	i_SCRI_RS_7368	5H	39.5	1	0.00334383	0.000961133	0.000408356	-0.9232
HEA	Dundee	Across	SCRI_RS_185617	i_SCRI_RS_185617	5H	41.65	1	0.000301438	0.00113624	0.000899258	-1.35453
HEA	Dundee	Across	SCRI_RS_229712	i_SCRI_RS_229712	5H	41.7	3	0.00198808	0.0024212	0.00246451	-0.771831
HEA	Dundee	Across	SCRI_RS_222345	i_SCRI_RS_222345	5H	42.2	1	0.00434663	0.00340026	1.0841e-05	1.11675
HEA	Dundee	Across	SCRI_RS_90293	i_SCRI_RS_90293	5H	42.9	1	0.00210598	0.000317744	0.0024457	1.66053
HEA	Dundee	Across	SCRI_RS_68142	i_SCRI_RS_68142	5H	43	1	1.40508e-07	0.00743228	0.00500894	1.16824
HEA	Dundee	Across	SCRI_RS_165927	i_SCRI_RS_165927	5H	44	1	0.000852775	0.000579141	0.000476584	-0.755578
HEA	Dundee	Across	BOPA2_12_31431	i_12_31431	5H	44.1	1	5.6881e-07	0.000231651	0.016898	-2.22974
HEA	Dundee	Across	BOPA1_1215_862	i_11_10058	5H	44.2	5	0.000647041	0.000265486	0.00213252	-0.878713
HEA	Dundee	Across	SCRI_RS_134444	i_SCRI_RS_134444	5H	44.2	1	0.00349002	0.00280388	0.0036125	-0.954301
HEA	Dundee	Across	SCRI_RS_144850	i_SCRI_RS_144850	5H	44.2	1	5.46696e-07	0.000223831	0.00131369	-1.86369
HEA	Dundee	Across	SCRI_RS_156086	i_SCRI_RS_156086	5H	44.2	1	5.36881e-06	4.4791e-05	0.000127681	-1.12291
HEA	Dundee	Across	SCRI_RS_209980	i_SCRI_RS_209980	5H	44.2	1	0.00838317	1.84688e-05	0.000218375	1.1768
HEA	Dundee	Across	SCRI_RS_237910	i_SCRI_RS_237910	5H	44.2	2	0.000694103	0.000958259	0.000919497	-0.948667
HEA	Dundee	Across	BOPA1_2664_314	i_11_20396	5H	45.1	1	5.76173e-08	0.000847512	0.00415289	1.20169
HEA	Dundee	Across	SCRI_RS_232881	i_SCRI_RS_232881	5H	45.2	1	0.000860433	0.00200141	0.00417337	0.615821
HEA	Dundee	Across	BOPA2_12_31183	i_12_31183	5H	47.5	4	3.42381e-05	0.00180271	0.00239981	0.813199
HEA	Dundee	Across	BOPA2_12_10306	i_12_10306	5H	47.7	1	0.00219773	2.39624e-05	0.000247839	-0.819744
HEA	Dundee	Across	BOPA2_12_11512	i_12_11512	5H	47.7	10	0.000962386	0.0048242	0.00102345	2.49657
HEA	Dundee	Across	SCRI_RS_144696	i_SCRI_RS_144696	5H	47.7	1	0.00142137	0.000345953	0.0100836	-0.897529
HEA	Dundee	Across	BOPA1_7140_595	i_11_21200	5H	48.2	5	0.000402852	0.001132	0.00336381	1.12298
HEA	Dundee	Across	BOPA1_ABC09365_1_3_378	i_11_11221	5H	48.2	1	0.000228486	0.000444218	0.00542165	0.584096
HEA	Dundee	Across	SCRI_RS_221282	i_SCRI_RS_221282	5H	49.7	9	0.000239676	0.000231482	0.00598317	0.748668
HEA	Dundee	Across	BOPA1_2906_1177	i_11_20441	5H	50	7	2.38618e-05	0.000165733	0.00359484	0.818803
HEA	Dundee	Across	BOPA2_12_30745	i_12_30745	5H	50	8	0.00174171	0.000230304	0.000402547	0.682568
HEA	Dundee	Across	SCRI_RS_137249	i_SCRI_RS_137249	5H	50	3	0.000511485	0.000866247	0.00906342	0.929358
HEA	Dundee	Across	SCRI_RS_144841	i_SCRI_RS_144841	5H	50	4	0.00128743	0.000174421	0.00378009	1.5549
HEA	Dundee	Across	SCRI_RS_169088	i_SCRI_RS_169088	5H	50	1	0.00249028	0.00239637	0.0062569	1.10203
HEA	Dundee	Across	SCRI_RS_171407	i_SCRI_RS_171407	5H	50	3	0.00389764	6.39031e-05	0.000941771	1.50906
HEA	Dundee	Across	SCRI_RS_213753	i_SCRI_RS_213753	5H	50	2	0.000102663	0.00037324	0.00131392	0.718388
HEA	Dundee	Across	SCRI_RS_167829	i_SCRI_RS_167829	5H	51.5	1	0.00266239	0.00287721	0.000900984	-0.732618
HEA	Dundee	Across	SCRI_RS_174326	i_SCRI_RS_174326	5H	51.5	1	0.00367897	1.01596e-05	0.00138508	0.53855
HEA	Dundee	Across	BOPA1_7504_485	i_11_21239	5H	52.3	3	0.000412708	6.70495e-05	0.000104233	-2.10437
HEA	Dundee	Across	BOPA2_12_21036	i_12_21036	5H	52.3	1	0.00773978	3.67088e-05	0.000169236	0.435134
HEA	Dundee	Across	SCRI_RS_119287	i_SCRI_RS_119287	5H	52.3	1	0.00256989	0.000837201	0.0132244	-0.619529
HEA	Dundee	Across	SCRI_RS_173717	i_SCRI_RS_173717	5H	52.3	1	9.83154e-06	0.000282874	0.000567716	0.709827
HEA	Dundee	Across	BOPA1_ABC10441_1_4_203	i_11_11249	5H	55.6	1	0.000687397	0.000349208	0.000170918	0.614265
HEA	Dundee	Across	BOPA2_12_10953	i_12_10953	5H	55.6	1	0.00148115	0.000385814	0.000476484	-0.696407
HEA	Dundee	Across	SCRI_RS_162773	i_SCRI_RS_162773	5H	55.6	1	4.38375e-06	0.0045791	0.00357435	0.977888
HEA	Dundee	Across	BOPA1_5799_578	i_11_21001	5H	60.5	1	7.05479e-05	0.000133841	0.00852321	0.68292
HEA	Dundee	Across	BOPA2_12_10633	i_12_10633	5H	60.5	1	0.00676872	0.0001041	0.00600418	0.658781
HEA	Dundee	Across	BOPA2_12_21128	i_12_21128	5H	60.5	2	0.006676	0.000190616	0.00045803	0.487589
HEA	Dundee	Across	BOPA1_4389_551	i_11_20736	5H	70.1	2	0.00337448	0.00190712	9.42903e-05	0.515968
HEA	Dundee	Across	BOPA2_12_30314	i_12_30314	5H	70.1	1	0.000567007	0.000247098	0.000913354	-0.592935
HEA	Dundee	Across	SCRI_RS_203938	i_SCRI_RS_203938	5H	74.7	1	0.00380798	0.000645388	0.000815966	-0.654502
HEA	Dundee	Across	SCRI_RS_235416	i_SCRI_RS_235416	5H	76.2	2	0.00153188	0.00561673	0.00126804	-0.572445
HEA	Dundee	Across	SCRI_RS_196316	i_SCRI_RS_196316	5H	80.3	1	0.000167713	7.79467e-06	0.00032223	-0.588707
HEA	Dundee	Across	SCRI_RS_206848	i_SCRI_RS_206848	5H	80.5	2	0.00139876	0.000234429	0.00923047	-0.741285
HEA	Dundee	Across	SCRI_RS_206867	i_SCRI_RS_206867	5H	80.5	1	1.09449e-06	0.00129745	0.0143523	-0.85672
HEA	Dundee	Across	BOPA1_3056_1317	i_11_10414	5H	85.6	1	2.98273e-05	0.000160352	0.00123225	-0.754737
HEA	Dundee	Across	BOPA1_10318_572	i_11_20018	5H	87.6	22	0.000794807	0.00499282	0.00443594	1.1948
HEA	Dundee	Across	BOPA1_2249_1308	i_11_20327	5H	87.6	2	0.000104201	0.000353195	0.00173479	-0.780605
HEA	Dundee	Across	BOPA1_10669_188	i_11_10024	5H	93.4	4	8.49651e-05	0.0117749	0.00624053	1.14549
HEA	Dundee	Across	BOPA1_8258_330	i_11_21314	5H	93.4	3	0.000963629	0.00250975	0.00525115	1.16396
HEA	Dundee	Across	SCRI_RS_159430	i_SCRI_RS_159430	5H	93.4	2	0.00287537	0.00755447	0.0201068	0.866602
HEA	Dundee	Across	SCRI_RS_230566	i_SCRI_RS_230566	5H	94.4	1	0.000516873	0.00114345	0.00309834	-0.784446
HEA	Dundee	Across	BOPA1_3398_163	i_11_20549	5H	94.7	1	4.48085e-06	0.000843187	0.00883607	1.64966
HEA	Dundee	Across	BOPA1_6315_914	i_11_10834	5H	94.7	1	7.99038e-10	0.00467743	0.00040715	1.4626
HEA	Dundee	Across	SCRI_RS_236569	i_SCRI_RS_236569	5H	94.7	55	0.000185145	0.000277101	0.00350941	-1.19133
HEA	Dundee	Across	BOPA1_6170_304	i_11_21061	5H	95.1	1	1.31609e-05	0.00516954	2.7949e-05	1.36589
HEA	Dundee	Across	BOPA2_12_30845	i_12_30845	5H	95.1	8	0.00226588	0.00254181	0.00395942	-1.0286
HEA	Dundee	Across	SCRI_RS_13960	i_SCRI_RS_13960	5H	95.9	3	0.00121808	0.00614138	0.00276792	1.06685
HEA	Dundee	Across	SCRI_RS_165215	i_SCRI_RS_165215	5H	95.9	3	2.47412e-05	0.0073471	0.0083077	1.22731
HEA	Dundee	Across	BOPA1_4771_380	i_11_20805	5H	97.2	23	0.000898962	0.0069491	0.0113845	1.07876
HEA	Dundee	Across	SCRI_RS_138221	i_SCRI_RS_138221	5H	98.1	2	0.000791221	8.53838e-05	0.0106839	-1.15755
HEA	Dundee	Across	SCRI_RS_139944	i_SCRI_RS_139944	5H	98.1	18	0.000167444	0.00731015	0.00605236	1.29147
HEA	Dundee	Across	SCRI_RS_224251	i_SCRI_RS_224251	5H	98.1	10	0.000237755	0.00482546	0.00533725	1.15145
HEA	Dundee	Across	SCRI_RS_198617	i_SCRI_RS_198617	5H	98.5	2	0.000309482	0.000380455	0.00405014	-0.988364
HEA	Dundee	Across	SCRI_RS_214241	i_SCRI_RS_214241	5H	98.5	2	0.00332054	0.000458004	0.000106263	-0.60882
HEA	Dundee	Across	BOPA1_3478_1024	i_11_10477	5H	98.9	3	0.000495289	0.00012362	0.00203292	-1.15371
HEA	Dundee	Across	SCRI_RS_119308	i_SCRI_RS_119308	5H	98.9	1	1.24064e-06	0.00300777	0.0162653	1.06156
HEA	Dundee	Across	SCRI_RS_234720	i_SCRI_RS_234720	5H	109.4	3	0.00150569	0.00278528	0.00428708	2.15689
HEA	Dundee	Across	SCRI_RS_154288	i_SCRI_RS_154288	5H	112.7	1	0.00512365	0.00988844	0.00920646	0.662585
HEA	Dundee	Across	SCRI_RS_199964	i_SCRI_RS_199964	5H	112.7	1	0.000487672	0.0135236	0.00318842	0.716149
HEA	Dundee	Across	SCRI_RS_162696	i_SCRI_RS_162696	5H	113.9	4	0.000323452	0.000544015	0.0125238	-1.416
HEA	Dundee	Across	BOPA2_12_31041	i_12_31041	5H	115.3	1	0.00187882	0.000205082	0.000447895	-1.48845
HEA	Dundee	Across	SCRI_RS_221130	i_SCRI_RS_221130	5H	115.3	1	4.83385e-05	0.0120548	0.000144002	1.06007
HEA	Dundee	Across	SCRI_RS_232705	i_SCRI_RS_232705	5H	115.3	9	0.000367289	0.00670456	0.0149661	-0.897328
HEA	Dundee	Across	SCRI_RS_15011	i_SCRI_RS_15011	5H	118	1	0.000602711	0.00801796	7.93276e-05	0.84181
HEA	Dundee	Across	BOPA1_2352_277	i_11_20347	5H	118.8	8	3.24496e-05	0.0127673	0.0107063	1.20451
HEA	Dundee	Across	BOPA1_971_682	i_11_11024	5H	118.8	1	4.06143e-05	0.000384447	0.00591384	-0.978063
HEA	Dundee	Across	SCRI_RS_90041	i_SCRI_RS_90041	5H	118.8	8	7.4991e-05	0.0122558	0.0181823	1.22483
HEA	Dundee	Across	SCRI_RS_90070	i_SCRI_RS_90070	5H	118.8	1	2.02145e-08	0.00312153	0.00725664	2.11044
HEA	Dundee	Across	BOPA2_12_30169	i_12_30169	5H	119.05	1	0.00709401	0.000271265	0.000575322	-1.73665
HEA	Dundee	Across	BOPA1_211_259	i_11_20300	5H	119.4	13	0.000608676	0.00757121	0.00790127	1.08656
HEA	Dundee	Across	SCRI_RS_167563	i_SCRI_RS_167563	5H	119.4	1	3.51682e-08	7.20862e-06	0.00454802	2.04078
HEA	Dundee	Across	SCRI_RS_24549	i_SCRI_RS_24549	5H	119.4	24	0.000520599	0.0185052	0.0179187	2.39701
HEA	Dundee	Across	SCRI_RS_14626	i_SCRI_RS_14626	5H	120.2	1	5.22097e-05	0.00237576	0.00230228	0.929256
HEA	Dundee	Across	SCRI_RS_150232	i_SCRI_RS_150232	5H	120.2	1	1.87232e-06	0.00659311	0.00526615	-1.18833
HEA	Dundee	Across	SCRI_RS_158259	i_SCRI_RS_158259	5H	120.3	2	0.000978035	0.0015271	7.73477e-05	-0.775517
HEA	Dundee	Across	SCRI_RS_159490	i_SCRI_RS_159490	5H	120.3	2	8.12427e-05	0.0131612	0.0153846	0.990283
HEA	Dundee	Across	SCRI_RS_171993	i_SCRI_RS_171993	5H	120.3	9	0.000583041	0.0142419	0.0097176	1.04154
HEA	Dundee	Across	SCRI_RS_188785	i_SCRI_RS_188785	5H	121.3	8	0.000421364	0.0105121	0.0075099	1.39038
HEA	Dundee	Across	SCRI_RS_174710	i_SCRI_RS_174710	5H	121.7	8	0.00052146	0.0118808	0.00993699	1.45345
HEA	Dundee	Across	BOPA1_7639_122	i_11_21247	5H	122.4	12	0.00050587	0.00550123	0.00384182	1.22227
HEA	Dundee	Across	SCRI_RS_168141	i_SCRI_RS_168141	5H	122.4	2	4.81715e-05	0.0039036	0.0099417	3.71584
HEA	Dundee	Across	BOPA2_12_31202	i_12_31202	5H	122.6	71	0.000273281	0.0232813	0.0243506	1.0812
HEA	Dundee	Across	SCRI_RS_133602	i_SCRI_RS_133602	5H	125.5	1	1.96226e-05	4.02776e-05	0.0115733	2.5305
HEA	Dundee	Across	SCRI_RS_138933	i_SCRI_RS_138933	5H	125.6	2	0.000336202	0.000938589	0.00488418	-1.58725
HEA	Dundee	Across	SCRI_RS_161471	i_SCRI_RS_161471	5H	125.8	1	2.26454e-06	0.00609993	0.0211892	1.60509
HEA	Dundee	Across	SCRI_RS_172665	i_SCRI_RS_172665	5H	125.8	2	0.000796574	0.000419174	0.00650053	2.38858
HEA	Dundee	Across	SCRI_RS_166857	i_SCRI_RS_166857	5H	128.1	8	0.000562929	0.00798872	0.0125138	1.26176
HEA	Dundee	Across	BOPA1_5156_737	i_11_20884	5H	128.2	2	0.000338729	0.00836224	0.00739965	0.971891
HEA	Dundee	Across	BOPA1_6553_328	i_11_10855	5H	128.2	3	0.0023186	0.0054804	0.000793782	1.08988
HEA	Dundee	Across	BOPA2_12_11164	i_12_11164	5H	128.2	2	0.00133997	0.00580724	0.00287125	0.967582
HEA	Dundee	Across	SCRI_RS_158089	i_SCRI_RS_158089	5H	128.2	2	0.00178586	0.00583381	0.00570132	1.03751
HEA	Dundee	Across	SCRI_RS_222984	i_SCRI_RS_222984	5H	128.2	1	0.00685642	0.00103918	0.00126005	-1.51009
HEA	Dundee	Across	SCRI_RS_237494	i_SCRI_RS_237494	5H	128.2	16	0.000424042	0.00652648	0.00521157	1.48462
HEA	Dundee	Across	BOPA1_ABC03113_1_1_251	i_11_11071	5H	129.4	7	0.000919722	0.00121155	0.00152562	1.72286
HEA	Dundee	Across	SCRI_RS_102414	i_SCRI_RS_102414	5H	129.4	2	0.000276471	0.00222887	0.00696151	1.03003
HEA	Dundee	Across	SCRI_RS_210928	i_SCRI_RS_210928	5H	130.8	1	0.000900994	0.00433423	0.0014253	0.886115
HEA	Dundee	Across	SCRI_RS_168534	i_SCRI_RS_168534	5H	130.9	2	0.00270216	0.00294753	0.00616319	1.16416
HEA	Dundee	Across	SCRI_RS_189650	i_SCRI_RS_189650	5H	131.7	2	0.00200212	1.95301e-05	0.000615966	-0.758666
HEA	Dundee	Across	BOPA2_12_31234	i_12_31234	5H	134.3	2	0.000558398	0.00131512	0.0093402	0.971749
HEA	Dundee	Across	SCRI_RS_167592	i_SCRI_RS_167592	5H	134.3	2	3.85345e-05	0.0064448	0.00172381	1.33939
HEA	Dundee	Across	BOPA2_12_30833	i_12_30833	5H	134.5	5	0.00258377	0.0110685	0.00430341	1.55388
HEA	Dundee	Across	SCRI_RS_216751	i_SCRI_RS_216751	5H	134.7	1	0.000515227	0.000654908	0.0138256	-0.747391
HEA	Dundee	Across	SCRI_RS_201831	i_SCRI_RS_201831	5H	135.8	2	0.000141832	0.00199611	0.00548201	1.24035
HEA	Dundee	Across	BOPA1_3477_1248	i_11_20568	5H	136.8	2	0.000422525	8.41302e-05	0.00142302	-0.883692
HEA	Dundee	Across	SCRI_RS_208686	i_SCRI_RS_208686	5H	137.4	5	0.00129734	0.000270479	0.00136105	-0.954894
HEA	Dundee	Across	SCRI_RS_166491	i_SCRI_RS_166491	5H	137.9	1	0.00800244	0.000491715	0.00110563	-0.841075
HEA	Dundee	Across	SCRI_RS_220146	i_SCRI_RS_220146	5H	137.9	1	0.00250191	6.44158e-05	0.023429	-1.07639
HEA	Dundee	Across	SCRI_RS_227878	i_SCRI_RS_227878	5H	138.7	40	0.000612018	0.00270222	0.00484201	1.52764
HEA	Dundee	Across	BOPA2_12_31221	i_12_31221	5H	139	1	0.00156641	0.00702751	0.00120147	0.897156
HEA	Dundee	Across	BOPA2_12_30183	i_12_30183	5H	139.1	1	0.000560973	0.000102255	0.00479565	-0.718191
HEA	Dundee	Across	SCRI_RS_180920	i_SCRI_RS_180920	5H	142.7	1	7.61142e-08	0.00464951	0.00276486	1.25022
HEA	Dundee	Across	BOPA1_7337_388	i_11_10901	5H	143.3	1	0.00206821	0.000424625	0.00113103	1.42342
HEA	Dundee	Across	SCRI_RS_138608	i_SCRI_RS_138608	5H	143.8	2	2.07842e-05	1.49212e-05	0.00836256	7.671
HEA	Dundee	Across	SCRI_RS_180871	i_SCRI_RS_180871	5H	144.2	1	0.000400013	2.43171e-05	0.000858271	1.01533
HEA	Dundee	Across	SCRI_RS_155688	i_SCRI_RS_155688	5H	144.7	1	0.00564283	0.00366509	0.00108746	1.3806
HEA	Dundee	Across	SCRI_RS_224438	i_SCRI_RS_224438	5H	144.7	2	0.000197065	3.75967e-05	0.0122396	-4.38091
HEA	Dundee	Across	BOPA1_11470_478	i_11_20078	5H	144.9	2	5.95588e-06	0.0192919	0.00588974	1.0453
HEA	Dundee	Across	BOPA1_3443_1234	i_11_20560	5H	146.1	2	0.00251863	0.00657394	0.00632382	-0.874335
HEA	Dundee	Across	BOPA1_5126_1311	i_11_20876	5H	146.1	1	0.00402084	0.00215201	0.00202794	-0.626055
HEA	Dundee	Across	BOPA2_12_11325	i_12_11325	5H	146.1	3	0.000796577	0.000718712	0.0167431	-1.3955
HEA	Dundee	Across	BOPA2_12_30642	i_12_30642	5H	146.1	1	0.00025745	0.000171005	0.0111115	-0.744775
HEA	Dundee	Across	SCRI_RS_146309	i_SCRI_RS_146309	5H	146.1	8	0.000566258	0.00107987	0.00470407	1.71526
HEA	Dundee	Across	SCRI_RS_131479	i_SCRI_RS_131479	5H	146.3	2	0.00243851	9.69148e-05	0.000955149	1.07659
HEA	Dundee	Across	SCRI_RS_192640	i_SCRI_RS_192640	5H	149.7	2	9.93735e-05	0.000823899	0.0015449	1.04233
HEA	Dundee	Across	BOPA2_12_10273	i_12_10273	5H	149.8	8	0.00203073	0.00403693	0.00743569	1.75128
HEA	Dundee	Across	SCRI_RS_1458	i_SCRI_RS_1458	5H	149.8	4	0.00290604	0.00103046	0.00188208	-0.931001
HEA	Dundee	Across	SCRI_RS_194030	i_SCRI_RS_194030	5H	150.1	2	0.000361039	0.00676548	7.54404e-05	0.926878
HEA	Dundee	Across	BOPA1_2290_796	i_11_20334	5H	150.3	3	0.0031211	0.00529642	0.000517432	0.593058
HEA	Dundee	Across	BOPA1_5757_248	i_11_20988	5H	151.1	11	0.000232347	0.00449861	0.00232213	0.821879
HEA	Dundee	Across	SCRI_RS_65371	i_SCRI_RS_65371	5H	151.1	7	8.25133e-05	0.00505891	0.00519965	1.06654
HEA	Dundee	Across	SCRI_RS_6902	i_SCRI_RS_6902	5H	151.1	2	0.000131031	0.00554517	0.00499347	0.787241
HEA	Dundee	Across	SCRI_RS_159482	i_SCRI_RS_159482	5H	151.4	2	2.56905e-10	0.00250111	0.00148113	1.3075
HEA	Dundee	Across	BOPA2_12_30666	i_12_30666	5H	151.9	12	6.03986e-05	0.00281794	0.00307613	0.770055
HEA	Dundee	Across	SCRI_RS_141271	i_SCRI_RS_141271	5H	151.9	1	0.00263004	0.000320115	0.00244041	-2.75586
HEA	Dundee	Across	SCRI_RS_132308	i_SCRI_RS_132308	5H	152.4	1	0.00118549	0.000403939	0.00900344	-1.12871
HEA	Dundee	Across	SCRI_RS_175338	i_SCRI_RS_175338	5H	152.4	6	0.000398711	0.00826238	0.00316589	0.714122
HEA	Dundee	Across	SCRI_RS_184542	i_SCRI_RS_184542	5H	152.4	3	0.000226161	0.0169437	0.00872145	0.840638
HEA	Dundee	Across	BOPA1_3391_2137	i_11_20546	5H	152.6	1	0.000818975	0.0017691	0.0411986	-1.06999
HEA	Dundee	Across	SCRI_RS_224671	i_SCRI_RS_224671	5H	152.6	1	6.83917e-05	0.00251231	0.000461667	0.742062
HEA	Dundee	Across	SCRI_RS_108855	i_SCRI_RS_108855	5H	155.8	5	0.000144805	0.0040888	0.0026365	-0.860225
HEA	Dundee	Across	SCRI_RS_173687	i_SCRI_RS_173687	5H	157.55	1	0.000785281	5.20886e-05	6.53493e-06	1.74467
HEA	Dundee	Across	SCRI_RS_240083	i_SCRI_RS_240083	5H	160.7	1	0.00266042	9.98215e-05	0.000267507	0.445522
HEA	Dundee	Across	BOPA1_5145_1355	i_11_10736	5H	161.4	1	0.00134682	0.000125299	0.00083814	0.957379
HEA	Dundee	Across	SCRI_RS_195241	i_SCRI_RS_195241	5H	161.8	1	0.000634541	0.00058694	0.000469687	0.939272
HEA	Dundee	Across	SCRI_RS_190416	i_SCRI_RS_190416	5H	164.7	1	0.000537876	0.00326886	0.000279484	-0.691016
HEA	Dundee	Across	BOPA2_12_31352	i_12_31352	5H	165.8	2	0.00054206	0.00471499	0.000329062	-2.53661
HEA	Dundee	Across	SCRI_RS_136415	i_SCRI_RS_136415	5H	167.75	1	0.000316749	0.00260865	0.006147	-1.24896
HEA	Dundee	Across	BOPA2_12_30360	i_12_30360	5H	168.5	2	0.00162577	0.00244116	0.000472827	0.567055
HEA	Dundee	Across	SCRI_RS_12519	i_SCRI_RS_12519	5H	168.8	6	0.000657529	0.000660497	0.00120414	0.780653
HEA	Dundee	Across	SCRI_RS_219619	i_SCRI_RS_219619	5H	168.8	2	0.00358246	0.00444652	0.00334973	0.477168
HEA	Dundee	Across	SCRI_RS_120501	i_SCRI_RS_120501	5H	168.9	6	0.000907516	0.000836431	0.00373898	1.64314
HEA	Dundee	Across	SCRI_RS_121526	i_SCRI_RS_121526	5H	168.9	3	0.0040236	0.00696031	0.0101936	0.726682
HEA	Dundee	Across	BOPA1_2726_852	i_11_20402	5H	169.4	1	0.00212926	0.000628291	0.000900264	1.93645
HEA	Dundee	Across	BOPA2_12_10322	i_12_10322	5H	169.4	2	0.000156066	0.000357302	0.00658804	2.42758
HEA	Dundee	Across	BOPA2_12_30958	i_12_30958	5H	169.4	1	6.13028e-06	0.000831578	0.00170201	-2.57857
HEA	Dundee	Across	SCRI_RS_10770	i_SCRI_RS_10770	6H	1.4	1	0.000292297	0.000107085	0.00259202	-0.997295
HEA	Dundee	Across	SCRI_RS_199940	i_SCRI_RS_199940	6H	2.6	2	0.00219904	0.0012399	0.00886034	0.861595
HEA	Dundee	Across	SCRI_RS_56	i_SCRI_RS_56	6H	5	1	0.000212221	0.000248041	0.00224976	0.72847
HEA	Dundee	Across	SCRI_RS_153023	i_SCRI_RS_153023	6H	5.2	19	0.000434012	0.00165788	0.000780626	4.0672
HEA	Dundee	Across	BOPA1_5148_1414	i_11_20882	6H	5.6	4	0.0026176	0.00378004	0.000717719	2.05011
HEA	Dundee	Across	BOPA1_2057_412	i_11_20294	6H	7.2	1	0.00308397	0.000115816	0.00612545	0.534417
HEA	Dundee	Across	SCRI_RS_207376	i_SCRI_RS_207376	6H	13.5	1	1.4513e-05	0.000131171	0.00567855	1.0032
HEA	Dundee	Across	BOPA1_1628_410	i_11_10136	6H	24.5	3	0.00177148	0.012736	0.0191583	1.68652
HEA	Dundee	Across	SCRI_RS_186897	i_SCRI_RS_186897	6H	24.5	3	0.00078163	0.00131557	0.00214223	1.33785
HEA	Dundee	Across	BOPA2_12_31485	i_12_31485	6H	31.9	1	0.000353451	0.00103871	0.00504958	1.17691
HEA	Dundee	Across	BOPA1_12210_480	i_11_10061	6H	43.6	1	1.89108e-07	0.000361018	0.000100575	-0.976842
HEA	Dundee	Across	SCRI_RS_165352	i_SCRI_RS_165352	6H	43.7	1	0.000397045	0.000366552	0.0115511	-0.714412
HEA	Dundee	Across	SCRI_RS_205857	i_SCRI_RS_205857	6H	43.8	2	0.000353421	0.00207732	0.000745635	-0.74166
HEA	Dundee	Across	SCRI_RS_102426	i_SCRI_RS_102426	6H	44.1	2	0.00399841	0.000105754	0.00222301	-0.600193
HEA	Dundee	Across	SCRI_RS_125560	i_SCRI_RS_125560	6H	44.1	1	0.00575339	0.000501531	0.00109404	-0.522024
HEA	Dundee	Across	BOPA1_2702_284	i_11_10355	6H	48.8	3	0.000777027	0.00126434	0.00296879	0.746287
HEA	Dundee	Across	SCRI_RS_228181	i_SCRI_RS_228181	6H	48.8	1	0.000885278	0.00773312	0.000373455	1.10953
HEA	Dundee	Across	BOPA1_3764_666	i_11_10539	6H	49.1	2	0.00185431	0.00135441	0.000237216	-2.3378
HEA	Dundee	Across	BOPA2_12_30658	i_12_30658	6H	49.1	3	1.53448e-05	0.00125507	6.67387e-05	-1.26601
HEA	Dundee	Across	SCRI_RS_119674	i_SCRI_RS_119674	6H	49.1	1	3.87883e-05	0.000763089	0.00502419	-0.972029
HEA	Dundee	Across	SCRI_RS_128460	i_SCRI_RS_128460	6H	49.1	1	0.00345136	0.00111495	0.000549562	-1.51296
HEA	Dundee	Across	SCRI_RS_142506	i_SCRI_RS_142506	6H	49.1	1	4.8042e-05	0.000326161	0.000917201	-0.836551
HEA	Dundee	Across	SCRI_RS_238855	i_SCRI_RS_238855	6H	49.1	4	0.00112798	0.000560418	0.00223616	-2.24881
HEA	Dundee	Across	SCRI_RS_140158	i_SCRI_RS_140158	6H	50.2	1	0.000268955	0.000776137	0.00272443	1.4251
HEA	Dundee	Across	SCRI_RS_192720	i_SCRI_RS_192720	6H	50.2	2	3.2373e-05	0.000559764	0.00127997	1.01684
HEA	Dundee	Across	BOPA2_12_31274	i_12_31274	6H	50.4	6	0.000596307	0.000216236	0.00447216	-2.65824
HEA	Dundee	Across	BOPA1_1009_1089	i_11_10003	6H	50.6	3	1.32537e-05	0.000318819	0.00388354	-1.05443
HEA	Dundee	Across	BOPA1_ABC08769_1_1_205	i_11_11205	6H	50.8	1	0.000481451	0.000647557	0.000529534	-0.763849
HEA	Dundee	Across	BOPA2_12_21449	i_12_21449	6H	52.1	1	0.000112135	0.000261375	1.70194e-05	0.985907
HEA	Dundee	Across	BOPA2_12_30473	i_12_30473	6H	52.2	1	0.00915455	0.000201878	5.20099e-05	0.709384
HEA	Dundee	Across	SCRI_RS_170058	i_SCRI_RS_170058	6H	52.5	1	0.0006389	0.00131706	0.00562643	0.553996
HEA	Dundee	Across	BOPA2_12_30441	i_12_30441	6H	52.8	1	7.47296e-08	9.16924e-06	0.00386195	1.11368
HEA	Dundee	Across	BOPA1_4258_1498	i_11_20720	6H	52.9	10	0.00105081	0.000248574	0.00431396	1.52238
HEA	Dundee	Across	BOPA2_12_31005	i_12_31005	6H	52.9	8	0.000220632	0.000836992	0.00193752	0.795219
HEA	Dundee	Across	SCRI_RS_127556	i_SCRI_RS_127556	6H	52.9	1	3.90575e-05	0.000552922	0.0044679	1.01134
HEA	Dundee	Across	BOPA2_12_11353	i_12_11353	6H	53.3	1	0.00377928	3.9264e-05	0.000290998	0.563235
HEA	Dundee	Across	SCRI_RS_164602	i_SCRI_RS_164602	6H	53.3	1	0.000761567	4.62149e-10	0.00224925	0.509926
HEA	Dundee	Across	BOPA2_12_30021	i_12_30021	6H	53.6	4	0.000940812	0.00061477	0.00244082	0.790206
HEA	Dundee	Across	SCRI_RS_124850	i_SCRI_RS_124850	6H	53.8	3	0.00308222	0.000390704	0.00208836	0.673271
HEA	Dundee	Across	SCRI_RS_136658	i_SCRI_RS_136658	6H	53.8	1	4.26002e-08	0.00449506	0.00357655	0.801533
HEA	Dundee	Across	BOPA2_12_11487	i_12_11487	6H	54.9	5	0.00109971	0.000328881	0.00455468	0.847465
HEA	Dundee	Across	BOPA2_12_20142	i_12_20142	6H	54.9	1	0.00676377	0.00066225	0.00438078	0.406996
HEA	Dundee	Across	BOPA2_12_30230	i_12_30230	6H	54.9	1	8.77649e-08	0.000353957	0.00287047	0.96638
HEA	Dundee	Across	BOPA2_12_30305	i_12_30305	6H	54.9	1	0.00147936	0.00411904	0.00285543	0.496193
HEA	Dundee	Across	BOPA2_12_30567	i_12_30567	6H	54.9	1	0.00657621	0.000163778	0.000507126	-0.782131
HEA	Dundee	Across	BOPA2_12_30596	i_12_30596	6H	54.9	1	0.00241956	0.00034245	0.0126885	0.5263
HEA	Dundee	Across	SCRI_RS_111820	i_SCRI_RS_111820	6H	54.9	1	0.00253451	0.000342454	0.0107342	4.58883
HEA	Dundee	Across	SCRI_RS_161533	i_SCRI_RS_161533	6H	54.9	1	0.00993794	0.000261492	0.0115608	-3.90078
HEA	Dundee	Across	SCRI_RS_162760	i_SCRI_RS_162760	6H	54.9	1	7.73557e-06	0.00302488	0.00196553	0.980351
HEA	Dundee	Across	BOPA1_4721_1335	i_11_20799	6H	55	1	0.0017119	0.00258305	8.07017e-06	1.3031
HEA	Dundee	Across	BOPA2_12_30765	i_12_30765	6H	55	1	0.000126086	0.00377172	0.005348	0.605857
HEA	Dundee	Across	SCRI_RS_10685	i_SCRI_RS_10685	6H	55	1	3.97847e-05	0.00166842	0.000699659	1.47298
HEA	Dundee	Across	SCRI_RS_136136	i_SCRI_RS_136136	6H	55.3	4	0.000221876	0.000129889	0.00140125	-1.58777
HEA	Dundee	Across	SCRI_RS_224389	i_SCRI_RS_224389	6H	55.4	1	7.25622e-07	0.00158313	0.000113009	1.1341
HEA	Dundee	Across	SCRI_RS_239642	i_SCRI_RS_239642	6H	55.4	2	0.000273116	0.00116503	0.00156746	1.01765
HEA	Dundee	Across	SCRI_RS_142541	i_SCRI_RS_142541	6H	55.5	1	0.000114836	0.000262113	2.8589e-05	1.64601
HEA	Dundee	Across	BOPA2_12_30395	i_12_30395	6H	55.7	1	0.000266081	0.00273368	0.000284784	0.594069
HEA	Dundee	Across	SCRI_RS_137464	i_SCRI_RS_137464	6H	55.7	1	0.000292045	0.0096476	0.000332332	0.7823
HEA	Dundee	Across	SCRI_RS_176650	i_SCRI_RS_176650	6H	55.7	5	3.84316e-06	0.00228654	0.00514913	1.04431
HEA	Dundee	Across	SCRI_RS_186193	i_SCRI_RS_186193	6H	55.7	4	5.75996e-05	0.00220541	0.00101097	0.760614
HEA	Dundee	Across	SCRI_RS_165041	i_SCRI_RS_165041	6H	56	1	0.000185146	5.33538e-05	0.00210638	-3.24536
HEA	Dundee	Across	SCRI_RS_147666	i_SCRI_RS_147666	6H	57.2	3	0.00102357	0.00208522	0.00927979	-0.890978
HEA	Dundee	Across	SCRI_RS_153707	i_SCRI_RS_153707	6H	57.2	3	9.06201e-05	0.0017679	0.00443528	0.957629
HEA	Dundee	Across	SCRI_RS_206796	i_SCRI_RS_206796	6H	57.2	2	0.000661536	0.00262929	0.00436463	0.950132
HEA	Dundee	Across	SCRI_RS_222315	i_SCRI_RS_222315	6H	57.2	1	9.54207e-05	0.00373959	8.85674e-05	1.43727
HEA	Dundee	Across	SCRI_RS_187343	i_SCRI_RS_187343	6H	58.1	1	0.00123343	9.84756e-05	0.00135394	0.893077
HEA	Dundee	Across	SCRI_RS_223224	i_SCRI_RS_223224	6H	58.4	2	0.000837413	0.00225033	0.00535573	-0.783609
HEA	Dundee	Across	SCRI_RS_150504	i_SCRI_RS_150504	6H	59.4	16	0.00110541	0.00366958	0.00492852	1.03269
HEA	Dundee	Across	BOPA2_12_10758	i_12_10758	6H	59.45	1	0.00287826	0.00296046	0.00216429	1.06823
HEA	Dundee	Across	BOPA2_12_31003	i_12_31003	6H	59.5	1	0.00556077	0.0011945	0.00150668	0.703546
HEA	Dundee	Across	BOPA2_12_10803	i_12_10803	6H	59.6	1	0.00281606	0.00088426	0.000313712	0.91601
HEA	Dundee	Across	SCRI_RS_217259	i_SCRI_RS_217259	6H	59.8	10	0.00134377	0.00645629	0.00602046	1.4906
HEA	Dundee	Across	BOPA2_12_30804	i_12_30804	6H	60.2	3	0.000262089	0.00274584	0.00409286	2.47796
HEA	Dundee	Across	BOPA1_1914_936	i_11_10189	6H	60.6	1	0.00219214	6.649e-05	0.000139224	0.86835
HEA	Dundee	Across	BOPA2_12_11386	i_12_11386	6H	60.6	4	0.000391124	0.00228668	0.00116715	-1.02959
HEA	Dundee	Across	SCRI_RS_204148	i_SCRI_RS_204148	6H	61	1	0.00561078	0.000357904	0.00123472	0.469207
HEA	Dundee	Across	BOPA1_6205_683	i_11_21069	6H	63.9	1	0.00506608	5.25658e-05	3.07744e-06	0.695362
HEA	Dundee	Across	BOPA1_5554_1971	i_11_10781	6H	64.4	4	0.000495991	0.000149082	0.00131484	1.12353
HEA	Dundee	Across	BOPA2_12_20148	i_12_20148	6H	64.95	1	0.000485089	0.000484873	0.00983967	2.41552
HEA	Dundee	Across	BOPA1_2026_302	i_11_20287	6H	65.7	6	0.00160419	0.00188074	0.00361616	-0.655152
HEA	Dundee	Across	SCRI_RS_209210	i_SCRI_RS_209210	6H	65.9	1	1.07218e-06	0.000614042	0.00351913	-1.10794
HEA	Dundee	Across	SCRI_RS_204596	i_SCRI_RS_204596	6H	66.4	1	0.000746197	0.000108894	0.00678336	-0.607287
HEA	Dundee	Across	BOPA1_5187_752	i_11_20892	6H	68.2	1	0.00275778	0.00349611	0.0160801	-0.482001
HEA	Dundee	Across	BOPA1_ABC14687_1_4_344	i_11_11349	6H	68.5	1	0.00822353	0.00163976	1.55242e-05	-0.431066
HEA	Dundee	Across	BOPA1_4447_231	i_11_20744	6H	69.3	2	0.00151049	9.90764e-05	0.000651544	-1.37224
HEA	Dundee	Across	SCRI_RS_205971	i_SCRI_RS_205971	6H	71.4	6	0.000283906	0.0037907	0.00239762	-0.738924
HEA	Dundee	Across	SCRI_RS_8401	i_SCRI_RS_8401	6H	71.7	3	0.00538491	0.00289166	0.0014647	-0.442583
HEA	Dundee	Across	BOPA1_4109_90	i_11_20682	6H	71.9	1	0.000523985	0.000123765	0.000425442	-0.546346
HEA	Dundee	Across	SCRI_RS_144892	i_SCRI_RS_144892	6H	72.2	1	0.000918722	0.00366166	0.000504054	-0.600592
HEA	Dundee	Across	BOPA1_3147_440	i_11_20488	6H	72.9	1	0.000994752	0.0011975	0.00333054	-0.932457
HEA	Dundee	Across	SCRI_RS_133	i_SCRI_RS_133	6H	72.9	3	0.000224664	0.00151449	0.00483965	-0.844009
HEA	Dundee	Across	SCRI_RS_136848	i_SCRI_RS_136848	6H	72.9	1	0.00246972	5.11147e-06	0.00144434	0.733021
HEA	Dundee	Across	SCRI_RS_173878	i_SCRI_RS_173878	6H	72.9	2	0.000123962	0.00187061	0.00378465	1.16351
HEA	Dundee	Across	SCRI_RS_152224	i_SCRI_RS_152224	6H	73.8	5	0.000334361	0.00491503	0.000886847	-0.682748
HEA	Dundee	Across	SCRI_RS_193336	i_SCRI_RS_193336	6H	74.2	1	0.00766933	0.00837236	2.1509e-05	0.581938
HEA	Dundee	Across	SCRI_RS_220821	i_SCRI_RS_220821	6H	74.6	1	0.00250148	0.00241864	0.0120162	0.782109
HEA	Dundee	Across	SCRI_RS_207284	i_SCRI_RS_207284	6H	75.5	1	4.75957e-05	0.000229517	0.00404126	-0.692601
HEA	Dundee	Across	SCRI_RS_181031	i_SCRI_RS_181031	6H	76.1	1	0.00746488	0.000672693	0.00281354	-0.410528
HEA	Dundee	Across	SCRI_RS_139297	i_SCRI_RS_139297	6H	78.1	2	0.00544397	0.000687981	0.00249664	-0.543734
HEA	Dundee	Across	SCRI_RS_153166	i_SCRI_RS_153166	6H	81.3	2	6.07024e-05	0.000258623	0.00317321	2.48527
HEA	Dundee	Across	SCRI_RS_164156	i_SCRI_RS_164156	6H	85.8	1	4.31463e-05	1.36795e-05	0.00448935	-0.820825
HEA	Dundee	Across	SCRI_RS_8252	i_SCRI_RS_8252	6H	86.3	1	0.00024667	0.00118147	0.000175301	-1.11573
HEA	Dundee	Across	BOPA2_12_30151	i_12_30151	6H	88.9	1	0.00141976	0.00407365	0.0010955	-1.19561
HEA	Dundee	Across	SCRI_RS_161211	i_SCRI_RS_161211	6H	91.1	2	0.00228904	1.61315e-06	0.00489622	-0.700963
HEA	Dundee	Across	SCRI_RS_129236	i_SCRI_RS_129236	6H	91.7	1	7.32522e-05	7.91718e-05	0.000464201	-0.658998
HEA	Dundee	Across	SCRI_RS_194345	i_SCRI_RS_194345	6H	91.7	7	0.000602571	0.00155849	0.00210032	-0.665236
HEA	Dundee	Across	BOPA1_2328_866	i_11_20342	6H	95	15	0.00124542	0.00182111	0.00182464	-0.78907
HEA	Dundee	Across	BOPA2_12_31048	i_12_31048	6H	95.6	1	0.0012476	0.000384186	5.90498e-05	-1.42993
HEA	Dundee	Across	SCRI_RS_144448	i_SCRI_RS_144448	6H	100.4	3	0.00130777	0.000956391	0.00148907	-0.498997
HEA	Dundee	Across	SCRI_RS_201988	i_SCRI_RS_201988	6H	100.4	2	0.00151244	3.24245e-05	0.0038958	-0.629668
HEA	Dundee	Across	SCRI_RS_202438	i_SCRI_RS_202438	6H	100.4	1	0.00496402	0.00049787	0.00533101	-0.452378
HEA	Dundee	Across	BOPA1_3047_1400	i_11_20467	6H	101	3	0.000505358	0.000268597	0.000468427	-0.689301
HEA	Dundee	Across	SCRI_RS_135063	i_SCRI_RS_135063	6H	105.1	1	1.46361e-09	0.00108849	0.00139668	1.43333
HEA	Dundee	Across	BOPA1_ConsensusGBS0708_6	i_11_11534	6H	105.7	1	0.00464446	0.0035253	0.00644056	-0.450739
HEA	Dundee	Across	BOPA2_12_31495	i_12_31495	6H	105.7	1	0.00717997	0.000216208	0.0014469	-0.835005
HEA	Dundee	Across	BOPA1_1852_509	i_11_10175	6H	113.2	1	0.000908458	0.00048173	0.00642243	-0.954749
HEA	Dundee	Across	BOPA2_12_10071	i_12_10071	6H	113.2	3	0.00147412	0.0063663	0.00531995	-1.37822
HEA	Dundee	Across	SCRI_RS_102455	i_SCRI_RS_102455	6H	113.2	7	0.00157249	0.00135797	0.00327147	1.71155
HEA	Dundee	Across	SCRI_RS_234356	i_SCRI_RS_234356	6H	113.2	1	2.43375e-06	0.00790025	0.00167324	-1.25855
HEA	Dundee	Across	SCRI_RS_234548	i_SCRI_RS_234548	6H	113.2	2	0.00131671	0.000347809	0.0132914	-1.53228
HEA	Dundee	Across	BOPA1_1007_651	i_11_20005	6H	115.9	1	3.25955e-05	0.0119495	7.50814e-06	-2.05061
HEA	Dundee	Across	BOPA2_12_31126	i_12_31126	6H	115.9	4	0.00160912	0.00263932	0.01502	0.796462
HEA	Dundee	Across	BOPA1_1597_158	i_11_20211	6H	116	4	5.8473e-05	0.00124189	0.00146905	-1.11898
HEA	Dundee	Across	SCRI_RS_201159	i_SCRI_RS_201159	6H	116	2	0.000335461	0.00406733	0.00554853	-3.86861
HEA	Dundee	Across	SCRI_RS_204644	i_SCRI_RS_204644	6H	116	3	0.0028673	0.00661774	0.00271877	-0.690887
HEA	Dundee	Across	SCRI_RS_226875	i_SCRI_RS_226875	6H	116	7	5.08558e-05	0.00367182	0.00626126	2.32817
HEA	Dundee	Across	BOPA1_ConsensusGBS0388_1	i_11_11488	6H	118.6	2	0.00188247	0.00585603	0.00674957	-0.816077
HEA	Dundee	Across	SCRI_RS_10655	i_SCRI_RS_10655	6H	118.6	1	2.26925e-05	0.00427258	0.00503579	-0.843133
HEA	Dundee	Across	BOPA2_12_31283	i_12_31283	6H	119	8	0.00193727	0.00398447	0.00662012	1.43206
HEA	Dundee	Across	SCRI_RS_175610	i_SCRI_RS_175610	6H	119	1	0.000779966	0.00906229	0.00123652	0.952496
HEA	Dundee	Across	SCRI_RS_181159	i_SCRI_RS_181159	6H	119	1	0.000235365	0.00346826	0.0108695	-1.84482
HEA	Dundee	Across	BOPA1_4126_1180	i_11_20687	6H	119.1	5	0.00224442	0.000626609	0.00326188	0.899084
HEA	Dundee	Across	BOPA1_ABC05241_1_5_271	i_11_11111	6H	119.1	29	0.000330679	0.0103583	0.00703529	-1.13698
HEA	Dundee	Across	BOPA2_12_31498	i_12_31498	6H	119.1	3	0.00425334	0.00323532	0.0103691	1.23882
HEA	Dundee	Across	SCRI_RS_10811	i_SCRI_RS_10811	6H	126.5	8	0.000490077	0.00455007	0.00784505	-0.959293
HEA	Dundee	Across	BOPA2_12_30956	i_12_30956	6H	126.6	7	0.00186834	0.000121212	0.00233121	-0.722683
HEA	Dundee	Across	SCRI_RS_205803	i_SCRI_RS_205803	7H	0.2	4	0.000786563	0.00183428	0.00200573	-2.42569
HEA	Dundee	Across	SCRI_RS_101902	i_SCRI_RS_101902	7H	0.6	1	0.00042684	0.0100262	0.000616525	1.0236
HEA	Dundee	Across	SCRI_RS_101976	i_SCRI_RS_101976	7H	0.6	2	0.00192413	0.00629627	0.00340349	0.968539
HEA	Dundee	Across	SCRI_RS_200232	i_SCRI_RS_200232	7H	0.6	1	0.00381573	1.2233e-07	0.00149911	0.821617
HEA	Dundee	Across	SCRI_RS_194557	i_SCRI_RS_194557	7H	1.5	3	0.00138091	0.00579477	0.00671059	0.688257
HEA	Dundee	Across	SCRI_RS_229445	i_SCRI_RS_229445	7H	1.5	1	0.00309047	0.000346238	3.18253e-05	-0.872979
HEA	Dundee	Across	BOPA1_3359_1118	i_11_20534	7H	1.9	1	0.00119564	0.00168984	0.00717841	1.82326
HEA	Dundee	Across	SCRI_RS_157337	i_SCRI_RS_157337	7H	2.5	1	0.000137334	0.00030067	0.000192271	1.17384
HEA	Dundee	Across	SCRI_RS_132017	i_SCRI_RS_132017	7H	9.1	1	0.000114862	0.0169579	0.0068546	0.75742
HEA	Dundee	Across	SCRI_RS_131225	i_SCRI_RS_131225	7H	11	1	0.00397142	0.00911823	1.10904e-05	0.754042
HEA	Dundee	Across	SCRI_RS_155121	i_SCRI_RS_155121	7H	12.7	2	0.00245754	0.00598101	0.00555965	-0.434561
HEA	Dundee	Across	SCRI_RS_197190	i_SCRI_RS_197190	7H	18	1	0.000417504	0.00339415	0.0437112	-0.742669
HEA	Dundee	Across	SCRI_RS_127224	i_SCRI_RS_127224	7H	20.8	2	7.07385e-05	0.0113566	0.0103763	-0.888773
HEA	Dundee	Across	SCRI_RS_179528	i_SCRI_RS_179528	7H	21	6	0.000333509	0.00131843	0.0116137	-2.76133
HEA	Dundee	Across	SCRI_RS_148318	i_SCRI_RS_148318	7H	21.4	8	0.00113929	0.0105094	0.0125284	-0.935191
HEA	Dundee	Across	SCRI_RS_213333	i_SCRI_RS_213333	7H	21.4	14	0.000379785	0.0011696	0.00435021	-1.53319
HEA	Dundee	Across	SCRI_RS_78255	i_SCRI_RS_78255	7H	21.9	1	0.00913182	0.0160681	0.0175445	1.48834
HEA	Dundee	Across	BOPA2_12_20803	i_12_20803	7H	23	16	0.00112743	0.00859087	0.00614892	2.64889
HEA	Dundee	Across	BOPA2_12_30329	i_12_30329	7H	23	1	2.02518e-09	0.0144211	0.000320998	1.73618
HEA	Dundee	Across	SCRI_RS_149724	i_SCRI_RS_149724	7H	23	2	0.000652806	0.0073917	0.00384596	1.24926
HEA	Dundee	Across	SCRI_RS_229727	i_SCRI_RS_229727	7H	23	17	0.00054284	0.0219984	0.0205293	1.14884
HEA	Dundee	Across	BOPA2_12_31351	i_12_31351	7H	23.7	3	0.000251006	0.000150509	0.00361809	-1.36871
HEA	Dundee	Across	SCRI_RS_140118	i_SCRI_RS_140118	7H	23.7	2	6.70914e-09	0.00667427	0.00729356	2.27833
HEA	Dundee	Across	SCRI_RS_142007	i_SCRI_RS_142007	7H	23.8	2	0.00110222	0.0030896	0.022378	-1.04129
HEA	Dundee	Across	BOPA2_12_30780	i_12_30780	7H	24.1	10	0.000580366	0.000131051	0.00177651	-3.46107
HEA	Dundee	Across	SCRI_RS_143373	i_SCRI_RS_143373	7H	24.1	1	5.84119e-06	0.0101759	0.012905	1.56891
HEA	Dundee	Across	SCRI_RS_171103	i_SCRI_RS_171103	7H	24.2	3	0.000408209	0.0259251	0.0217495	1.20171
HEA	Dundee	Across	SCRI_RS_203776	i_SCRI_RS_203776	7H	24.2	5	0.000370469	0.017267	0.0119186	-1.53816
HEA	Dundee	Across	SCRI_RS_203781	i_SCRI_RS_203781	7H	24.2	2	2.21327e-05	0.00773143	0.00199697	1.40696
HEA	Dundee	Across	SCRI_RS_219709	i_SCRI_RS_219709	7H	24.5	1	0.000284126	0.0055095	0.0173817	-1.1212
HEA	Dundee	Across	SCRI_RS_143967	i_SCRI_RS_143967	7H	25.85	4	2.88831e-05	0.00367184	0.0014511	4.76157
HEA	Dundee	Across	SCRI_RS_150053	i_SCRI_RS_150053	7H	27.3	10	0.000104668	0.00251125	0.008006	-2.05399
HEA	Dundee	Across	SCRI_RS_198173	i_SCRI_RS_198173	7H	27.45	5	0.000104941	0.00601756	0.00649226	2.59175
HEA	Dundee	Across	BOPA1_1404_64	i_11_20162	7H	27.6	1	9.52294e-08	0.0114694	0.0178564	2.31576
HEA	Dundee	Across	BOPA1_3313_1443	i_11_10451	7H	27.6	1	8.68551e-08	0.00972267	0.0175105	-1.75004
HEA	Dundee	Across	BOPA1_8142_676	i_11_10956	7H	27.6	1	5.03017e-05	0.00389964	0.000440753	-1.5521
HEA	Dundee	Across	BOPA2_12_30040	i_12_30040	7H	27.6	9	0.000162296	0.0210877	0.0270284	1.59562
HEA	Dundee	Across	BOPA2_12_30141	i_12_30141	7H	27.6	7	0.00132491	0.0183011	0.0170445	-1.67634
HEA	Dundee	Across	BOPA2_12_30702	i_12_30702	7H	27.6	2	0.000103212	0.0133632	0.0277201	-1.31633
HEA	Dundee	Across	SCRI_RS_114631	i_SCRI_RS_114631	7H	27.6	1	2.0917e-07	0.0216892	0.0175704	-2.63102
HEA	Dundee	Across	SCRI_RS_150815	i_SCRI_RS_150815	7H	27.6	8	0.00169416	0.0209726	0.0148999	-1.52505
HEA	Dundee	Across	SCRI_RS_168638	i_SCRI_RS_168638	7H	27.6	29	0.000395128	0.00110483	0.00443458	-1.87854
HEA	Dundee	Across	SCRI_RS_192686	i_SCRI_RS_192686	7H	27.6	1	0.000279643	0.0247748	0.00484736	-1.10924
HEA	Dundee	Across	SCRI_RS_193769	i_SCRI_RS_193769	7H	27.6	7	0.000506519	0.0015493	0.00092706	-1.42461
HEA	Dundee	Across	SCRI_RS_200391	i_SCRI_RS_200391	7H	27.6	30	8.49037e-05	0.0269432	0.0212426	1.49827
HEA	Dundee	Across	SCRI_RS_237670	i_SCRI_RS_237670	7H	27.6	1	0.000323216	0.0176356	0.0368718	-1.32693
HEA	Dundee	Across	BOPA1_5777_354	i_11_20993	7H	28.7	1	0.0061782	0.000909452	0.00154356	2.10081
HEA	Dundee	Across	BOPA1_1511_545	i_11_20192	7H	29.8	19	0.000234653	0.0174102	0.0116433	2.11721
HEA	Dundee	Across	BOPA2_12_30083	i_12_30083	7H	29.8	2	2.00554e-06	0.0209237	0.0165321	-1.82914
HEA	Dundee	Across	BOPA2_12_30893	i_12_30893	7H	29.8	13	0.000378533	0.00357094	0.00283069	3.79337
HEA	Dundee	Across	SCRI_RS_138457	i_SCRI_RS_138457	7H	29.8	66	0.000144734	0.00529998	0.00902336	-2.23984
HEA	Dundee	Across	SCRI_RS_138461	i_SCRI_RS_138461	7H	29.8	18	0.000725279	0.0273677	0.0257713	2.12948
HEA	Dundee	Across	SCRI_RS_160602	i_SCRI_RS_160602	7H	29.8	1	1.948e-06	0.00356159	0.0212179	1.92274
HEA	Dundee	Across	SCRI_RS_165545	i_SCRI_RS_165545	7H	29.8	81	8.95037e-05	0.00941479	0.0117794	2.29036
HEA	Dundee	Across	SCRI_RS_172761	i_SCRI_RS_172761	7H	29.8	25	8.1104e-05	0.00161109	0.0033699	-2.252
HEA	Dundee	Across	SCRI_RS_209500	i_SCRI_RS_209500	7H	29.8	17	0.00116444	0.000200914	0.00211454	-2.21983
HEA	Dundee	Across	SCRI_RS_236580	i_SCRI_RS_236580	7H	29.8	3	0.0018254	0.00574477	0.00207664	1.20766
HEA	Dundee	Across	SCRI_RS_129779	i_SCRI_RS_129779	7H	30	1	9.68726e-05	0.0268207	0.0269172	2.0677
HEA	Dundee	Across	SCRI_RS_150517	i_SCRI_RS_150517	7H	30	4	0.000159084	0.0140763	0.0139959	1.02128
HEA	Dundee	Across	SCRI_RS_153154	i_SCRI_RS_153154	7H	30	2	0.000223589	0.0272228	0.0346565	1.14536
HEA	Dundee	Across	SCRI_RS_163976	i_SCRI_RS_163976	7H	30	3	0.00154401	0.0252282	0.0157496	1.11863
HEA	Dundee	Across	SCRI_RS_220780	i_SCRI_RS_220780	7H	30	38	0.000160063	0.00132478	0.00318006	-2.14896
HEA	Dundee	Across	BOPA2_12_30894	i_12_30894	7H	34.2	76	2.18362e-06	0.0325097	0.0346994	2.92703
HEA	Dundee	Across	BK_05	i_BK_05	7H	34.3	1	3.04054e-11	0.0234266	0.00825167	2.16849
HEA	Dundee	Across	BOPA2_12_10218	i_12_10218	7H	34.3	1	0.004943	0.0255226	0.0171539	1.19267
HEA	Dundee	Across	BOPA2_12_30895	i_12_30895	7H	34.3	22	1.08586e-17	0.0321314	0.0350812	2.9694
HEA	Dundee	Across	BOPA1_1213_1959	i_11_10056	7H	37.6	5	0.000221591	0.0269107	0.0249327	1.13923
HEA	Dundee	Across	BOPA2_12_31305	i_12_31305	7H	38.8	1	1.87689e-07	0.00861468	0.0189591	1.74713
HEA	Dundee	Across	SCRI_RS_91662	i_SCRI_RS_91662	7H	40.7	1	0.000211503	0.00578026	0.0177176	-0.92265
HEA	Dundee	Across	SCRI_RS_37395	i_SCRI_RS_37395	7H	41.4	1	7.87936e-05	0.00966164	0.0135921	-1.34429
HEA	Dundee	Across	SCRI_RS_8200	i_SCRI_RS_8200	7H	42	3	3.75777e-05	0.00157073	0.00223694	3.15314
HEA	Dundee	Across	BOPA2_12_10368	i_12_10368	7H	42.3	5	0.00109536	0.000147005	0.00146488	-1.85926
HEA	Dundee	Across	SCRI_RS_186130	i_SCRI_RS_186130	7H	44	1	1.14676e-06	0.00626821	0.000336183	1.09454
HEA	Dundee	Across	SCRI_RS_202061	i_SCRI_RS_202061	7H	44	2	0.00420422	0.0015265	0.00808133	-0.729114
HEA	Dundee	Across	SCRI_RS_188133	i_SCRI_RS_188133	7H	46.4	1	0.000100358	0.00853546	0.011325	1.28565
HEA	Dundee	Across	SCRI_RS_198754	i_SCRI_RS_198754	7H	46.4	2	0.00457568	0.0100932	0.0356182	0.792272
HEA	Dundee	Across	SCRI_RS_205573	i_SCRI_RS_205573	7H	46.4	1	0.000865171	0.000496701	0.00298489	-0.755523
HEA	Dundee	Across	SCRI_RS_152122	i_SCRI_RS_152122	7H	47	1	0.00140212	0.000414483	0.000214515	2.12323
HEA	Dundee	Across	SCRI_RS_169904	i_SCRI_RS_169904	7H	47.3	1	2.14028e-10	0.0147436	0.000298164	1.57865
HEA	Dundee	Across	SCRI_RS_177253	i_SCRI_RS_177253	7H	47.7	1	3.23954e-05	0.000712445	0.0177681	-0.935676
HEA	Dundee	Across	BOPA2_12_11339	i_12_11339	7H	47.8	2	0.000671719	0.00146399	0.00694538	-2.25628
HEA	Dundee	Across	SCRI_RS_157816	i_SCRI_RS_157816	7H	47.8	30	0.000539446	0.0087045	0.00550565	2.02279
HEA	Dundee	Across	SCRI_RS_182102	i_SCRI_RS_182102	7H	47.8	5	0.000498287	0.00918787	0.00165544	1.87604
HEA	Dundee	Across	SCRI_RS_162708	i_SCRI_RS_162708	7H	47.9	2	0.000624897	0.000825965	0.00788089	-0.858864
HEA	Dundee	Across	SCRI_RS_150783	i_SCRI_RS_150783	7H	48.3	1	8.56235e-06	0.00329602	0.000528876	0.959137
HEA	Dundee	Across	BOPA1_5467_1663	i_11_10772	7H	48.7	1	9.69336e-06	0.00315391	0.0249817	1.13457
HEA	Dundee	Across	SCRI_RS_136918	i_SCRI_RS_136918	7H	49.7	1	1.6668e-08	0.0119138	0.003443	1.4799
HEA	Dundee	Across	SCRI_RS_146114	i_SCRI_RS_146114	7H	49.7	1	3.01692e-05	1.23147e-05	0.00260781	2.01172
HEA	Dundee	Across	SCRI_RS_171008	i_SCRI_RS_171008	7H	49.9	2	0.000263446	0.00760676	0.00805983	1.21013
HEA	Dundee	Across	SCRI_RS_146382	i_SCRI_RS_146382	7H	50.7	19	0.000886429	0.00315932	0.00228345	-1.54509
HEA	Dundee	Across	SCRI_RS_200953	i_SCRI_RS_200953	7H	50.7	4	0.00263394	0.00227397	0.00755642	1.34815
HEA	Dundee	Across	BOPA1_4679_1594	i_11_20790	7H	50.8	12	0.000900604	0.000265066	0.00325156	-0.961543
HEA	Dundee	Across	SCRI_RS_136556	i_SCRI_RS_136556	7H	50.8	8	0.000110096	0.000115549	0.0015884	-1.37066
HEA	Dundee	Across	SCRI_RS_187590	i_SCRI_RS_187590	7H	51	3	0.00391785	0.00372665	0.00668428	-0.720883
HEA	Dundee	Across	SCRI_RS_196063	i_SCRI_RS_196063	7H	52	2	2.68341e-05	0.00923658	0.0055386	2.40783
HEA	Dundee	Across	SCRI_RS_137626	i_SCRI_RS_137626	7H	52.3	16	0.000128805	0.00100676	0.00354761	-1.29943
HEA	Dundee	Across	SCRI_RS_219349	i_SCRI_RS_219349	7H	53	4	0.000290964	0.000960851	0.00551336	-1.02092
HEA	Dundee	Across	BOPA2_12_30576	i_12_30576	7H	53.3	1	7.05326e-05	0.00751613	0.00206245	1.13271
HEA	Dundee	Across	BOPA2_12_30880	i_12_30880	7H	54.4	1	1.67295e-06	0.0058954	0.00192484	2.0843
HEA	Dundee	Across	BOPA1_497_386	i_11_10721	7H	57.9	1	0.000522432	1.41794e-05	0.000149442	-1.57318
HEA	Dundee	Across	BOPA2_12_10605	i_12_10605	7H	61.2	1	0.00400365	0.00574667	0.00122317	2.10859
HEA	Dundee	Across	BOPA2_12_10267	i_12_10267	7H	62.4	4	0.00108592	0.000283411	0.00929076	-2.87693
HEA	Dundee	Across	BOPA1_9820_455	i_11_11028	7H	65.4	1	0.000469324	0.00129644	0.00142644	0.70002
HEA	Dundee	Across	BOPA2_12_11492	i_12_11492	7H	67.8	1	0.00652014	0.0035725	0.00969586	0.954532
HEA	Dundee	Across	SCRI_RS_165918	i_SCRI_RS_165918	7H	67.8	1	0.000310787	0.00203462	0.00200502	0.792076
HEA	Dundee	Across	BOPA2_12_30997	i_12_30997	7H	68.1	1	0.000369476	0.000774918	0.00301108	0.73788
HEA	Dundee	Across	BOPA1_4849_1248	i_11_20827	7H	68.4	2	0.000967358	0.0025508	0.00625907	3.56114
HEA	Dundee	Across	SCRI_RS_152696	i_SCRI_RS_152696	7H	68.4	11	0.00182231	0.00484485	0.001003	15.2332
HEA	Dundee	Across	BOPA2_12_10698	i_12_10698	7H	70.2	6	0.00131443	0.000674147	0.00604667	0.933061
HEA	Dundee	Across	BOPA2_12_30760	i_12_30760	7H	70.2	3	0.0012071	0.001505	0.00612208	1.02571
HEA	Dundee	Across	SCRI_RS_219291	i_SCRI_RS_219291	7H	70.4	1	0.000153805	0.00110494	0.00121794	1.21774
HEA	Dundee	Across	SCRI_RS_12729	i_SCRI_RS_12729	7H	71.1	1	0.000226046	6.09743e-05	3.26156e-05	0.880747
HEA	Dundee	Across	BOPA2_12_10581	i_12_10581	7H	71.2	1	0.00084034	0.00315004	0.0048785	-1.3625
HEA	Dundee	Across	SCRI_RS_235584	i_SCRI_RS_235584	7H	72.5	1	0.00342288	5.51201e-05	1.13258e-05	-0.576642
HEA	Dundee	Across	BOPA2_12_30213	i_12_30213	7H	73.6	3	0.000436972	0.00093946	0.00631475	-0.962682
HEA	Dundee	Across	BOPA2_12_30645	i_12_30645	7H	73.6	1	0.000894665	0.0046281	0.00215354	-0.854651
HEA	Dundee	Across	BOPA1_1578_552	i_11_20205	7H	74.3	1	0.00425317	0.000123475	0.00144791	-0.463829
HEA	Dundee	Across	BOPA2_12_21115	i_12_21115	7H	74.3	3	1.10075e-06	8.49464e-05	0.000181091	-1.11993
HEA	Dundee	Across	BOPA2_12_31513	i_12_31513	7H	74.3	18	0.000785496	0.000437226	0.00308248	-0.735246
HEA	Dundee	Across	BOPA1_4594_971	i_11_10673	7H	74.4	2	4.59511e-05	5.22918e-05	0.00226343	-0.863551
HEA	Dundee	Across	BOPA1_6290_574	i_11_21079	7H	74.4	2	0.00334766	0.000104498	0.000847198	0.918774
HEA	Dundee	Across	BOPA1_ABC10040_1_1_238	i_11_11239	7H	74.4	25	0.00021152	0.000328303	0.00264195	-0.840559
HEA	Dundee	Across	BOPA2_12_11499	i_12_11499	7H	74.6	1	2.27729e-07	1.84716e-06	0.00454868	-2.36737
HEA	Dundee	Across	SCRI_RS_136221	i_SCRI_RS_136221	7H	75.2	2	0.00329705	0.000618017	0.016547	-0.859679
HEA	Dundee	Across	SCRI_RS_143118	i_SCRI_RS_143118	7H	76.6	12	0.000134347	0.000488827	0.0030432	-0.832008
HEA	Dundee	Across	SCRI_RS_231912	i_SCRI_RS_231912	7H	76.6	3	0.0008878	0.000197425	0.00114355	-0.777682
HEA	Dundee	Across	BOPA1_1674_468	i_11_20230	7H	77	12	0.000140652	0.000134074	0.00155119	-0.854116
HEA	Dundee	Across	SCRI_RS_171080	i_SCRI_RS_171080	7H	77.4	3	0.00196738	0.000153765	0.000562813	1.41003
HEA	Dundee	Across	BOPA2_12_30996	i_12_30996	7H	79.5	3	0.00174865	0.000589906	0.00105035	-0.79362
HEA	Dundee	Across	BOPA1_6468_770	i_11_21103	7H	81.5	1	0.00114968	8.29198e-06	3.74512e-05	0.827234
HEA	Dundee	Across	SCRI_RS_200020	i_SCRI_RS_200020	7H	84.6	2	0.00112517	0.000305542	0.00229775	1.11794
HEA	Dundee	Across	BOPA1_977_1377	i_11_21448	7H	86	2	0.00287075	7.98766e-05	0.00153061	0.705249
HEA	Dundee	Across	BOPA2_12_31395	i_12_31395	7H	86	4	0.00200911	0.00013529	0.00175229	1.48262
HEA	Dundee	Across	SCRI_RS_146640	i_SCRI_RS_146640	7H	86	1	1.63878e-06	0.00227745	0.00712829	-1.08155
HEA	Dundee	Across	SCRI_RS_148722	i_SCRI_RS_148722	7H	86	2	0.000273882	0.000100572	0.000961428	-1.17322
HEA	Dundee	Across	BOPA1_4791_1541	i_11_20808	7H	89.5	4	0.00244469	0.00041794	0.00568083	0.576813
HEA	Dundee	Across	BOPA2_12_31188	i_12_31188	7H	89.5	26	0.000716335	0.000410498	0.00504093	1.91714
HEA	Dundee	Across	SCRI_RS_168994	i_SCRI_RS_168994	7H	89.5	1	0.00194295	7.97608e-05	0.000441158	0.524895
HEA	Dundee	Across	SCRI_RS_193197	i_SCRI_RS_193197	7H	91.8	23	0.0012172	0.000180393	0.00353242	0.773029
HEA	Dundee	Across	SCRI_RS_136586	i_SCRI_RS_136586	7H	93.9	2	0.00120129	0.000462338	0.000824206	0.707801
HEA	Dundee	Across	BOPA2_12_20684	i_12_20684	7H	97.2	1	0.00811366	0.00196665	0.00626177	0.637032
HEA	Dundee	Across	SCRI_RS_174514	i_SCRI_RS_174514	7H	97.2	2	0.000815734	0.00560727	0.00159569	0.597189
HEA	Dundee	Across	SCRI_RS_175893	i_SCRI_RS_175893	7H	97.2	3	0.000210399	0.0032485	0.00443487	0.760488
HEA	Dundee	Across	SCRI_RS_235046	i_SCRI_RS_235046	7H	97.2	1	0.000983288	7.37759e-05	0.012946	0.679736
HEA	Dundee	Across	SCRI_RS_222863	i_SCRI_RS_222863	7H	97.3	1	6.26597e-05	0.000255	0.000432106	-1.09195
HEA	Dundee	Across	BOPA2_12_10362	i_12_10362	7H	99.8	1	0.00132363	0.00248825	0.00253118	0.928864
HEA	Dundee	Across	BOPA1_2575_692	i_11_20385	7H	99.9	1	0.000834553	0.00300906	0.00378285	1.67347
HEA	Dundee	Across	BOPA1_3900_611	i_11_10563	7H	102.2	1	0.00184996	0.0078781	1.2075e-05	-1.12567
HEA	Dundee	Across	BOPA2_12_30362	i_12_30362	7H	104.8	1	0.00519845	0.0075456	0.000187557	-0.534021
HEA	Dundee	Across	BOPA2_12_11184	i_12_11184	7H	106.4	1	2.02642e-06	0.00084113	3.18886e-05	1.64195
HEA	Dundee	Across	SCRI_RS_172331	i_SCRI_RS_172331	7H	106.8	1	0.000364222	1.16493e-06	0.00722731	-2.21951
HEA	Dundee	Across	SCRI_RS_154545	i_SCRI_RS_154545	7H	108.1	2	0.00314584	1.30187e-05	0.000129135	0.849571
HEA	Dundee	Across	BOPA2_12_10543	i_12_10543	7H	116.1	1	1.01301e-05	0.00393487	0.00019249	0.829431
HEA	Dundee	Across	BOPA2_12_31374	i_12_31374	7H	116.1	2	0.000920365	0.00118137	0.00118782	0.57686
HEA	Dundee	Across	BOPA2_12_31535	i_12_31535	7H	116.1	13	0.000714388	0.00703621	0.00411269	1.24592
HEA	Dundee	Across	SCRI_RS_159555	i_SCRI_RS_159555	7H	116.1	23	0.000549859	0.00240678	0.00313446	0.719906
HEA	Dundee	Across	SCRI_RS_163463	i_SCRI_RS_163463	7H	116.1	3	0.00103056	0.000170662	0.00178218	1.69344
HEA	Dundee	Across	SCRI_RS_175568	i_SCRI_RS_175568	7H	116.1	6	0.000251537	0.000110573	0.00191789	0.763121
HEA	Dundee	Across	SCRI_RS_204483	i_SCRI_RS_204483	7H	116.1	1	0.010216	3.20547e-05	1.51378e-05	-3.28855
HEA	Dundee	Across	SCRI_RS_126397	i_SCRI_RS_126397	7H	118.3	1	5.52299e-06	0.000700488	0.0250392	1.66664
HEA	Dundee	Across	BOPA1_7397_854	i_11_21229	7H	119.5	1	0.000705945	0.00190125	0.00494159	1.24031
HEA	Dundee	Across	SCRI_RS_202130	i_SCRI_RS_202130	7H	119.5	1	0.000249257	0.00254928	0.00238346	1.3637
HEA	Dundee	Across	BOPA2_12_20832	i_12_20832	7H	119.8	7	4.63852e-05	0.000201223	0.00309107	0.8611
HEA	Dundee	Across	SCRI_RS_146324	i_SCRI_RS_146324	7H	119.8	1	0.000273957	0.000199987	0.000882287	-0.988928
HEA	Dundee	Across	SCRI_RS_152144	i_SCRI_RS_152144	7H	119.8	3	0.00176293	0.013486	0.00480887	1.54254
HEA	Dundee	Across	SCRI_RS_1383	i_SCRI_RS_1383	7H	120	1	0.00110882	0.000839743	8.02744e-05	1.07876
HEA	Dundee	Across	SCRI_RS_187512	i_SCRI_RS_187512	7H	120	4	0.00178227	0.00056613	0.00313052	1.72883
HEA	Dundee	Across	SCRI_RS_5518	i_SCRI_RS_5518	7H	120	62	0.000245831	0.00206311	0.00302025	-1.7814
HEA	Dundee	Across	BOPA1_6628_1302	i_11_10861	7H	121.8	2	7.30623e-05	0.000830476	0.00239076	1.05039
HEA	Dundee	Across	SCRI_RS_154003	i_SCRI_RS_154003	7H	121.8	1	0.00151652	3.52618e-05	0.00300739	0.709063
HEA	Dundee	Across	SCRI_RS_154327	i_SCRI_RS_154327	7H	121.8	1	0.00177592	0.000562242	0.000892394	1.04931
HEA	Dundee	Across	SCRI_RS_184488	i_SCRI_RS_184488	7H	121.8	6	0.000743394	0.00736476	0.0090362	1.32244
HEA	Dundee	Across	SCRI_RS_994	i_SCRI_RS_994	7H	122.3	4	0.00250328	0.000221902	0.00326201	2.24393
HEA	Dundee	Across	SCRI_RS_151387	i_SCRI_RS_151387	7H	123.6	2	0.00115063	6.73579e-05	0.000622629	2.55361
HEA	Dundee	Across	SCRI_RS_180889	i_SCRI_RS_180889	7H	125.3	4	0.00148615	0.000419667	3.55411e-05	-1.74855
HEA	Dundee	Across	SCRI_RS_198785	i_SCRI_RS_198785	7H	125.3	1	0.00137211	2.54482e-05	0.0104263	1.01237
HEA	Dundee	Across	SCRI_RS_174164	i_SCRI_RS_174164	7H	126.3	1	0.000703609	0.000107078	0.00337793	-0.918672
HEA	Dundee	Across	SCRI_RS_177876	i_SCRI_RS_177876	7H	126.3	1	4.0708e-06	0.00052904	0.00207964	-1.21125
HEA	Dundee	Across	SCRI_RS_189592	i_SCRI_RS_189592	7H	126.3	1	0.00102715	0.000100276	0.000425823	-0.702964
HEA	Dundee	Across	SCRI_RS_207086	i_SCRI_RS_207086	7H	126.3	2	0.00421568	0.000346457	0.000473758	0.884245
HEA	Dundee	Across	SCRI_RS_174159	i_SCRI_RS_174159	7H	126.6	2	3.34148e-05	0.00172716	0.00161598	1.18152
HEA	Dundee	Across	BOPA1_4991_1028	i_11_20847	7H	127.2	3	0.000301673	0.000206549	0.0050081	-0.909416
HEA	Dundee	Across	BOPA1_3345_247	i_11_10454	7H	127.35	1	4.12113e-05	0.00313484	0.0129679	2.01908
HEA	Dundee	Across	BOPA1_4671_856	i_11_10687	7H	127.5	2	4.49887e-05	7.4696e-05	0.00068822	-1.31659
HEA	Dundee	Across	BOPA2_12_30761	i_12_30761	7H	128.3	1	0.00906376	0.00152987	0.00512135	1.45576
HEA	Dundee	Across	SCRI_RS_16316	i_SCRI_RS_16316	7H	128.5	9	0.000463145	0.000961428	0.00496716	-1.88943
HEA	Dundee	Across	BOPA1_6433_124	i_11_10843	7H	129.5	1	0.00731572	0.000164354	0.0144102	-1.5972
HEA	Dundee	Across	BOPA1_ConsensusGBS0084_1	i_11_11440	7H	129.7	1	0.00183541	0.00249773	0.00148718	-1.52637
HEA	Dundee	Across	BOPA1_7180_778	i_11_10896	7H	131.9	3	0.00182579	0.00206935	0.00150702	-0.89133
HEA	Dundee	Across	SCRI_RS_200086	i_SCRI_RS_200086	7H	132.2	1	5.07786e-05	0.000249057	0.000601805	-1.40449
HEA	Dundee	Across	SCRI_RS_6430	i_SCRI_RS_6430	7H	132.6	1	0.00377742	4.34744e-05	0.0006284	-0.519281
HEA	Dundee	Across	SCRI_RS_120720	i_SCRI_RS_120720	7H	133.9	1	0.000718744	0.000152607	2.59311e-05	-0.712105
HEA	Dundee	Across	SCRI_RS_120015	i_SCRI_RS_120015	7H	134.2	1	0.000177894	0.000306552	0.00126577	-0.772009
HEA	Dundee	Across	SCRI_RS_198005	i_SCRI_RS_198005	7H	134.2	1	0.00674191	0.00230777	0.000116405	-1.71292
HEA	Dundee	Across	BOPA1_12368_207	i_11_20117	7H	134.4	1	0.0020291	0.000201953	0.00429414	0.972421
HEA	Dundee	Across	SCRI_RS_126143	i_SCRI_RS_126143	7H	137	4	0.00109133	7.89458e-05	0.0029596	-1.6828
HEA	Dundee	Across	SCRI_RS_184902	i_SCRI_RS_184902	7H	137	3	0.00139443	0.00011296	0.00151688	-0.921756
HEA	Dundee	Across	BOPA2_12_30166	i_12_30166	7H	137.3	2	0.00440544	0.00322275	0.000225329	-0.825451
HEA	Dundee	Across	BOPA2_12_30974	i_12_30974	7H	137.3	1	0.00406937	8.0168e-06	0.0028466	-0.489628
HEA	Dundee	Across	SCRI_RS_14119	i_SCRI_RS_14119	7H	137.3	2	0.000580476	0.000607285	0.00145438	0.981854
HEA	Dundee	Across	BOPA1_3818_1123	i_11_10547	7H	140.4	1	0.000537453	2.20255e-08	0.00463722	1.65238
HEA	Dundee	Across	SCRI_RS_147449	i_SCRI_RS_147449	7H	140.4	1	0.0046668	0.000152147	0.00527928	1.3043
HEA	Dundee	Across	SCRI_RS_151470	i_SCRI_RS_151470	7H	140.4	45	0.000700831	0.00746381	0.00810405	-1.56164
HEA	Dundee	Across	SCRI_RS_175551	i_SCRI_RS_175551	7H	140.4	1	1.81557e-06	0.00383655	0.000938404	-2.2255
HEA	Dundee	Across	SCRI_RS_200397	i_SCRI_RS_200397	7H	140.4	2	0.000705797	0.00644366	0.0141558	-1.19727
HEA	Dundee	Across	SCRI_RS_204098	i_SCRI_RS_204098	7H	140.4	13	0.00100893	0.000430414	0.00547263	1.47201
HEA	Dundee	Across	SCRI_RS_6252	i_SCRI_RS_6252	7H	140.4	1	0.00190581	5.6399e-06	0.000158011	-1.00232
HEA	Dundee	Across	SCRI_RS_157219	i_SCRI_RS_157219	7H	140.6	3	0.00282284	0.000381131	0.00281596	0.851984
HEA	Dundee	Across	SCRI_RS_193505	i_SCRI_RS_193505	7H	140.6	3	0.00124241	0.00232365	0.00214255	1.1114
HEA	Dundee	Across	SCRI_RS_123211	i_SCRI_RS_123211	7H	140.7	1	0.00156359	8.02759e-05	0.000180132	0.641056
HEA	Dundee	Across	SCRI_RS_168479	i_SCRI_RS_168479	7H	140.7	1	9.86631e-07	4.26239e-06	0.000166407	-1.00281
HEA	Dundee	Across	SCRI_RS_169268	i_SCRI_RS_169268	7H	140.7	1	7.70841e-05	7.51354e-05	0.00329753	1.20029
HEA	Dundee	Across	SCRI_RS_214451	i_SCRI_RS_214451	7H	140.7	1	0.0076412	0.0014398	0.00157448	1.11219
HEA	Halle	Across	BOPA1_2511_533	i_11_20373	1H	0	25	0.000774691	0.00323952	0.00602731	0.951962
HEA	Halle	Across	BOPA1_8670_388	i_11_21354	1H	0	1	0.00011821	5.73423e-05	0.00107014	1.49458
HEA	Halle	Across	SCRI_RS_124234	i_SCRI_RS_124234	1H	0	1	0.00105284	0.000213777	0.0136297	1.29413
HEA	Halle	Across	SCRI_RS_138128	i_SCRI_RS_138128	1H	0	2	0.000415751	0.00108613	0.00499273	0.724678
HEA	Halle	Across	SCRI_RS_180989	i_SCRI_RS_180989	1H	0	1	0.00512899	0.00026246	1.81014e-06	0.88815
HEA	Halle	Across	BOPA1_6195_2137	i_11_21067	1H	2.3	1	0.000312555	0.00187554	0.00326685	1.92274
HEA	Halle	Across	BOPA1_3101_111	i_11_10419	1H	5	1	0.00481228	8.03437e-05	0.00179754	0.65008
HEA	Halle	Across	SCRI_RS_149683	i_SCRI_RS_149683	1H	5	1	0.010741	0.000275941	0.000352801	1.16523
HEA	Halle	Across	SCRI_RS_232577	i_SCRI_RS_232577	1H	5	1	0.00452507	0.00377523	3.88823e-05	-0.654799
HEA	Halle	Across	SCRI_RS_82277	i_SCRI_RS_82277	1H	5	1	0.000763404	0.000952119	8.97227e-05	-0.676499
HEA	Halle	Across	BOPA2_12_11011	i_12_11011	1H	6	2	7.27313e-05	0.00353961	0.000423651	-3.18519
HEA	Halle	Across	SCRI_RS_182656	i_SCRI_RS_182656	1H	16.4	2	0.00179723	0.00363694	0.0031491	-0.88698
HEA	Halle	Across	SCRI_RS_152464	i_SCRI_RS_152464	1H	18.3	2	0.00362918	0.00492112	0.0069119	-0.611185
HEA	Halle	Across	BOPA2_12_30876	i_12_30876	1H	27.1	11	0.000523102	0.00135041	0.00259478	1.07136
HEA	Halle	Across	SCRI_RS_124926	i_SCRI_RS_124926	1H	27.1	2	0.00200122	0.00307165	0.0026495	0.770434
HEA	Halle	Across	SCRI_RS_138043	i_SCRI_RS_138043	1H	27.1	3	0.00491612	0.00272641	0.00214326	-1.38412
HEA	Halle	Across	BOPA1_5318_436	i_11_10757	1H	28.1	1	1.17896e-07	0.00102849	0.000155662	0.932659
HEA	Halle	Across	SCRI_RS_154811	i_SCRI_RS_154811	1H	28.1	3	0.000362946	0.00170081	0.00211554	0.827036
HEA	Halle	Across	SCRI_RS_176084	i_SCRI_RS_176084	1H	28.4	11	0.000276818	0.000241393	0.00253156	1.06948
HEA	Halle	Across	BOPA1_3751_1136	i_11_20617	1H	38	1	1.45608e-06	0.00253609	0.0018535	0.967576
HEA	Halle	Across	BOPA2_12_31177	i_12_31177	1H	38	11	0.000183175	0.00284605	0.00351403	0.947189
HEA	Halle	Across	SCRI_RS_116548	i_SCRI_RS_116548	1H	38	2	0.000957322	0.00173068	0.00945051	0.722181
HEA	Halle	Across	SCRI_RS_126734	i_SCRI_RS_126734	1H	38	1	0.000194631	0.00138595	0.00337503	0.781152
HEA	Halle	Across	SCRI_RS_193392	i_SCRI_RS_193392	1H	40.1	29	0.000605652	0.0110166	0.00727812	1.03777
HEA	Halle	Across	BOPA1_5381_1950	i_11_10764	1H	41.5	1	2.34162e-07	0.000619536	0.00218058	5.34307
HEA	Halle	Across	SCRI_RS_170869	i_SCRI_RS_170869	1H	41.5	1	0.001482	0.00136323	0.000217355	-0.996066
HEA	Halle	Across	SCRI_RS_189483	i_SCRI_RS_189483	1H	41.6	2	1.68398e-07	0.00372001	0.00620457	1.1773
HEA	Halle	Across	BOPA2_12_30268	i_12_30268	1H	41.9	3	8.28691e-07	0.000450105	0.00756935	1.07768
HEA	Halle	Across	SCRI_RS_184784	i_SCRI_RS_184784	1H	41.9	2	0.000927316	0.00316335	0.00206313	1.01256
HEA	Halle	Across	SCRI_RS_230987	i_SCRI_RS_230987	1H	41.9	9	3.65248e-05	0.00332678	0.00390119	1.08642
HEA	Halle	Across	SCRI_RS_205816	i_SCRI_RS_205816	1H	42.4	2	6.20493e-07	0.000557398	0.00200232	1.12042
HEA	Halle	Across	BOPA1_409_1643	i_11_10597	1H	43.1	1	0.00200121	1.09048e-06	0	-6.9855
HEA	Halle	Across	SCRI_RS_141140	i_SCRI_RS_141140	1H	43.1	4	0.000177861	0.00313058	0.000289535	0.907177
HEA	Halle	Across	SCRI_RS_147042	i_SCRI_RS_147042	1H	43.1	2	0.000379096	0.00711284	0.00667892	1.09627
HEA	Halle	Across	SCRI_RS_183171	i_SCRI_RS_183171	1H	43.1	1	0.000179235	0.00332187	0.0045194	0.889784
HEA	Halle	Across	SCRI_RS_187264	i_SCRI_RS_187264	1H	43.1	1	1.06439e-05	0.00578764	9.88045e-05	-1.48011
HEA	Halle	Across	SCRI_RS_9480	i_SCRI_RS_9480	1H	43.3	1	2.72381e-07	0.00408177	0.000194945	0.875125
HEA	Halle	Across	SCRI_RS_132461	i_SCRI_RS_132461	1H	43.5	4	2.25388e-06	0.00311056	0.00185437	1.18558
HEA	Halle	Across	BOPA1_ABC12199_1_1_25	i_11_11293	1H	46.3	5	0.000216437	0.00347399	0.00223235	1.24233
HEA	Halle	Across	BOPA2_12_20641	i_12_20641	1H	46.3	1	9.21739e-10	0.00438684	0.000191317	1.09996
HEA	Halle	Across	BOPA1_2407_1771	i_11_10294	1H	46.4	6	0.000117128	0.000724158	0.00830609	1.32608
HEA	Halle	Across	BOPA2_12_10314	i_12_10314	1H	46.4	1	0.000581326	0.000170987	0.00313719	-1.44558
HEA	Halle	Across	BOPA1_3710_852	i_11_10526	1H	46.5	4	2.24316e-05	0.00342571	0.00140486	2.1643
HEA	Halle	Across	BOPA2_12_31467	i_12_31467	1H	46.5	2	9.6481e-05	0.00250991	0.000685727	-3.00212
HEA	Halle	Across	BOPA2_12_30683	i_12_30683	1H	46.6	5	0.000828332	0.00280493	0.00356807	1.20561
HEA	Halle	Across	BOPA2_12_21408	i_12_21408	1H	47.65	5	0.000672287	0.000594588	0.00333144	-1.76645
HEA	Halle	Across	BOPA2_12_10159	i_12_10159	1H	47.7	10	0.000380776	0.00538728	0.00345837	2.55967
HEA	Halle	Across	BOPA2_12_10235	i_12_10235	1H	47.7	11	0.000422762	9.24131e-05	0.00124708	5.47093
HEA	Halle	Across	BOPA1_ABC07133_1_1_56	i_11_11162	1H	47.85	1	0.00737162	0.00149294	0.0140604	-0.821723
HEA	Halle	Across	BOPA1_4163_1786	i_11_20698	1H	48.1	2	0.000215533	0.000570927	4.06959e-05	1.52736
HEA	Halle	Across	BOPA2_12_10300	i_12_10300	1H	48.1	1	0.00192102	0.000422994	0.000209684	0.988467
HEA	Halle	Across	BOPA2_12_31381	i_12_31381	1H	48.1	1	0.00157107	0.000498121	0.00390448	1.52687
HEA	Halle	Across	BOPA2_12_30306	i_12_30306	1H	48.15	4	0.00168318	0.00443234	0.00307093	3.74703
HEA	Halle	Across	BOPA1_4020_643	i_11_20660	1H	48.2	9	0.00148382	0.00769029	0.00331599	1.21934
HEA	Halle	Across	SCRI_RS_138691	i_SCRI_RS_138691	1H	48.2	2	0.000145546	0.00032353	0.00237942	-1.82494
HEA	Halle	Across	SCRI_RS_186830	i_SCRI_RS_186830	1H	48.2	2	3.78234e-05	0.00227461	0.00416558	-1.76101
HEA	Halle	Across	SCRI_RS_236235	i_SCRI_RS_236235	1H	48.3	7	0.00016198	0.0072174	0.00539963	1.26877
HEA	Halle	Across	SCRI_RS_132604	i_SCRI_RS_132604	1H	48.4	1	0.00192664	0.00518387	0.0222837	0.807704
HEA	Halle	Across	SCRI_RS_151874	i_SCRI_RS_151874	1H	48.4	5	0.000594771	0.0024562	0.00115033	-1.10824
HEA	Halle	Across	SCRI_RS_189248	i_SCRI_RS_189248	1H	48.4	2	1.13744e-07	0.00176157	0.0159196	1.62492
HEA	Halle	Across	SCRI_RS_7197	i_SCRI_RS_7197	1H	48.4	8	0.00011557	0.00430836	0.0086824	1.32513
HEA	Halle	Across	BOPA1_5798_867	i_11_21000	1H	48.5	1	0.00211745	0.00720714	0.0217775	0.89058
HEA	Halle	Across	BOPA1_4793_777	i_11_20810	1H	48.6	1	0.000101222	0.0024169	0.00370307	0.824453
HEA	Halle	Across	SCRI_RS_125407	i_SCRI_RS_125407	1H	48.6	2	1.68716e-05	1.16323e-05	0.00243675	-1.56776
HEA	Halle	Across	SCRI_RS_170542	i_SCRI_RS_170542	1H	48.6	27	0.0009445	0.0082771	0.00512134	1.95517
HEA	Halle	Across	BOPA2_12_30350	i_12_30350	1H	48.8	4	8.86664e-05	0.00218995	0.00213501	1.38898
HEA	Halle	Across	BOPA2_12_11107	i_12_11107	1H	48.9	1	1.28009e-07	0.000345227	1.62545e-05	1.51621
HEA	Halle	Across	BOPA2_12_30406	i_12_30406	1H	49.1	1	0.00188111	0.00121417	0.00279319	0.673594
HEA	Halle	Across	BOPA1_7284_710	i_11_21217	1H	49.6	1	4.17034e-06	0.00158215	6.46135e-05	-1.93385
HEA	Halle	Across	BOPA1_8743_197	i_11_21361	1H	50.4	2	0.00154309	0.00198389	0.000361635	1.00453
HEA	Halle	Across	BOPA2_12_30672	i_12_30672	1H	50.4	6	0.000434919	0.00433765	0.00509536	0.869885
HEA	Halle	Across	BOPA2_12_30750	i_12_30750	1H	50.4	1	0.000213638	0.00058571	0.00210321	-1.13783
HEA	Halle	Across	BOPA1_7800_594	i_11_10933	1H	50.6	2	2.11892e-05	0.000191006	0.00164421	-13.4423
HEA	Halle	Across	BOPA1_ABC10636_1_4_285	i_11_11256	1H	50.8	27	0.000397187	0.00151852	0.00358774	1.14168
HEA	Halle	Across	SCRI_RS_161643	i_SCRI_RS_161643	1H	50.8	1	0.00127763	0.000126612	0.00162362	14.1164
HEA	Halle	Across	BOPA2_12_30343	i_12_30343	1H	51.6	1	2.58741e-05	0.00348937	9.39527e-06	-1.79897
HEA	Halle	Across	BOPA1_8486_1964	i_11_21333	1H	52.5	1	0.00247863	0.000394008	0.00645772	-1.03413
HEA	Halle	Across	BOPA2_12_11444	i_12_11444	1H	52.7	1	0.00283018	0.0017059	0.0031755	1.15308
HEA	Halle	Across	SCRI_RS_207335	i_SCRI_RS_207335	1H	52.7	16	0.000549147	0.00725405	0.00401714	1.87092
HEA	Halle	Across	BOPA1_5790_558	i_11_20997	1H	53.7	1	0.00272453	0.000531807	3.02764e-05	-0.738113
HEA	Halle	Across	SCRI_RS_207081	i_SCRI_RS_207081	1H	53.7	1	0.0104046	0.00141856	1.86955e-05	1.85348
HEA	Halle	Across	SCRI_RS_179793	i_SCRI_RS_179793	1H	54.3	1	0.000222617	0.000189105	0.00284093	-3.69459
HEA	Halle	Across	BOPA1_3845_1089	i_11_10552	1H	54.9	14	0.000362005	0.0033884	0.00355853	-1.52538
HEA	Halle	Across	SCRI_RS_122216	i_SCRI_RS_122216	1H	54.9	1	0.00630392	0.000680771	0.000137755	-0.590434
HEA	Halle	Across	SCRI_RS_21483	i_SCRI_RS_21483	1H	55.5	2	0.00653603	0.000445326	0.00819966	0.877435
HEA	Halle	Across	BOPA1_4178_1592	i_11_10617	1H	57.3	1	7.31748e-07	7.58463e-06	0.0001246	-1.39928
HEA	Halle	Across	BOPA2_12_30304	i_12_30304	1H	57.3	1	4.79744e-05	1.43654e-05	0.000521645	-0.994917
HEA	Halle	Across	SCRI_RS_204611	i_SCRI_RS_204611	1H	59.1	1	6.83984e-06	0.00314144	0.00229026	-1.60272
HEA	Halle	Across	BOPA1_9638_619	i_11_21431	1H	59.4	1	3.42003e-05	0.000951532	0.00268974	-1.31119
HEA	Halle	Across	BOPA2_12_30477	i_12_30477	1H	60.8	1	0.000549744	0.000369171	0.0348623	1.46614
HEA	Halle	Across	SCRI_RS_151228	i_SCRI_RS_151228	1H	60.8	2	0.00222651	0.00105981	0.00273265	0.956783
HEA	Halle	Across	SCRI_RS_170810	i_SCRI_RS_170810	1H	60.8	1	0.000369769	4.41484e-05	0.0043172	-1.11862
HEA	Halle	Across	BOPA2_12_31464	i_12_31464	1H	61.5	4	0.00086115	0.00197377	0.00080648	-3.04164
HEA	Halle	Across	SCRI_RS_120605	i_SCRI_RS_120605	1H	61.5	1	0.000106973	0.00140677	0.0012176	-0.960292
HEA	Halle	Across	BOPA1_ABC16273_1_1_48	i_11_11367	1H	61.8	4	0.00114634	0.0010234	0.00344979	-0.830254
HEA	Halle	Across	BOPA2_12_30295	i_12_30295	1H	62.05	1	0.00121901	0.000461729	0.00313329	-2.41384
HEA	Halle	Across	BOPA1_1670_369	i_11_20229	1H	67.1	1	0.0013428	0.00290695	0.0085367	0.688449
HEA	Halle	Across	SCRI_RS_153727	i_SCRI_RS_153727	1H	67.1	4	0.00239799	0.00102315	0.000595304	-0.897314
HEA	Halle	Across	SCRI_RS_151244	i_SCRI_RS_151244	1H	70.3	1	0.00190755	0.000305124	0.00124186	1.66461
HEA	Halle	Across	SCRI_RS_4893	i_SCRI_RS_4893	1H	71.1	1	6.6426e-05	0.00354862	0.00815769	2.32907
HEA	Halle	Across	BOPA1_5772_1176	i_11_20990	1H	72.6	1	2.72963e-07	0.00185079	0.00432586	1.35114
HEA	Halle	Across	BOPA1_4005_530	i_11_20657	1H	74.2	31	0.000554494	0.00608706	0.00678612	-1.49959
HEA	Halle	Across	BOPA2_12_11078	i_12_11078	1H	80.2	1	0.00212835	0.00626503	0.00853204	-0.557576
HEA	Halle	Across	BOPA2_12_11463	i_12_11463	1H	80.2	1	9.92628e-07	0.00469786	0.0016788	-2.8742
HEA	Halle	Across	BOPA2_12_31229	i_12_31229	1H	80.2	60	0.000256804	0.00937302	0.0100393	-1.2593
HEA	Halle	Across	BOPA2_12_11144	i_12_11144	1H	80.95	1	0.0077731	0.00658889	6.92447e-05	-2.45306
HEA	Halle	Across	BOPA2_12_31160	i_12_31160	1H	82.5	12	0.000983043	0.0134885	0.0174196	-0.987973
HEA	Halle	Across	SCRI_RS_6824	i_SCRI_RS_6824	1H	83.1	1	8.47047e-05	0.000119966	0.0350394	1.79871
HEA	Halle	Across	BOPA1_4691_721	i_11_20792	1H	83.7	29	0.000629752	0.0109115	0.00999323	1.6502
HEA	Halle	Across	SCRI_RS_139690	i_SCRI_RS_139690	1H	83.7	1	6.01396e-05	0.00893353	0.00434439	-2.28271
HEA	Halle	Across	SCRI_RS_157246	i_SCRI_RS_157246	1H	83.7	3	0.00328892	0.00558289	0.00269385	-1.08719
HEA	Halle	Across	SCRI_RS_168562	i_SCRI_RS_168562	1H	83.7	2	5.59716e-06	0.00627671	0.00239286	-1.0871
HEA	Halle	Across	SCRI_RS_144315	i_SCRI_RS_144315	1H	85.8	2	0.00164848	0.00235478	0.000906323	-0.917413
HEA	Halle	Across	SCRI_RS_176644	i_SCRI_RS_176644	1H	85.9	2	0.00308874	0.00231786	0.00174142	-3.6635
HEA	Halle	Across	SCRI_RS_177788	i_SCRI_RS_177788	1H	86	31	0.000768423	0.00131171	0.00214526	1.81386
HEA	Halle	Across	SCRI_RS_231869	i_SCRI_RS_231869	1H	86	1	9.78665e-13	0.00401338	0.0113118	-1.71734
HEA	Halle	Across	SCRI_RS_121048	i_SCRI_RS_121048	1H	86.5	1	0.00253583	0.00884015	0.0134766	-1.2407
HEA	Halle	Across	SCRI_RS_179987	i_SCRI_RS_179987	1H	86.9	2	0.00321863	0.0044353	0.00598533	-2.13045
HEA	Halle	Across	SCRI_RS_197263	i_SCRI_RS_197263	1H	88.9	3	0.000433035	0.00119673	0.00633488	0.975113
HEA	Halle	Across	BOPA1_2935_1634	i_11_10396	1H	90.3	2	3.41218e-07	0.000652546	0.00306215	1.27931
HEA	Halle	Across	BOPA1_ABC11290_sfp44_06	i_11_11277	1H	92.1	2	0.00107767	0.000601656	0.0039015	0.913947
HEA	Halle	Across	SCRI_RS_145026	i_SCRI_RS_145026	1H	93.1	2	0.00427333	0.000525383	0.00768044	0.624711
HEA	Halle	Across	SCRI_RS_236160	i_SCRI_RS_236160	1H	97.9	3	0.00529637	3.63002e-05	0.000654121	2.24228
HEA	Halle	Across	SCRI_RS_106754	i_SCRI_RS_106754	1H	100.1	1	0.00276456	0.00348521	0.00356339	-0.675818
HEA	Halle	Across	SCRI_RS_141421	i_SCRI_RS_141421	1H	100.1	2	0.000866832	0.00601984	0.00182278	-1.12045
HEA	Halle	Across	SCRI_RS_146959	i_SCRI_RS_146959	1H	100.1	1	0.0002022	0.00345903	0.0103784	-1.41916
HEA	Halle	Across	SCRI_RS_232650	i_SCRI_RS_232650	1H	100.1	1	0.00047036	0.000648349	0.00541999	-1.33083
HEA	Halle	Across	BOPA1_10360_563	i_11_20021	1H	101.1	2	0.000309518	0.00792313	0.00131821	-1.45389
HEA	Halle	Across	BOPA1_557_1297	i_11_20959	1H	112.3	1	0.000666354	0.001841	0.000186003	-0.638256
HEA	Halle	Across	BOPA2_12_21172	i_12_21172	1H	116.3	5	0.00115669	0.000584262	0.00269504	1.12227
HEA	Halle	Across	BOPA1_ConsensusGBS0687_3	i_11_11528	1H	116.5	1	3.60959e-06	8.73996e-05	0.0059618	1.12086
HEA	Halle	Across	SCRI_RS_170110	i_SCRI_RS_170110	1H	116.8	1	0.0010243	0.00050349	0.0168378	-1.52754
HEA	Halle	Across	BOPA2_12_11443	i_12_11443	1H	117.8	2	0.000977377	0.000106919	0.000639217	0.80669
HEA	Halle	Across	SCRI_RS_150607	i_SCRI_RS_150607	1H	117.8	1	0.000399655	2.86596e-07	0.00237725	3.1398
HEA	Halle	Across	SCRI_RS_4522	i_SCRI_RS_4522	1H	117.8	30	0.000801893	0.0031604	0.00350261	1.02987
HEA	Halle	Across	SCRI_RS_48925	i_SCRI_RS_48925	1H	117.8	2	0.00011928	0.000137777	0.000322426	1.06649
HEA	Halle	Across	SCRI_RS_153450	i_SCRI_RS_153450	1H	122.1	1	6.5729e-07	0.000110975	0.00507359	2.59662
HEA	Halle	Across	SCRI_RS_162628	i_SCRI_RS_162628	1H	128	1	0.00231912	0.000151596	0.00511194	0.87367
HEA	Halle	Across	SCRI_RS_182206	i_SCRI_RS_182206	1H	128	1	1.3403e-06	0.00306343	1.69876e-05	-1.19998
HEA	Halle	Across	SCRI_RS_10956	i_SCRI_RS_10956	1H	128.3	4	0.00120475	0.0013363	0.0134497	-0.723972
HEA	Halle	Across	SCRI_RS_13869	i_SCRI_RS_13869	1H	128.3	1	0.00141402	7.87575e-06	0.0038837	-0.85518
HEA	Halle	Across	SCRI_RS_150563	i_SCRI_RS_150563	1H	128.3	19	0.000150774	0.00519538	0.00722714	-1.04296
HEA	Halle	Across	SCRI_RS_150786	i_SCRI_RS_150786	1H	128.3	1	2.7583e-10	0.0112455	0.0105944	-1.33784
HEA	Halle	Across	SCRI_RS_156009	i_SCRI_RS_156009	1H	128.3	44	0.000181744	0.00405793	0.00441039	-1.25767
HEA	Halle	Across	SCRI_RS_165338	i_SCRI_RS_165338	1H	128.3	11	0.000588167	0.00248372	0.00769096	-1.05248
HEA	Halle	Across	SCRI_RS_165600	i_SCRI_RS_165600	1H	128.3	6	0.000468835	0.000510708	0.0048326	1.84784
HEA	Halle	Across	SCRI_RS_165886	i_SCRI_RS_165886	1H	128.3	1	0.00124547	0.000742596	1.47671e-06	-2.48356
HEA	Halle	Across	SCRI_RS_170857	i_SCRI_RS_170857	1H	128.3	20	0.000882704	0.00423975	0.00502057	-2.59086
HEA	Halle	Across	SCRI_RS_163142	i_SCRI_RS_163142	1H	130.7	1	5.45116e-05	0.00283597	0.00223379	-0.945512
HEA	Halle	Across	BOPA1_3639_969	i_11_20594	1H	130.8	1	0.00050251	0.00358903	0.00160368	-1.22683
HEA	Halle	Across	BOPA1_13095_187	i_11_20138	1H	131.9	5	4.42982e-05	0.0043548	0.00382497	-0.932632
HEA	Halle	Across	SCRI_RS_235776	i_SCRI_RS_235776	1H	131.9	14	0.000249639	0.00774846	0.00422041	-1.4091
HEA	Halle	Across	SCRI_RS_4928	i_SCRI_RS_4928	1H	131.9	1	0.000899527	0.00247116	0.000100465	-0.649907
HEA	Halle	Across	SCRI_RS_176006	i_SCRI_RS_176006	1H	132.1	5	9.92936e-05	8.90337e-05	0.00175745	-1.10083
HEA	Halle	Across	BOPA1_3246_1135	i_11_20509	1H	132.3	1	0.00171304	4.86621e-05	0.00619509	1.41924
HEA	Halle	Across	SCRI_RS_153896	i_SCRI_RS_153896	1H	132.4	1	0.000147416	0.0027596	0.00108971	-0.661232
HEA	Halle	Across	BOPA1_4057_2114	i_11_10590	1H	132.5	1	9.19533e-05	0.00486863	7.24608e-05	-0.650229
HEA	Halle	Across	BOPA2_12_10746	i_12_10746	1H	132.5	27	0.000703529	0.00797099	0.0102638	-1.08714
HEA	Halle	Across	BOPA2_12_30231	i_12_30231	1H	132.5	5	0.00181638	0.000414538	0.0097688	-0.833054
HEA	Halle	Across	SCRI_RS_167999	i_SCRI_RS_167999	1H	132.5	1	0.00203158	0.000849046	0.00164077	-1.39287
HEA	Halle	Across	BOPA2_12_20429	i_12_20429	1H	132.7	1	4.55716e-10	0.00281539	0.00278385	-1.13743
HEA	Halle	Across	BOPA1_3263_2865	i_11_10443	1H	133	5	0.00114736	0.00220457	0.00187999	-0.883496
HEA	Halle	Across	SCRI_RS_148694	i_SCRI_RS_148694	2H	0	16	0.000304939	0.00121747	0.0166746	2.13201
HEA	Halle	Across	SCRI_RS_187638	i_SCRI_RS_187638	2H	0	3	0.000565237	0.0357229	0.0267828	0.69601
HEA	Halle	Across	SCRI_RS_139708	i_SCRI_RS_139708	2H	2.2	1	0.000228966	0.00931641	0.0109502	-1.97793
HEA	Halle	Across	SCRI_RS_136200	i_SCRI_RS_136200	2H	2.3	8	0.000639652	0.00513721	0.00969351	0.960805
HEA	Halle	Across	BOPA1_3692_940	i_11_20609	2H	3.4	3	0.000552114	0.00578026	0.00248957	-3.07054
HEA	Halle	Across	SCRI_RS_10642	i_SCRI_RS_10642	2H	3.8	1	0.00351737	0.0436653	0.0426587	0.556684
HEA	Halle	Across	SCRI_RS_156845	i_SCRI_RS_156845	2H	4	1	0.00122391	0.00967861	0.0180286	-1.03115
HEA	Halle	Across	SCRI_RS_174552	i_SCRI_RS_174552	2H	4	4	0.00148591	0.00355407	0.0043402	2.32671
HEA	Halle	Across	SCRI_RS_146936	i_SCRI_RS_146936	2H	4.2	1	0.000623371	0.0388234	0.00938344	-1.07329
HEA	Halle	Across	SCRI_RS_146997	i_SCRI_RS_146997	2H	4.2	2	0.0021053	0.0517105	0.0818545	0.750679
HEA	Halle	Across	BOPA2_12_21415	i_12_21415	2H	4.5	1	8.64394e-07	0.00305239	0.0238909	2.31927
HEA	Halle	Across	SCRI_RS_190048	i_SCRI_RS_190048	2H	6.3	1	1.24469e-05	0.0827441	0.0315951	0.943311
HEA	Halle	Across	SCRI_RS_164876	i_SCRI_RS_164876	2H	7.8	1	1.38129e-05	0.0514621	0.0449918	0.948198
HEA	Halle	Across	BOPA1_3453_1974	i_11_20563	2H	7.9	1	1.28695e-08	0.08177	0.120244	1.31916
HEA	Halle	Across	SCRI_RS_193452	i_SCRI_RS_193452	2H	8.35	6	0.000150979	0.0227793	0.0425205	-2.8231
HEA	Halle	Across	BOPA2_12_10502	i_12_10502	2H	8.9	5	0.000177032	0.0186149	0.01166	-4.55222
HEA	Halle	Across	SCRI_RS_136287	i_SCRI_RS_136287	2H	10.4	15	0.00139743	0.0474609	0.0393962	-1.49073
HEA	Halle	Across	SCRI_RS_159158	i_SCRI_RS_159158	2H	10.4	18	0.000653084	0.0457935	0.0437497	-1.60142
HEA	Halle	Across	SCRI_RS_144545	i_SCRI_RS_144545	2H	10.5	1	4.9138e-05	0.0570468	0.0773633	1.40458
HEA	Halle	Across	SCRI_RS_160747	i_SCRI_RS_160747	2H	11.4	3	0.00201209	0.0147305	0.0164772	-1.74686
HEA	Halle	Across	BOPA2_12_30631	i_12_30631	2H	11.6	3	0.00055987	0.0616212	0.0523825	0.985078
HEA	Halle	Across	SCRI_RS_231806	i_SCRI_RS_231806	2H	12.1	1	1.73535e-05	0.0891842	0.131036	1.11351
HEA	Halle	Across	SCRI_RS_226348	i_SCRI_RS_226348	2H	12.5	6	0.00219141	0.0311245	0.0525582	1.55515
HEA	Halle	Across	SCRI_RS_179003	i_SCRI_RS_179003	2H	14.4	1	0.000575803	0.0789471	0.0733109	-0.99929
HEA	Halle	Across	SCRI_RS_149462	i_SCRI_RS_149462	2H	15.4	1	0.00794191	0.172829	0.0988726	-0.79513
HEA	Halle	Across	SCRI_RS_160179	i_SCRI_RS_160179	2H	15.4	34	0.000207714	0.00783047	0.0176249	3.99119
HEA	Halle	Across	SCRI_RS_168461	i_SCRI_RS_168461	2H	15.4	3	0.0025006	0.192498	0.199529	-0.879347
HEA	Halle	Across	SCRI_RS_173947	i_SCRI_RS_173947	2H	15.4	10	0.000617646	0.0967073	0.0936646	-1.29687
HEA	Halle	Across	SCRI_RS_188987	i_SCRI_RS_188987	2H	15.4	2	0.00203832	0.020214	0.0222752	2.36912
HEA	Halle	Across	SCRI_RS_205712	i_SCRI_RS_205712	2H	16.5	3	0.0027582	0.00519419	0.00922659	3.33079
HEA	Halle	Across	SCRI_RS_159228	i_SCRI_RS_159228	2H	16.8	23	0.000179199	0.200817	0.190404	-1.23858
HEA	Halle	Across	SCRI_RS_153672	i_SCRI_RS_153672	2H	18.1	27	0.000291683	0.0158336	0.0154293	-2.07482
HEA	Halle	Across	BOPA2_12_30870	i_12_30870	2H	18.9	13	0.000271618	0.0681162	0.0618495	-2.23843
HEA	Halle	Across	SCRI_RS_210172	i_SCRI_RS_210172	2H	18.9	6	0.0031911	0.0157405	0.0259085	-1.88172
HEA	Halle	Across	SCRI_RS_233272	i_SCRI_RS_233272	2H	18.9	2	0.0001512	0.265338	0.274738	-1.75607
HEA	Halle	Across	BOPA1_1865_396	i_11_10180	2H	19.1	2	0.000308339	0.243753	0.104179	-1.08761
HEA	Halle	Across	SCRI_RS_195810	i_SCRI_RS_195810	2H	19.9	40	0.000126459	0.231568	0.215994	-1.66754
HEA	Halle	Across	SCRI_RS_131218	i_SCRI_RS_131218	2H	22.2	29	0.000166303	0.330552	0.313857	-1.75953
HEA	Halle	Across	BK_12	i_BK_12	2H	23	20	4.52699e-47	0.420415	0.403368	-7.81899
HEA	Halle	Across	BK_13	i_BK_13	2H	23	1	7.57355e-06	0.237726	0.373198	2.0472
HEA	Halle	Across	BK_16	i_BK_16	2H	23	80	8.87419e-48	0.417735	0.421383	-7.83775
HEA	Halle	Across	SCRI_RS_143250	i_SCRI_RS_143250	2H	23	2	3.20776e-05	0.204638	0.17827	-1.32106
HEA	Halle	Across	SCRI_RS_170337	i_SCRI_RS_170337	2H	23	3	6.0505e-06	0.343351	0.312722	-1.90513
HEA	Halle	Across	BOPA2_12_10880	i_12_10880	2H	23.1	4	0.000137626	0.133083	0.123432	-1.42017
HEA	Halle	Across	BOPA1_5880_2547	i_11_21015	2H	23.2	19	0.00119002	0.000296705	0.000496569	3.76538
HEA	Halle	Across	SCRI_RS_186387	i_SCRI_RS_186387	2H	23.2	2	0.00109863	0.309333	0.279525	-1.3957
HEA	Halle	Across	BOPA1_7766_492	i_11_21265	2H	26.2	14	0.000299012	0.0286874	0.0361729	-2.31343
HEA	Halle	Across	BOPA2_12_20593	i_12_20593	2H	26.8	6	0.0014406	0.0854138	0.0972556	-1.59285
HEA	Halle	Across	SCRI_RS_140819	i_SCRI_RS_140819	2H	27.7	1	0.00133369	0.00126666	0.00720683	1.79522
HEA	Halle	Across	BOPA1_7144_973	i_11_10891	2H	28.7	19	0.000350787	0.00373724	0.0105748	4.19245
HEA	Halle	Across	BOPA1_5050_1101	i_11_20864	2H	29.4	1	0.00024068	0.16849	0.186545	0.877077
HEA	Halle	Across	BOPA2_12_20368	i_12_20368	2H	29.4	1	2.13543e-06	0.121822	0.112792	1.20372
HEA	Halle	Across	SCRI_RS_10302	i_SCRI_RS_10302	2H	29.4	12	0.000778092	0.0548445	0.0540113	0.98137
HEA	Halle	Across	SCRI_RS_110647	i_SCRI_RS_110647	2H	29.4	39	0.0002575	0.187244	0.195204	2.43072
HEA	Halle	Across	SCRI_RS_182371	i_SCRI_RS_182371	2H	29.4	21	0.00022532	0.186929	0.210577	-2.63977
HEA	Halle	Across	SCRI_RS_192657	i_SCRI_RS_192657	2H	29.4	2	7.73904e-06	0.0676041	0.102034	1.49897
HEA	Halle	Across	SCRI_RS_207162	i_SCRI_RS_207162	2H	29.4	2	0.00126627	0.165867	0.109302	0.932992
HEA	Halle	Across	BOPA2_12_30748	i_12_30748	2H	33.9	1	0.000542169	0.135518	0.0929486	-1.0294
HEA	Halle	Across	SCRI_RS_182408	i_SCRI_RS_182408	2H	39.4	1	0.0013725	0.0673824	0.127527	0.693162
HEA	Halle	Across	BOPA2_12_30657	i_12_30657	2H	39.7	4	5.91247e-05	0.013385	0.0191703	1.74439
HEA	Halle	Across	BOPA1_6338_682	i_11_10837	2H	40.1	1	0.00313784	0.0151145	0.0811859	-0.920232
HEA	Halle	Across	SCRI_RS_186954	i_SCRI_RS_186954	2H	40.8	1	0.000626353	0.000700976	0.00874097	1.60048
HEA	Halle	Across	SCRI_RS_215094	i_SCRI_RS_215094	2H	40.8	1	6.22822e-05	1.1937e-05	0.0127391	1.68937
HEA	Halle	Across	BOPA2_12_30029	i_12_30029	2H	43.7	1	0.00433164	0.00395234	0.0125898	-1.1848
HEA	Halle	Across	SCRI_RS_239231	i_SCRI_RS_239231	2H	49.2	1	0.000802267	0.000367531	0.000160123	2.56861
HEA	Halle	Across	SCRI_RS_126877	i_SCRI_RS_126877	2H	50.5	5	0.00199238	0.000161518	0.00381855	1.68
HEA	Halle	Across	SCRI_RS_158649	i_SCRI_RS_158649	2H	50.9	1	0.00018467	0.0227299	0.0324077	-0.943705
HEA	Halle	Across	BOPA2_12_20688	i_12_20688	2H	51.9	1	0.00361021	0.0342454	0.0255627	-0.737311
HEA	Halle	Across	SCRI_RS_169913	i_SCRI_RS_169913	2H	53.75	1	0.000321903	0.000260754	2.38588e-05	-2.39902
HEA	Halle	Across	SCRI_RS_106444	i_SCRI_RS_106444	2H	55.4	3	0.000828874	0.0464222	0.0378405	1.22636
HEA	Halle	Across	BOPA1_5254_1845	i_11_20905	2H	55.5	2	0.00175177	0.0303252	0.0134901	-0.93575
HEA	Halle	Across	BOPA1_ABC01644_1_3_379	i_11_11046	2H	55.5	1	0.00481063	0.0600205	0.0215004	1.12087
HEA	Halle	Across	BOPA2_12_20181	i_12_20181	2H	55.5	7	0.000730232	0.000598269	0.00231619	1.46968
HEA	Halle	Across	SCRI_RS_136233	i_SCRI_RS_136233	2H	55.5	2	9.13414e-05	0.0548345	0.0286623	1.38104
HEA	Halle	Across	SCRI_RS_144891	i_SCRI_RS_144891	2H	55.5	2	8.83444e-10	0.0202231	0.0337882	-1.81679
HEA	Halle	Across	SCRI_RS_151430	i_SCRI_RS_151430	2H	55.5	1	0.000108418	0.0478399	0.0538458	1.25959
HEA	Halle	Across	SCRI_RS_151459	i_SCRI_RS_151459	2H	55.5	1	4.51986e-06	0.043252	0.0540922	-1.35541
HEA	Halle	Across	SCRI_RS_180032	i_SCRI_RS_180032	2H	55.5	23	0.000298264	0.00936046	0.0128788	1.49714
HEA	Halle	Across	SCRI_RS_186840	i_SCRI_RS_186840	2H	55.5	1	5.47335e-08	0.00178384	0.000903474	-2.12053
HEA	Halle	Across	SCRI_RS_231746	i_SCRI_RS_231746	2H	55.5	1	5.68579e-05	0.00878309	0.00578525	1.48732
HEA	Halle	Across	BOPA1_3090_138	i_11_20476	2H	55.55	1	0.000101126	0.0240088	0.0675293	1.04854
HEA	Halle	Across	BOPA2_12_20235	i_12_20235	2H	55.55	1	0.00164603	0.00994551	0.00247186	0.94044
HEA	Halle	Across	BOPA2_12_30487	i_12_30487	2H	55.55	6	0.00120998	0.00295005	0.00813795	1.73673
HEA	Halle	Across	SCRI_RS_13639	i_SCRI_RS_13639	2H	55.55	15	0.000891715	0.00476237	0.00293754	-1.78064
HEA	Halle	Across	BOPA2_12_30772	i_12_30772	2H	55.6	1	0.00629239	0.00398634	0.00112075	2.18218
HEA	Halle	Across	BOPA1_4630_1036	i_11_10679	2H	55.7	6	6.81007e-06	0.00195166	0.0106025	1.90565
HEA	Halle	Across	BOPA1_8889_842	i_11_10997	2H	55.7	2	0.00310761	0.0134614	0.0288299	1.20938
HEA	Halle	Across	BOPA2_12_10948	i_12_10948	2H	55.7	2	0.00208527	0.0247501	0.0269225	1.1943
HEA	Halle	Across	SCRI_RS_135633	i_SCRI_RS_135633	2H	55.7	3	0.000161295	0.0501294	0.0594315	1.22628
HEA	Halle	Across	SCRI_RS_222933	i_SCRI_RS_222933	2H	55.7	7	0.000663684	0.017424	0.0144942	1.05829
HEA	Halle	Across	SCRI_RS_238404	i_SCRI_RS_238404	2H	55.7	1	0.000625253	0.0447653	0.0431445	-1.11353
HEA	Halle	Across	BOPA1_4233_63	i_11_10624	2H	55.9	1	0.000177074	0.0542562	0.0650602	1.34089
HEA	Halle	Across	BOPA2_12_20424	i_12_20424	2H	56.2	2	0.000308452	0.00300555	0.0179235	1.7367
HEA	Halle	Across	SCRI_RS_160277	i_SCRI_RS_160277	2H	56.4	6	0.00090897	0.0183083	0.0285615	1.22308
HEA	Halle	Across	BOPA2_12_30206	i_12_30206	2H	56.45	4	1.30453e-05	0.0184136	0.0267361	1.48993
HEA	Halle	Across	BOPA1_1826_229	i_11_20251	2H	56.5	1	0.00133903	0.0530684	0.0392824	1.309
HEA	Halle	Across	BOPA1_3813_1629	i_11_20631	2H	56.5	8	0.00129807	0.0554972	0.0622743	2.21712
HEA	Halle	Across	BOPA1_4049_233	i_11_20669	2H	56.5	2	2.56533e-05	0.0248959	0.0481349	1.33677
HEA	Halle	Across	BOPA2_12_20878	i_12_20878	2H	56.5	1	0.000723124	0.0399214	0.0103768	1.19488
HEA	Halle	Across	SCRI_RS_117951	i_SCRI_RS_117951	2H	56.5	1	4.17807e-05	0.0191237	0.0170687	-1.49189
HEA	Halle	Across	SCRI_RS_135468	i_SCRI_RS_135468	2H	56.5	2	1.96101e-05	0.0579175	0.0419293	2.49288
HEA	Halle	Across	BOPA1_2634_2228	i_11_20390	2H	57	2	0.000332214	0.0353662	0.0522808	1.2735
HEA	Halle	Across	BOPA1_2719_672	i_11_10358	2H	57	2	0.000928116	0.0544059	0.0630487	1.70164
HEA	Halle	Across	BOPA1_5160_268	i_11_20887	2H	57	1	0.000185043	0.0461057	0.0586131	-1.18852
HEA	Halle	Across	SCRI_RS_100054	i_SCRI_RS_100054	2H	57	2	4.68529e-05	0.0624797	0.0452577	2.88829
HEA	Halle	Across	SCRI_RS_116920	i_SCRI_RS_116920	2H	57	5	0.00374014	0.0246725	0.0211067	-1.07327
HEA	Halle	Across	SCRI_RS_177375	i_SCRI_RS_177375	2H	57	31	4.10418e-05	0.0588316	0.0630869	-2.72715
HEA	Halle	Across	SCRI_RS_4969	i_SCRI_RS_4969	2H	57	12	4.24116e-06	0.0593112	0.0555894	2.87511
HEA	Halle	Across	BOPA1_3355_605	i_11_20532	2H	57.1	1	7.55284e-07	0.0151491	0.020962	-1.22336
HEA	Halle	Across	BOPA1_5233_1070	i_11_10750	2H	57.1	3	9.55968e-06	0.0544041	0.0547396	2.52542
HEA	Halle	Across	BOPA1_ABC08774_1_1_752	i_11_11206	2H	57.1	1	4.10209e-13	0.0702665	0.0211175	-2.0036
HEA	Halle	Across	SCRI_RS_237688	i_SCRI_RS_237688	2H	57.1	3	0.00371057	0.0586439	0.0295906	1.56541
HEA	Halle	Across	SCRI_RS_167594	i_SCRI_RS_167594	2H	57.4	2	7.48229e-06	0.0581244	0.0610197	-41.3223
HEA	Halle	Across	SCRI_RS_208320	i_SCRI_RS_208320	2H	57.4	21	0.000164293	0.0563574	0.0502727	-1.86725
HEA	Halle	Across	SCRI_RS_235063	i_SCRI_RS_235063	2H	57.4	23	9.65125e-05	0.0598555	0.0522156	-3.93112
HEA	Halle	Across	BOPA1_9191_263	i_11_21399	2H	57.7	2	0.000556851	0.0305955	0.018377	-1.11435
HEA	Halle	Across	SCRI_RS_133246	i_SCRI_RS_133246	2H	58	5	0.000494113	0.0272879	0.0160187	-1.32637
HEA	Halle	Across	SCRI_RS_185710	i_SCRI_RS_185710	2H	58.1	9	9.5338e-05	0.0595888	0.0562829	-3.31767
HEA	Halle	Across	BOPA1_3214_945	i_11_10436	2H	58.8	1	0.000650243	0.026418	0.0320415	-1.03972
HEA	Halle	Across	BOPA1_7489_442	i_11_10909	2H	58.8	9	0.000611465	0.0636232	0.0445707	-2.14167
HEA	Halle	Across	BOPA1_1940_567	i_11_10194	2H	58.9	4	0.000139345	0.00113669	0.00155681	3.09598
HEA	Halle	Across	BOPA2_12_30275	i_12_30275	2H	59.1	3	6.59057e-05	0.0175348	0.00849732	-1.30459
HEA	Halle	Across	SCRI_RS_12492	i_SCRI_RS_12492	2H	59.1	7	5.84517e-05	0.0234795	0.0281714	-1.24858
HEA	Halle	Across	SCRI_RS_153880	i_SCRI_RS_153880	2H	59.3	22	3.52467e-05	0.00205304	0.00453448	-4.28389
HEA	Halle	Across	BOPA2_12_30724	i_12_30724	2H	59.5	2	1.67468e-06	0.0258536	0.0161653	-1.62457
HEA	Halle	Across	SCRI_RS_144776	i_SCRI_RS_144776	2H	59.5	1	0.000130964	0.05506	0.0794974	11.6375
HEA	Halle	Across	SCRI_RS_154657	i_SCRI_RS_154657	2H	59.5	1	2.85104e-05	0.0562872	0.0814001	-12.729
HEA	Halle	Across	SCRI_RS_165574	i_SCRI_RS_165574	2H	59.9	17	0.00021592	0.0639048	0.0651472	-1.85919
HEA	Halle	Across	BOPA2_12_10545	i_12_10545	2H	62	1	0.00018612	0.000248324	2.68153e-05	4.37704
HEA	Halle	Across	BOPA1_6804_1197	i_11_21144	2H	62.5	3	0.000926284	0.000145392	0.000677737	2.30401
HEA	Halle	Across	BOPA2_12_11096	i_12_11096	2H	62.5	4	0.000765114	0.00773474	0.00910307	1.26515
HEA	Halle	Across	SCRI_RS_156063	i_SCRI_RS_156063	2H	62.5	1	0.000273552	0.00399788	2.15408e-05	-2.07994
HEA	Halle	Across	SCRI_RS_162413	i_SCRI_RS_162413	2H	62.5	2	1.25216e-05	0.0210136	0.043361	1.16413
HEA	Halle	Across	SCRI_RS_202786	i_SCRI_RS_202786	2H	62.5	5	0.00294075	0.000182868	0.00104086	2.11628
HEA	Halle	Across	BOPA1_2284_1738	i_11_10265	2H	62.7	2	0.000261799	0.0449758	0.0576813	-1.86678
HEA	Halle	Across	BOPA1_5339_487	i_11_20922	2H	62.7	1	2.38046e-09	0.0465339	0.0384974	-2.18844
HEA	Halle	Across	BOPA1_7729_565	i_11_21258	2H	62.7	1	1.04058e-05	0.0472911	0.02312	-1.04717
HEA	Halle	Across	SCRI_RS_153531	i_SCRI_RS_153531	2H	62.7	1	4.39229e-05	0.0392246	0.0630191	2.02875
HEA	Halle	Across	SCRI_RS_155808	i_SCRI_RS_155808	2H	62.7	1	0.00487765	0.0111739	0.00597026	-0.844485
HEA	Halle	Across	SCRI_RS_173525	i_SCRI_RS_173525	2H	62.7	1	0.000244356	0.039964	0.0528371	-0.856386
HEA	Halle	Across	SCRI_RS_212940	i_SCRI_RS_212940	2H	62.7	1	3.08438e-06	0.015647	0.00179664	-1.28235
HEA	Halle	Across	SCRI_RS_100476	i_SCRI_RS_100476	2H	64.4	2	0.00228063	0.0289197	0.0453492	-0.734577
HEA	Halle	Across	BOPA2_12_31383	i_12_31383	2H	64.9	1	0.000267351	0.0331872	0.042759	1.28931
HEA	Halle	Across	SCRI_RS_180983	i_SCRI_RS_180983	2H	65.3	1	0.000206614	0.000376437	0.000655998	-3.42129
HEA	Halle	Across	SCRI_RS_16995	i_SCRI_RS_16995	2H	67.4	2	0.00338804	0.0212819	0.028693	-0.829556
HEA	Halle	Across	BOPA1_5499_1430	i_11_20947	2H	67.5	1	8.33866e-07	0.0364528	0.0455923	-1.01979
HEA	Halle	Across	SCRI_RS_207224	i_SCRI_RS_207224	2H	67.9	1	0.00200743	0.0117779	0.0112845	-0.852163
HEA	Halle	Across	BOPA2_12_31394	i_12_31394	2H	68.6	1	3.47943e-06	0.0528665	0.0267342	-0.964256
HEA	Halle	Across	SCRI_RS_150	i_SCRI_RS_150	2H	68.6	1	0.000116811	0.0460067	0.0374681	-0.749126
HEA	Halle	Across	BOPA1_4377_571	i_11_20734	2H	69.3	2	0.00098997	0.0384767	0.0300211	-0.766545
HEA	Halle	Across	SCRI_RS_159024	i_SCRI_RS_159024	2H	69.3	6	0.00202067	0.000862781	0.0030785	-2.65974
HEA	Halle	Across	SCRI_RS_182079	i_SCRI_RS_182079	2H	70.8	3	0.00317578	0.0190293	0.0116506	-0.937945
HEA	Halle	Across	SCRI_RS_219568	i_SCRI_RS_219568	2H	71	1	5.71065e-05	0.0311044	0.00925175	-0.979246
HEA	Halle	Across	SCRI_RS_220533	i_SCRI_RS_220533	2H	71	1	1.40849e-05	0.0396724	0.0426045	-0.851776
HEA	Halle	Across	SCRI_RS_158285	i_SCRI_RS_158285	2H	74.4	1	0.00278277	0.00274968	0.0107852	-1.03705
HEA	Halle	Across	SCRI_RS_154398	i_SCRI_RS_154398	2H	76.2	1	0.000903395	0.0306494	0.0292362	-0.67149
HEA	Halle	Across	SCRI_RS_134812	i_SCRI_RS_134812	2H	76.6	4	0.000618726	0.0138676	0.0117879	-1.06277
HEA	Halle	Across	BOPA1_ConsensusGBS0705_1	i_11_11533	2H	80.9	1	0.000226097	0.023683	0.0155933	-0.65312
HEA	Halle	Across	SCRI_RS_188339	i_SCRI_RS_188339	2H	81.8	8	0.00148875	0.00287111	0.00342368	-1.0352
HEA	Halle	Across	BOPA1_8632_1809	i_11_21351	2H	82.5	1	0.00257682	2.38381e-07	0.000193624	0.976952
HEA	Halle	Across	BOPA2_12_20793	i_12_20793	2H	82.5	3	0.000232549	0.0223868	0.0231142	-0.689074
HEA	Halle	Across	SCRI_RS_174800	i_SCRI_RS_174800	2H	82.5	1	7.38155e-07	0.00745048	0.000913855	-1.99001
HEA	Halle	Across	SCRI_RS_138463	i_SCRI_RS_138463	2H	82.6	5	0.000895093	0.0114628	0.00467178	-0.922754
HEA	Halle	Across	BOPA1_ABC02258_1_6_382	i_11_11058	2H	82.8	1	3.73724e-05	0.0153044	0.0148499	-0.736964
HEA	Halle	Across	BOPA1_2020_539	i_11_10214	2H	86.6	1	6.12012e-05	0.000549364	0.00027599	1.09202
HEA	Halle	Across	SCRI_RS_237763	i_SCRI_RS_237763	2H	86.6	2	0.000241944	0.01051	0.0146762	1.03264
HEA	Halle	Across	BOPA1_11591_265	i_11_20080	2H	88.5	1	8.19938e-07	0.0240098	0.0155985	-0.93516
HEA	Halle	Across	BOPA2_12_11285	i_12_11285	2H	88.5	5	0.000694825	0.00248793	0.00172195	-1.26061
HEA	Halle	Across	SCRI_RS_222876	i_SCRI_RS_222876	2H	88.5	6	0.000420688	0.0244904	0.0078506	-0.642556
HEA	Halle	Across	BOPA2_12_10649	i_12_10649	2H	89.5	1	0.000471313	0.0024215	0.00619375	-1.5458
HEA	Halle	Across	BOPA1_1635_691	i_11_10138	2H	89.8	1	0.00044108	0.0117391	0.0139731	1.3293
HEA	Halle	Across	BOPA1_6951_875	i_11_21175	2H	90.7	4	0.000164331	0.00146332	0.00246743	4.95023
HEA	Halle	Across	BOPA1_ABC12856_1_1_77	i_11_11307	2H	91	28	0.000375603	0.0217918	0.0179155	-0.814555
HEA	Halle	Across	SCRI_RS_172220	i_SCRI_RS_172220	2H	91.1	4	0.000857568	0.0105369	0.0199903	-0.725677
HEA	Halle	Across	SCRI_RS_157097	i_SCRI_RS_157097	2H	92.95	1	0.000957888	0.000298301	0.000760646	-3.09727
HEA	Halle	Across	SCRI_RS_187700	i_SCRI_RS_187700	2H	94.3	1	1.02228e-10	0.0153732	0.00328498	-1.16575
HEA	Halle	Across	SCRI_RS_209354	i_SCRI_RS_209354	2H	94.3	1	0.000101683	0.00635359	0.012372	1.07656
HEA	Halle	Across	BOPA1_3206_670	i_11_20498	2H	94.5	3	6.77247e-06	0.0117299	0.0163859	-1.03208
HEA	Halle	Across	SCRI_RS_159484	i_SCRI_RS_159484	2H	94.5	1	4.00764e-06	0.0209647	0.00880562	-0.754344
HEA	Halle	Across	SCRI_RS_209622	i_SCRI_RS_209622	2H	94.5	3	5.79555e-05	0.0230489	0.00648942	-0.788202
HEA	Halle	Across	BOPA2_12_10735	i_12_10735	2H	94.7	1	0.00143233	1.58817e-05	0.00011927	-2.51841
HEA	Halle	Across	BOPA2_12_30200	i_12_30200	2H	94.9	1	4.93794e-05	0.000623774	0.00261317	1.28397
HEA	Halle	Across	SCRI_RS_196842	i_SCRI_RS_196842	2H	94.9	7	0.000138723	0.0213782	0.0247099	-0.847323
HEA	Halle	Across	SCRI_RS_221763	i_SCRI_RS_221763	2H	94.9	3	0.000299958	0.0159734	0.0189108	-0.676762
HEA	Halle	Across	SCRI_RS_153793	i_SCRI_RS_153793	2H	97.8	7	0.000268753	0.0081918	0.00844344	-0.941083
HEA	Halle	Across	BOPA1_8523_316	i_11_21340	2H	106.8	3	9.78739e-05	0.0026168	0.0105135	-1.07417
HEA	Halle	Across	BOPA1_6996_838	i_11_21184	2H	107.2	1	0.00268538	0.000936864	0.0025564	1.82428
HEA	Halle	Across	BOPA2_12_31402	i_12_31402	2H	107.2	1	2.79688e-05	0.0081357	0.00111747	-0.837584
HEA	Halle	Across	SCRI_RS_88466	i_SCRI_RS_88466	2H	107.2	1	0.000581818	0.008077	0.00314092	-0.611634
HEA	Halle	Across	SCRI_RS_16799	i_SCRI_RS_16799	2H	107.4	1	8.19278e-06	0.00666635	0.00387067	-1.09964
HEA	Halle	Across	SCRI_RS_158091	i_SCRI_RS_158091	2H	107.9	1	3.10119e-05	0.00292325	3.03336e-05	2.5509
HEA	Halle	Across	BOPA1_3763_595	i_11_10538	2H	109.4	1	0.0025588	0.0137569	0.000559185	-1.25054
HEA	Halle	Across	SCRI_RS_171852	i_SCRI_RS_171852	2H	109.4	4	0.000886469	0.00371483	0.00840857	-1.23866
HEA	Halle	Across	BOPA2_12_10739	i_12_10739	2H	109.6	2	0.000469965	0.000714327	0.000288706	1.36061
HEA	Halle	Across	SCRI_RS_610	i_SCRI_RS_610	2H	109.6	1	2.39974e-06	0.00723068	2.10091e-05	1.86453
HEA	Halle	Across	SCRI_RS_173131	i_SCRI_RS_173131	2H	109.7	1	0.0013035	1.91293e-05	0.00668467	0.800884
HEA	Halle	Across	SCRI_RS_177125	i_SCRI_RS_177125	2H	109.7	2	0.00257086	0.000586575	0.00635557	0.887088
HEA	Halle	Across	BOPA2_12_20649	i_12_20649	2H	110.2	1	0.000577002	0.000372036	0.00585571	0.912078
HEA	Halle	Across	SCRI_RS_206070	i_SCRI_RS_206070	2H	110.2	1	2.35784e-05	0.00147388	0.0196345	0.809751
HEA	Halle	Across	SCRI_RS_142593	i_SCRI_RS_142593	2H	112.3	1	0.000370302	0.000586758	0.000207112	0.796767
HEA	Halle	Across	BOPA2_12_30598	i_12_30598	2H	112.6	2	0.00030203	0.00484821	0.00360127	0.857596
HEA	Halle	Across	BOPA1_5541_418	i_11_10780	2H	113.3	2	0.0019157	0.000597883	0.000318299	1.61741
HEA	Halle	Across	SCRI_RS_159243	i_SCRI_RS_159243	2H	114.1	2	0.00111678	0.00479904	0.015444	-0.984088
HEA	Halle	Across	BOPA2_12_30097	i_12_30097	2H	114.2	1	0.00428809	0.00684657	0.000182293	-0.739773
HEA	Halle	Across	SCRI_RS_201870	i_SCRI_RS_201870	2H	114.2	2	4.76214e-05	0.0153461	0.000372001	-0.865834
HEA	Halle	Across	SCRI_RS_10930	i_SCRI_RS_10930	2H	114.5	1	0.00671033	0.000209294	0.000701432	2.35425
HEA	Halle	Across	BOPA1_9291_1322	i_11_21406	2H	118.7	1	0.00187155	0.00972817	0.000502599	-0.642376
HEA	Halle	Across	BOPA2_12_30690	i_12_30690	2H	119.8	2	8.68229e-06	0.0121313	0.00916057	-0.817937
HEA	Halle	Across	SCRI_RS_139840	i_SCRI_RS_139840	2H	119.8	4	0.00107573	0.0089497	0.00686945	-0.852896
HEA	Halle	Across	SCRI_RS_230672	i_SCRI_RS_230672	2H	120	2	0.0017951	0.0101236	0.00890441	-0.529008
HEA	Halle	Across	SCRI_RS_209551	i_SCRI_RS_209551	2H	120.7	3	2.68529e-07	0.0102462	0.0139765	-1.022
HEA	Halle	Across	SCRI_RS_124541	i_SCRI_RS_124541	2H	120.8	1	0.000737397	0.00942872	0.000761911	-0.802471
HEA	Halle	Across	BOPA1_1613_291	i_11_20215	2H	121	7	2.0218e-05	0.0154746	0.00971844	-1.07054
HEA	Halle	Across	BOPA1_285_2932	i_11_10383	2H	123.5	1	5.0276e-05	0.0153211	0.00400877	-0.706111
HEA	Halle	Across	SCRI_RS_198883	i_SCRI_RS_198883	2H	123.5	1	0.00511598	0.0122927	0.00867012	-0.469411
HEA	Halle	Across	SCRI_RS_6458	i_SCRI_RS_6458	2H	123.7	1	0.00273415	0.00853489	0.0316017	-0.687739
HEA	Halle	Across	BOPA1_2822_739	i_11_10376	2H	124.3	9	0.00151832	0.0139561	0.0157729	-0.801431
HEA	Halle	Across	BOPA2_12_10151	i_12_10151	2H	124.3	15	0.000191249	0.00436405	0.00314106	-1.39005
HEA	Halle	Across	BOPA1_ABC09559_1_2_143	i_11_11227	2H	124.45	1	0.00133376	0.00134528	0.00556395	1.48254
HEA	Halle	Across	BOPA2_12_10579	i_12_10579	2H	125.2	3	0.00187695	0.000208068	0.00453493	2.36153
HEA	Halle	Across	SCRI_RS_11645	i_SCRI_RS_11645	2H	127.1	1	1.6002e-05	0.00671311	0.0377693	1.15091
HEA	Halle	Across	SCRI_RS_221784	i_SCRI_RS_221784	2H	127.1	16	0.000523364	0.0116303	0.0113761	-0.997034
HEA	Halle	Across	BOPA1_7826_869	i_11_21274	2H	129.3	1	0.00440893	0.00820289	0.00245416	-0.756011
HEA	Halle	Across	SCRI_RS_206266	i_SCRI_RS_206266	2H	129.3	3	0.0026061	0.000107388	0.00227881	0.954037
HEA	Halle	Across	BOPA1_3608_2133	i_11_20590	2H	129.7	10	0.000346957	0.0195362	0.0135142	-1.27883
HEA	Halle	Across	BOPA1_6990_661	i_11_21181	2H	129.8	3	0.00137367	0.0158234	0.0058949	-0.733837
HEA	Halle	Across	SCRI_RS_138045	i_SCRI_RS_138045	2H	129.8	1	0.000105176	0.00358162	0.00172419	-2.19046
HEA	Halle	Across	SCRI_RS_194195	i_SCRI_RS_194195	2H	129.8	1	0.00218274	0.00374155	0.0040243	-0.901973
HEA	Halle	Across	SCRI_RS_148699	i_SCRI_RS_148699	2H	130.3	5	0.00148356	0.00134019	0.00313543	1.42186
HEA	Halle	Across	BOPA2_12_30914	i_12_30914	2H	132.2	1	7.2063e-05	0.00731567	0.000772253	-1.47044
HEA	Halle	Across	BOPA2_12_10623	i_12_10623	2H	132.4	4	0.000362715	0.00257505	0.00451028	1.90674
HEA	Halle	Across	BOPA1_7655_579	i_11_21250	2H	135.6	15	0.000400037	0.00711318	0.0122993	-1.65336
HEA	Halle	Across	SCRI_RS_172784	i_SCRI_RS_172784	2H	135.6	1	0.00146869	0.00664124	2.50639e-06	0.722423
HEA	Halle	Across	SCRI_RS_205658	i_SCRI_RS_205658	2H	135.6	1	0.000477328	0.0106989	0.0151443	-0.964229
HEA	Halle	Across	SCRI_RS_173446	i_SCRI_RS_173446	2H	135.8	6	7.42294e-05	0.00338884	0.00297705	1.08416
HEA	Halle	Across	SCRI_RS_222342	i_SCRI_RS_222342	2H	136	1	0.00135049	0.00975772	0.0138023	0.679354
HEA	Halle	Across	SCRI_RS_161636	i_SCRI_RS_161636	2H	137	1	0.000544304	0.0106761	0.0147154	0.672511
HEA	Halle	Across	SCRI_RS_230497	i_SCRI_RS_230497	2H	138.5	3	0.000811735	0.0114268	0.0077751	1.06994
HEA	Halle	Across	SCRI_RS_194653	i_SCRI_RS_194653	2H	138.6	3	7.05997e-05	0.0066087	0.0110811	1.0094
HEA	Halle	Across	BOPA1_5483_787	i_11_20943	2H	139.05	1	0.000265526	0.00113932	0.000276805	-1.46752
HEA	Halle	Across	SCRI_RS_4691	i_SCRI_RS_4691	2H	139.6	2	0.000930119	0.00050302	0.00885739	1.02872
HEA	Halle	Across	SCRI_RS_8420	i_SCRI_RS_8420	2H	139.9	3	0.00028405	0.0160548	0.0108134	-1.19302
HEA	Halle	Across	SCRI_RS_134343	i_SCRI_RS_134343	2H	140.5	1	0.000275118	0.00118844	0.0251161	0.802923
HEA	Halle	Across	BOPA1_1283_332	i_11_10072	2H	141.6	1	0.000143102	0.00414419	0.0108984	-2.11905
HEA	Halle	Across	SCRI_RS_122297	i_SCRI_RS_122297	2H	142.6	1	0.00186691	0.000317038	0.00863131	-1.34142
HEA	Halle	Across	BOPA1_6419_1680	i_11_21099	2H	144.1	6	0.00307473	7.03558e-05	0.00221069	1.02103
HEA	Halle	Across	SCRI_RS_169956	i_SCRI_RS_169956	2H	145.6	1	5.89044e-06	0.0034274	0.00576239	-1.00536
HEA	Halle	Across	SCRI_RS_139106	i_SCRI_RS_139106	2H	146.4	4	0.000799911	0.00907392	0.00323328	-0.797598
HEA	Halle	Across	SCRI_RS_227525	i_SCRI_RS_227525	2H	146.4	1	0.000186885	0.000207045	0.00160133	-1.52145
HEA	Halle	Across	BOPA1_9426_490	i_11_21414	2H	146.55	5	0.00218612	0.00991795	0.0068429	-1.89288
HEA	Halle	Across	SCRI_RS_159536	i_SCRI_RS_159536	2H	147.3	1	8.53675e-09	0.00794162	0.00175142	-3.76767
HEA	Halle	Across	SCRI_RS_231015	i_SCRI_RS_231015	2H	147.5	8	0.000587357	0.000736257	0.0019463	-1.05123
HEA	Halle	Across	BOPA2_12_30378	i_12_30378	2H	148.2	1	0.000882377	0.00116058	0.000167192	-1.20335
HEA	Halle	Across	SCRI_RS_139737	i_SCRI_RS_139737	2H	148.2	1	0.000649047	0.00540183	0.000328161	-0.572664
HEA	Halle	Across	SCRI_RS_123364	i_SCRI_RS_123364	2H	149.2	5	0.0010445	0.00837936	0.000113267	-1.03687
HEA	Halle	Across	SCRI_RS_151056	i_SCRI_RS_151056	2H	149.2	1	0.000238022	0.00315942	0.0115688	-0.6897
HEA	Halle	Across	SCRI_RS_156075	i_SCRI_RS_156075	2H	149.2	1	3.08776e-07	0.0186128	0.00441227	-0.985607
HEA	Halle	Across	SCRI_RS_8637	i_SCRI_RS_8637	2H	149.4	17	0.000841252	0.00711181	0.00335474	-1.3463
HEA	Halle	Across	SCRI_RS_129821	i_SCRI_RS_129821	2H	149.45	2	7.84302e-05	0.0016351	0.0034032	-1.78618
HEA	Halle	Across	SCRI_RS_206020	i_SCRI_RS_206020	2H	149.5	3	0.00492809	0.00161803	0.00885257	-0.569873
HEA	Halle	Across	BOPA1_5029_1423	i_11_20858	3H	0	1	0.00110435	0.000209048	0.00230776	-0.840525
HEA	Halle	Across	BOPA2_12_31428	i_12_31428	3H	0	1	0.00116215	0.00181285	0.00858149	-0.836469
HEA	Halle	Across	SCRI_RS_148646	i_SCRI_RS_148646	3H	0	13	0.00071789	0.0014692	0.00345393	0.826263
HEA	Halle	Across	SCRI_RS_190002	i_SCRI_RS_190002	3H	0	6	0.00240166	0.00902146	0.00574842	-0.930854
HEA	Halle	Across	SCRI_RS_1804	i_SCRI_RS_1804	3H	0.1	1	8.78386e-05	0.00429161	0.000145481	1.6657
HEA	Halle	Across	BOPA1_4715_810	i_11_20797	3H	1.6	7	0.00208028	0.00260397	0.00243903	2.92541
HEA	Halle	Across	BOPA2_12_10103	i_12_10103	3H	1.6	1	0.00556752	0.00044146	0.00197491	0.443613
HEA	Halle	Across	SCRI_RS_129935	i_SCRI_RS_129935	3H	1.6	1	0.00118998	0.000874881	0.000401836	1.43066
HEA	Halle	Across	BOPA2_12_31409	i_12_31409	3H	3.1	1	0.00449168	0.000788832	0.000225501	0.535623
HEA	Halle	Across	BOPA2_12_30297	i_12_30297	3H	8.3	25	0.00111835	0.0066347	0.00596839	0.859395
HEA	Halle	Across	SCRI_RS_127903	i_SCRI_RS_127903	3H	8.3	1	3.62188e-05	0.000493166	0.000457193	-0.938559
HEA	Halle	Across	SCRI_RS_155475	i_SCRI_RS_155475	3H	8.4	1	1.44342e-06	0.00251897	0.000278805	0.887799
HEA	Halle	Across	SCRI_RS_97417	i_SCRI_RS_97417	3H	12.1	3	0.000925137	0.00109788	0.000263409	3.34529
HEA	Halle	Across	BOPA1_4443_1835	i_11_20742	3H	14.9	1	0.0071044	5.79375e-08	0.00793271	0.493794
HEA	Halle	Across	SCRI_RS_221814	i_SCRI_RS_221814	3H	17.4	1	0.00145808	0.00203137	0.00340669	2.49525
HEA	Halle	Across	SCRI_RS_161041	i_SCRI_RS_161041	3H	17.5	4	0.00193665	0.000485021	0.000140056	2.83488
HEA	Halle	Across	SCRI_RS_192352	i_SCRI_RS_192352	3H	17.8	1	0.00990024	0.000606966	0.000331382	-0.649463
HEA	Halle	Across	SCRI_RS_167842	i_SCRI_RS_167842	3H	23.1	1	0.00399789	3.01748e-05	0.012259	1.15592
HEA	Halle	Across	SCRI_RS_177084	i_SCRI_RS_177084	3H	24.7	18	0.000508266	0.00302876	0.00753378	0.76407
HEA	Halle	Across	SCRI_RS_186444	i_SCRI_RS_186444	3H	24.7	3	6.80083e-05	0.00869701	0.00405391	0.959091
HEA	Halle	Across	SCRI_RS_222975	i_SCRI_RS_222975	3H	25.5	17	0.00024237	0.00107613	0.00159325	0.80622
HEA	Halle	Across	SCRI_RS_121895	i_SCRI_RS_121895	3H	26.3	1	0.00193274	0.00272233	0.000335429	-1.23185
HEA	Halle	Across	BOPA1_1074_992	i_11_10026	3H	35.1	1	0.000324179	0.0020348	0.000871553	0.727107
HEA	Halle	Across	SCRI_RS_230486	i_SCRI_RS_230486	3H	35.1	6	0.00269267	0.000138766	0.00266831	0.647605
HEA	Halle	Across	SCRI_RS_115423	i_SCRI_RS_115423	3H	36.3	1	0.000645483	0.00061217	0.0177771	4.40622
HEA	Halle	Across	BOPA1_4593_2007	i_11_10672	3H	36.4	1	9.68534e-05	0.000889485	0.0180932	-4.97494
HEA	Halle	Across	SCRI_RS_206030	i_SCRI_RS_206030	3H	37.3	1	0.00856768	0.005261	0.000234064	1.35064
HEA	Halle	Across	SCRI_RS_1627	i_SCRI_RS_1627	3H	37.5	2	0.00132246	0.000370003	0.000495298	-4.05507
HEA	Halle	Across	SCRI_RS_173721	i_SCRI_RS_173721	3H	37.5	6	0.000238343	0.000677844	0.00110429	2.06755
HEA	Halle	Across	SCRI_RS_230475	i_SCRI_RS_230475	3H	37.5	5	0.00152666	0.00704362	0.000970063	1.6701
HEA	Halle	Across	SCRI_RS_181164	i_SCRI_RS_181164	3H	37.6	2	0.000106358	0.000593531	0.000426872	1.16782
HEA	Halle	Across	BOPA1_4844_1737	i_11_10710	3H	37.7	4	0.00205582	0.00189071	0.00196747	0.690069
HEA	Halle	Across	SCRI_RS_170626	i_SCRI_RS_170626	3H	38	1	0.000785498	0.000965456	0.00631116	0.651636
HEA	Halle	Across	SCRI_RS_154747	i_SCRI_RS_154747	3H	38.75	2	0.000783264	0.000214895	0.000429345	-3.46134
HEA	Halle	Across	BOPA2_12_10114	i_12_10114	3H	39.4	2	0.00127021	0.000708243	0.00403392	0.705627
HEA	Halle	Across	SCRI_RS_202424	i_SCRI_RS_202424	3H	39.5	3	0.0015364	0.000309729	0.00407473	-1.28497
HEA	Halle	Across	SCRI_RS_127994	i_SCRI_RS_127994	3H	44.3	1	0.000245506	0.000510624	0.00251166	-2.20491
HEA	Halle	Across	BOPA2_12_31475	i_12_31475	3H	44.8	1	0.0067862	0.000244372	0.00136186	0.580369
HEA	Halle	Across	SCRI_RS_9584	i_SCRI_RS_9584	3H	44.8	2	0.00193798	0.000441943	0.00128827	-1.7093
HEA	Halle	Across	BOPA2_12_30064	i_12_30064	3H	45.4	25	0.000729206	0.00740586	0.00735119	-1.35367
HEA	Halle	Across	SCRI_RS_227793	i_SCRI_RS_227793	3H	45.4	1	0.00304692	0.0003858	0.00173559	1.0092
HEA	Halle	Across	BOPA1_4256_833	i_11_20719	3H	46	4	0.000448873	0.000292201	0.00189163	-1.30615
HEA	Halle	Across	BOPA1_7045_950	i_11_21189	3H	46	1	2.18666e-10	0.00276259	0.0110504	-1.72921
HEA	Halle	Across	BOPA2_12_30474	i_12_30474	3H	46	20	0.000631507	0.0007033	0.00112297	-2.00896
HEA	Halle	Across	BOPA2_12_30737	i_12_30737	3H	46	3	0.000130637	0.00642524	0.00227976	-1.19887
HEA	Halle	Across	BOPA1_6354_1193	i_11_21093	3H	46.2	1	7.09062e-05	4.49451e-05	0.00476464	0.938835
HEA	Halle	Across	BOPA2_12_30609	i_12_30609	3H	46.2	10	0.000110732	0.00350584	0.00544324	-1.24043
HEA	Halle	Across	SCRI_RS_110693	i_SCRI_RS_110693	3H	46.2	12	0.000554597	0.00291376	0.00403882	-1.04839
HEA	Halle	Across	SCRI_RS_178915	i_SCRI_RS_178915	3H	46.2	1	0.00122228	0.00301076	0.00372191	-2.41701
HEA	Halle	Across	SCRI_RS_189045	i_SCRI_RS_189045	3H	46.9	1	4.33852e-05	0.00195463	0.00149309	2.98517
HEA	Halle	Across	BOPA2_12_11069	i_12_11069	3H	47.3	4	0.000208114	0.000375207	0.00109828	-1.15609
HEA	Halle	Across	BOPA2_12_20264	i_12_20264	3H	47.3	2	0.00135728	0.00016369	0.00137095	1.46446
HEA	Halle	Across	BOPA2_12_30583	i_12_30583	3H	47.3	1	0.000313315	0.00400861	0.00977565	2.87013
HEA	Halle	Across	BOPA2_12_30991	i_12_30991	3H	47.55	1	0.00358584	0.00408518	0.00388084	-1.86204
HEA	Halle	Across	BOPA2_12_11102	i_12_11102	3H	49.3	2	0.00290262	0.00208584	0.00125382	3.05044
HEA	Halle	Across	BOPA1_ConsensusGBS0508_1	i_11_11502	3H	51.2	1	6.43472e-05	4.22196e-05	0.000989246	-1.61891
HEA	Halle	Across	SCRI_RS_173916	i_SCRI_RS_173916	3H	51.2	1	6.24369e-05	0.000907874	0.000225603	-1.77872
HEA	Halle	Across	SCRI_RS_207180	i_SCRI_RS_207180	3H	51.2	3	0.000681147	0.00230676	0.00743846	1.29165
HEA	Halle	Across	BOPA2_12_11482	i_12_11482	3H	51.4	1	0.00214013	0.000335287	0.00133094	0.715167
HEA	Halle	Across	SCRI_RS_214259	i_SCRI_RS_214259	3H	51.4	1	0.000128189	0.00066627	0.0015558	0.873372
HEA	Halle	Across	SCRI_RS_181360	i_SCRI_RS_181360	3H	51.45	3	1.30985e-05	0.000852889	0.00161511	-5.30053
HEA	Halle	Across	SCRI_RS_209249	i_SCRI_RS_209249	3H	51.45	1	2.28874e-06	0.000459243	0.00325302	4.89075
HEA	Halle	Across	BOPA1_3143_1276	i_11_20486	3H	51.6	1	0.000287287	0.00401033	0.00419792	-2.15199
HEA	Halle	Across	BOPA2_12_31011	i_12_31011	3H	51.6	4	1.97763e-05	0.00164524	0.000808022	2.16357
HEA	Halle	Across	BOPA1_7728_341	i_11_10926	3H	51.8	1	6.08948e-14	0.000537892	1.76e-05	-4.86248
HEA	Halle	Across	BOPA2_12_10678	i_12_10678	3H	51.8	1	0.00246053	0.000684926	0.0108732	1.1361
HEA	Halle	Across	BOPA2_12_30002	i_12_30002	3H	51.8	4	3.55851e-05	0.00372526	0.00311372	2.72706
HEA	Halle	Across	SCRI_RS_238114	i_SCRI_RS_238114	3H	51.8	1	6.37415e-08	0.000873127	0.000355716	2.17481
HEA	Halle	Across	SCRI_RS_8664	i_SCRI_RS_8664	3H	51.8	1	0.00161313	0.0016566	0.00201707	2.49588
HEA	Halle	Across	BOPA2_12_10850	i_12_10850	3H	53.3	7	0.000910849	0.000864686	0.00194282	2.76011
HEA	Halle	Across	SCRI_RS_186102	i_SCRI_RS_186102	3H	54.5	1	0.000714747	0.000633389	0.000393248	0.706818
HEA	Halle	Across	SCRI_RS_128810	i_SCRI_RS_128810	3H	55.1	3	4.60703e-05	0.00729951	0.00910932	1.98851
HEA	Halle	Across	SCRI_RS_12836	i_SCRI_RS_12836	3H	55.2	1	0.00194651	0.00347698	0.00610318	1.6671
HEA	Halle	Across	SCRI_RS_124607	i_SCRI_RS_124607	3H	55.5	1	0.00326908	0.000389906	0.0201474	0.787238
HEA	Halle	Across	SCRI_RS_179275	i_SCRI_RS_179275	3H	55.5	3	0.00224734	0.000126345	0.00101109	1.46481
HEA	Halle	Across	BOPA1_ABC14384_1_1_53	i_11_21502	3H	57.1	1	2.4714e-05	0.000137357	0.001101	-1.1036
HEA	Halle	Across	BOPA2_12_11284	i_12_11284	3H	57.4	1	7.29489e-05	0.00102233	0.011265	1.51711
HEA	Halle	Across	SCRI_RS_231801	i_SCRI_RS_231801	3H	58	1	0.000916952	0.00109394	0.00236488	0.955332
HEA	Halle	Across	BOPA1_2616_2560	i_11_10335	3H	58.6	3	0.000204988	0.00627354	0.00181471	-1.00146
HEA	Halle	Across	SCRI_RS_230975	i_SCRI_RS_230975	3H	59	1	9.81655e-05	0.00180659	0.000419609	-1.07086
HEA	Halle	Across	BOPA1_8180_450	i_11_21305	3H	59.1	1	8.139e-05	0.0012444	0.000458574	-1.14101
HEA	Halle	Across	SCRI_RS_127140	i_SCRI_RS_127140	3H	59.1	8	0.000343593	0.00180076	0.00419901	-1.63424
HEA	Halle	Across	BOPA1_ABC19175_1_2_375	i_11_11394	3H	59.3	1	0.00526156	0.000513467	0.00343289	0.830908
HEA	Halle	Across	BOPA1_5385_722	i_11_20931	3H	59.4	1	1.01465e-05	0.00093703	0.000782645	-1.75685
HEA	Halle	Across	SCRI_RS_164731	i_SCRI_RS_164731	3H	59.4	1	0.000472461	8.75666e-05	0.0167101	3.5767
HEA	Halle	Across	SCRI_RS_171837	i_SCRI_RS_171837	3H	59.4	1	0.0058578	0.00174345	5.00281e-06	-0.814979
HEA	Halle	Across	SCRI_RS_178907	i_SCRI_RS_178907	3H	59.6	1	9.36953e-06	0.00391398	3.84569e-07	-1.45007
HEA	Halle	Across	SCRI_RS_232895	i_SCRI_RS_232895	3H	59.6	6	8.56266e-05	0.00446991	0.00771429	-1.17244
HEA	Halle	Across	SCRI_RS_161744	i_SCRI_RS_161744	3H	60.8	1	0.000214495	0.000544824	0.00369265	-1.07082
HEA	Halle	Across	SCRI_RS_200508	i_SCRI_RS_200508	3H	60.8	2	0.00104665	0.000952111	0.00543228	-1.30269
HEA	Halle	Across	SCRI_RS_10288	i_SCRI_RS_10288	3H	61.8	1	0.00100973	0.000770408	1.50009e-06	0.950024
HEA	Halle	Across	SCRI_RS_220115	i_SCRI_RS_220115	3H	61.8	28	0.000206561	0.0100765	0.00842513	1.45242
HEA	Halle	Across	SCRI_RS_220129	i_SCRI_RS_220129	3H	61.8	1	0.000151456	0.000256281	0.000133606	1.65467
HEA	Halle	Across	BOPA1_5128_1831	i_11_20877	3H	61.9	1	0.0102548	0.00105686	0.00176066	-1.8134
HEA	Halle	Across	SCRI_RS_132345	i_SCRI_RS_132345	3H	61.9	4	6.66539e-05	0.000962946	0.00299344	1.31236
HEA	Halle	Across	SCRI_RS_1398	i_SCRI_RS_1398	3H	61.9	1	7.8791e-05	7.01299e-06	1.90863e-06	-1.51089
HEA	Halle	Across	SCRI_RS_224360	i_SCRI_RS_224360	3H	62	1	0.000991274	0.00291659	0.000338213	15.4724
HEA	Halle	Across	SCRI_RS_144535	i_SCRI_RS_144535	3H	62.1	1	0.00318514	0.00323969	0.00164433	-1.17144
HEA	Halle	Across	SCRI_RS_210118	i_SCRI_RS_210118	3H	62.45	1	0.00871332	0.00187969	0.000144097	1.85892
HEA	Halle	Across	SCRI_RS_226190	i_SCRI_RS_226190	3H	62.55	1	0.000370166	0.00152835	0.00048785	-1.74518
HEA	Halle	Across	SCRI_RS_139294	i_SCRI_RS_139294	3H	62.7	6	0.00186004	0.00154343	0.00525407	1.15591
HEA	Halle	Across	SCRI_RS_159431	i_SCRI_RS_159431	3H	62.7	9	7.73329e-06	0.000972162	0.00546667	1.45756
HEA	Halle	Across	BOPA1_2315_702	i_11_10276	3H	63	20	7.22794e-06	0.000259171	0.00183659	1.36812
HEA	Halle	Across	BOPA2_12_10887	i_12_10887	3H	63	1	0.00249512	0.00244325	0.00121781	-0.836137
HEA	Halle	Across	SCRI_RS_162931	i_SCRI_RS_162931	3H	63	1	9.08218e-09	0.000604789	0.0105534	1.07099
HEA	Halle	Across	SCRI_RS_237939	i_SCRI_RS_237939	3H	63	15	1.08452e-05	0.000129172	0.00160409	1.29305
HEA	Halle	Across	BOPA1_2447_546	i_11_20362	3H	64.5	4	4.49669e-05	0.00341827	0.00799767	-1.30892
HEA	Halle	Across	SCRI_RS_224377	i_SCRI_RS_224377	3H	64.5	3	5.09019e-07	0.00216518	0.00684996	1.41964
HEA	Halle	Across	SCRI_RS_156056	i_SCRI_RS_156056	3H	64.9	1	3.2123e-05	0.010493	0.0108777	1.60797
HEA	Halle	Across	SCRI_RS_200011	i_SCRI_RS_200011	3H	67.5	1	8.07324e-07	0.00606102	1.25808e-05	-2.4536
HEA	Halle	Across	SCRI_RS_207408	i_SCRI_RS_207408	3H	67.6	2	0.000112795	0.00270287	0.00227274	-1.21587
HEA	Halle	Across	BOPA1_6883_203	i_11_21163	3H	68.1	2	1.89476e-05	0.00453391	0.00342218	1.19601
HEA	Halle	Across	BOPA2_12_30170	i_12_30170	3H	68.1	2	3.04723e-05	0.000732998	4.62496e-05	2.0939
HEA	Halle	Across	SCRI_RS_148020	i_SCRI_RS_148020	3H	68.3	2	0.00373434	0.000670067	0.00296756	1.15241
HEA	Halle	Across	BOPA2_12_11524	i_12_11524	3H	68.6	1	0.000430573	0.000840281	0.000633448	2.67313
HEA	Halle	Across	BOPA2_12_31262	i_12_31262	3H	69	10	0.000855784	0.00830482	0.00475803	2.41077
HEA	Halle	Across	SCRI_RS_208662	i_SCRI_RS_208662	3H	73	3	0.00283661	0.000963555	0.00375119	1.8174
HEA	Halle	Across	SCRI_RS_162539	i_SCRI_RS_162539	3H	73.2	4	0.00155921	0.00473917	0.00501841	0.817497
HEA	Halle	Across	SCRI_RS_167410	i_SCRI_RS_167410	3H	73.2	2	3.9279e-05	0.00381109	0.0161527	1.24198
HEA	Halle	Across	BOPA1_861_268	i_11_21348	3H	75.2	10	0.000814147	0.00363693	0.00704544	1.06914
HEA	Halle	Across	BOPA1_13081_199	i_11_20136	3H	76.3	2	0.00497839	0.00020513	0.000870169	-2.43241
HEA	Halle	Across	BOPA2_12_30325	i_12_30325	3H	77.1	1	0.000199276	0.00750887	0.0338465	-0.940388
HEA	Halle	Across	BOPA1_2236_773	i_11_10253	3H	77.7	2	0.00024377	0.0114794	0.0108978	-0.855116
HEA	Halle	Across	BOPA1_5224_1560	i_11_10747	3H	77.7	2	0.000235783	0.0125512	0.0123176	-1.02305
HEA	Halle	Across	SCRI_RS_234564	i_SCRI_RS_234564	3H	77.7	1	8.31693e-06	0.0110313	0.00446518	-0.952911
HEA	Halle	Across	SCRI_RS_146429	i_SCRI_RS_146429	3H	83.1	4	0.00106042	0.0222662	0.00990135	-0.785738
HEA	Halle	Across	SCRI_RS_192761	i_SCRI_RS_192761	3H	83.8	4	0.0014072	0.00275605	0.0031495	-1.18635
HEA	Halle	Across	BOPA2_12_31367	i_12_31367	3H	83.9	1	0.000186414	0.0143764	0.018452	-0.811883
HEA	Halle	Across	BOPA2_12_21019	i_12_21019	3H	84	7	0.0014587	0.00954886	0.00358558	-1.93825
HEA	Halle	Across	BOPA2_12_30640	i_12_30640	3H	87.4	1	0.000797726	0.00696945	0.0477368	-1.14722
HEA	Halle	Across	SCRI_RS_138193	i_SCRI_RS_138193	3H	88	1	0.00258461	5.10957e-05	0.00351347	-2.11668
HEA	Halle	Across	BOPA1_3787_1223	i_11_20626	3H	88.2	2	0.00300194	0.000479111	0.00117545	2.59135
HEA	Halle	Across	SCRI_RS_159046	i_SCRI_RS_159046	3H	88.2	1	3.96302e-07	0.0278113	0.0174878	-1.11413
HEA	Halle	Across	SCRI_RS_174067	i_SCRI_RS_174067	3H	88.2	1	0.0032389	0.031553	0.0119548	0.820899
HEA	Halle	Across	BOPA1_3674_1352	i_11_10515	3H	88.8	5	0.000589161	0.0247959	0.0222082	-0.9584
HEA	Halle	Across	BOPA2_12_10210	i_12_10210	3H	89.1	1	0.000446188	0.00170902	0.000539134	2.70192
HEA	Halle	Across	BOPA2_12_10662	i_12_10662	3H	90.9	45	6.02091e-05	0.00317845	0.00234195	3.99262
HEA	Halle	Across	SCRI_RS_140043	i_SCRI_RS_140043	3H	96.5	9	3.4135e-05	8.1375e-05	0.00129519	-5.64683
HEA	Halle	Across	SCRI_RS_172266	i_SCRI_RS_172266	3H	96.5	14	0.000152983	0.013599	0.00771676	-1.32243
HEA	Halle	Across	SCRI_RS_225641	i_SCRI_RS_225641	3H	96.5	2	0.00085264	0.00459714	0.0295835	1.03051
HEA	Halle	Across	SCRI_RS_133339	i_SCRI_RS_133339	3H	96.6	2	0.00114444	0.00716724	0.00154994	-1.9615
HEA	Halle	Across	BOPA2_12_21081	i_12_21081	3H	97.05	2	0.00425935	0.0039418	1.67661e-06	-1.86413
HEA	Halle	Across	BOPA1_5253_1318	i_11_10753	3H	97.6	3	0.00294839	0.0553992	0.0474874	-0.84937
HEA	Halle	Across	SCRI_RS_116542	i_SCRI_RS_116542	3H	98.5	6	0.000652383	0.00505242	0.00221567	-2.51606
HEA	Halle	Across	BOPA1_1435_670	i_11_20168	3H	98.7	1	0.00285136	0.00957462	0.00816038	-1.34693
HEA	Halle	Across	SCRI_RS_138983	i_SCRI_RS_138983	3H	98.7	1	1.03866e-05	0.0119898	0.00786877	-1.92955
HEA	Halle	Across	SCRI_RS_13434	i_SCRI_RS_13434	3H	98.9	3	0.00218053	0.0358526	0.0636617	-0.851655
HEA	Halle	Across	BOPA1_4025_300	i_11_10584	3H	100.7	1	1.0249e-06	0.0630008	0.0481724	-1.13776
HEA	Halle	Across	SCRI_RS_164290	i_SCRI_RS_164290	3H	104.3	1	9.09818e-06	0.0169059	0.0483906	-1.05439
HEA	Halle	Across	BOPA2_12_31220	i_12_31220	3H	104.5	1	0.000487101	0.000194159	0.00587771	-2.17921
HEA	Halle	Across	SCRI_RS_153915	i_SCRI_RS_153915	3H	104.5	5	0.00220148	0.0291193	0.0202812	-1.1628
HEA	Halle	Across	SCRI_RS_171144	i_SCRI_RS_171144	3H	105	2	4.44127e-05	0.0232868	0.0387303	1.38993
HEA	Halle	Across	BOPA1_ABC13753_1_2_167	i_11_11330	3H	105.3	1	0.00210112	0.0556945	0.0817032	-1.12777
HEA	Halle	Across	BOPA1_5488_1097	i_11_20944	3H	106.1	1	2.57315e-06	0.0754379	0.0542208	-1.35036
HEA	Halle	Across	BOPA1_76_1059	i_11_10918	3H	107.8	9	0.000683427	0.0136803	0.0103348	-1.68309
HEA	Halle	Across	SCRI_RS_183638	i_SCRI_RS_183638	3H	107.8	1	0.00130523	0.0219065	0.0369856	0.98861
HEA	Halle	Across	BOPA1_ABC07496_pHv1343_02	i_11_11172	3H	108.4	3	1.68351e-05	0.0692531	0.0420547	-2.13551
HEA	Halle	Across	SCRI_RS_138723	i_SCRI_RS_138723	3H	108.4	13	0.000858869	0.0633508	0.052631	-1.80522
HEA	Halle	Across	BOPA1_5260_462	i_11_10754	3H	108.6	1	0.000114191	0.0909779	0.0365495	-1.33202
HEA	Halle	Across	SCRI_RS_194623	i_SCRI_RS_194623	3H	108.8	12	0.00055547	0.000715516	0.00475491	2.47866
HEA	Halle	Across	SCRI_RS_103215	i_SCRI_RS_103215	3H	109.2	19	2.5809e-07	0.0713242	0.0762875	-3.04061
HEA	Halle	Across	SCRI_RS_165334	i_SCRI_RS_165334	3H	109.2	75	7.9625e-05	0.0714663	0.0734812	-3.06143
HEA	Halle	Across	BOPA2_12_31238	i_12_31238	3H	109.8	1	0.00944336	0.0527321	0.0742661	1.48468
HEA	Halle	Across	BOPA2_12_30972	i_12_30972	3H	115.9	6	6.66064e-05	0.0460977	0.0422311	-1.34022
HEA	Halle	Across	BOPA1_6402_691	i_11_10842	3H	117	1	0.00249306	0.040397	0.0836374	-1.07238
HEA	Halle	Across	BOPA1_ABC08260_1_1_108	i_11_11196	3H	117	2	2.82153e-07	0.0518611	0.0510401	-1.59635
HEA	Halle	Across	BOPA2_12_20369	i_12_20369	3H	117	1	0.000885128	0.0570039	0.0373917	-0.91844
HEA	Halle	Across	BOPA2_12_30973	i_12_30973	3H	117	1	0.00160687	0.0288603	0.0285629	-0.936789
HEA	Halle	Across	SCRI_RS_13871	i_SCRI_RS_13871	3H	120.7	1	0.000225983	0.0251346	0.0292529	1.11007
HEA	Halle	Across	BOPA2_12_10122	i_12_10122	3H	120.9	5	0.000295686	0.001599	0.0112595	1.68818
HEA	Halle	Across	BOPA1_2847_485	i_11_10381	3H	122	1	0.00348161	0.0191217	0.0312298	0.693767
HEA	Halle	Across	BOPA1_9618_372	i_11_21428	3H	122	2	3.754e-05	0.0223658	0.0597036	1.33067
HEA	Halle	Across	BOPA1_13379_171	i_11_20146	3H	122.3	1	3.65995e-05	0.00151665	0.000124489	1.48541
HEA	Halle	Across	BOPA1_11657_398	i_11_20085	3H	122.6	1	0.000224638	0.0398998	0.0173793	-1.05403
HEA	Halle	Across	BOPA2_12_30092	i_12_30092	3H	122.6	1	6.86034e-07	0.0313231	0.0496268	1.53974
HEA	Halle	Across	SCRI_RS_209963	i_SCRI_RS_209963	3H	122.6	1	0.00626712	0.0232442	0.0214131	0.618476
HEA	Halle	Across	BOPA2_12_31251	i_12_31251	3H	123.4	8	0.00135986	0.0185087	0.0266317	1.09255
HEA	Halle	Across	SCRI_RS_208688	i_SCRI_RS_208688	3H	125.8	2	4.38772e-06	0.00185088	0.00940946	1.49713
HEA	Halle	Across	BOPA1_5334_1533	i_11_20920	3H	126.7	1	0.000253183	0.00307945	0.0221172	0.964698
HEA	Halle	Across	BOPA2_12_30137	i_12_30137	3H	128	13	6.17417e-05	0.00341708	0.0029237	-1.51342
HEA	Halle	Across	BOPA2_12_30482	i_12_30482	3H	128.6	2	0.00371878	0.00194044	0.000141594	0.723418
HEA	Halle	Across	SCRI_RS_113112	i_SCRI_RS_113112	3H	128.6	1	0.000566646	3.32791e-05	9.45891e-05	1.90852
HEA	Halle	Across	SCRI_RS_168360	i_SCRI_RS_168360	3H	131.8	1	0.00053755	0.0048405	0.0438962	1.44684
HEA	Halle	Across	SCRI_RS_168977	i_SCRI_RS_168977	3H	133.3	1	0.000491992	0.018756	0.00215382	-0.739518
HEA	Halle	Across	SCRI_RS_129737	i_SCRI_RS_129737	3H	135.6	1	0.000169909	0.0162025	0.0158382	-1.05093
HEA	Halle	Across	SCRI_RS_205957	i_SCRI_RS_205957	3H	137.5	1	1.90499e-05	0.00290525	0.0157324	-0.883189
HEA	Halle	Across	BOPA2_12_31161	i_12_31161	3H	137.6	13	0.00122325	0.0170586	0.0195714	-0.927705
HEA	Halle	Across	SCRI_RS_238255	i_SCRI_RS_238255	3H	137.6	2	1.65763e-05	0.0169	0.00259166	-0.829687
HEA	Halle	Across	BOPA2_12_20505	i_12_20505	3H	139	1	0.00286402	0.000659068	7.48812e-05	2.12602
HEA	Halle	Across	SCRI_RS_65010	i_SCRI_RS_65010	3H	139.2	2	0.000947474	0.00536805	0.00117506	-0.64972
HEA	Halle	Across	BOPA2_12_30921	i_12_30921	3H	139.3	1	0.0013998	0.00457682	0.0108909	-0.578496
HEA	Halle	Across	BOPA1_ConsensusGBS0038_2	i_11_11436	3H	139.6	8	0.00141141	0.00658359	0.0022007	-0.869642
HEA	Halle	Across	SCRI_RS_158679	i_SCRI_RS_158679	3H	139.6	3	0.000111066	0.00193655	0.000979614	-1.36962
HEA	Halle	Across	SCRI_RS_201075	i_SCRI_RS_201075	3H	139.6	6	0.000138229	0.00552686	0.00591893	-0.92448
HEA	Halle	Across	BOPA2_12_30767	i_12_30767	3H	142.15	2	0.00627037	0.00536596	0.00658714	-1.41575
HEA	Halle	Across	BOPA2_12_30960	i_12_30960	3H	143.1	2	0.00114679	0.0002106	0.00331602	0.799615
HEA	Halle	Across	SCRI_RS_126351	i_SCRI_RS_126351	3H	143.1	3	0.00408207	8.14934e-05	0.00194331	0.797672
HEA	Halle	Across	SCRI_RS_126369	i_SCRI_RS_126369	3H	144	1	0.00174245	0.000581816	0.000184616	0.60825
HEA	Halle	Across	SCRI_RS_229623	i_SCRI_RS_229623	3H	144.1	24	0.000633002	0.00083018	0.00198719	-1.44418
HEA	Halle	Across	BOPA2_12_30736	i_12_30736	3H	148.2	2	2.46717e-05	0.000866048	0.00942271	0.846456
HEA	Halle	Across	SCRI_RS_143594	i_SCRI_RS_143594	3H	148.2	1	4.79367e-05	0.00432242	0.00207314	1.94638
HEA	Halle	Across	SCRI_RS_194527	i_SCRI_RS_194527	3H	148.4	2	0.00390569	0.00335899	0.00188433	0.724379
HEA	Halle	Across	BOPA2_12_10215	i_12_10215	3H	155	7	0.000485759	0.00294682	0.00129453	0.815537
HEA	Halle	Across	BOPA2_12_31511	i_12_31511	4H	1.1	12	0.00305148	0.000286506	0.00477584	-0.778256
HEA	Halle	Across	SCRI_RS_173731	i_SCRI_RS_173731	4H	1.1	1	0.00452767	0.00142604	0.0113035	-0.807597
HEA	Halle	Across	BOPA2_12_20274	i_12_20274	4H	3.5	1	0.000513887	0.000414421	0.000340772	-2.41896
HEA	Halle	Across	BOPA2_12_31458	i_12_31458	4H	3.5	1	9.63563e-18	0.0241182	0.000156044	1.61546
HEA	Halle	Across	SCRI_RS_145228	i_SCRI_RS_145228	4H	3.5	2	0.00351814	0.000391416	0.00138564	-2.26348
HEA	Halle	Across	SCRI_RS_206744	i_SCRI_RS_206744	4H	3.5	1	0.00192562	0.0080065	0.00218734	0.777195
HEA	Halle	Across	SCRI_RS_189331	i_SCRI_RS_189331	4H	14.9	98	6.23675e-10	0.0301552	0.0327242	1.53109
HEA	Halle	Across	SCRI_RS_220110	i_SCRI_RS_220110	4H	14.9	1	2.08343e-12	0.0206311	0.0140277	1.22084
HEA	Halle	Across	BOPA2_12_10626	i_12_10626	4H	20.9	1	0.0026713	0.00378955	0.00088297	0.627432
HEA	Halle	Across	SCRI_RS_154075	i_SCRI_RS_154075	4H	21.2	11	0.000588533	0.000495173	0.00661437	-1.43927
HEA	Halle	Across	SCRI_RS_58772	i_SCRI_RS_58772	4H	22.2	2	0.00330505	0.00265327	0.00534507	1.3855
HEA	Halle	Across	BOPA1_3687_271	i_11_20606	4H	25.7	1	0.00107515	0.0063423	0.00887768	0.56731
HEA	Halle	Across	SCRI_RS_202425	i_SCRI_RS_202425	4H	25.75	8	0.00153233	0.00295083	0.00307901	1.37225
HEA	Halle	Across	BOPA1_4616_503	i_11_20777	4H	26.8	2	0.00129051	0.000737513	0.000911653	-1.52851
HEA	Halle	Across	BOPA1_8901_1446	i_11_21374	4H	27.5	1	0.00501536	0.0185312	0.0055761	0.511167
HEA	Halle	Across	BOPA2_12_10347	i_12_10347	4H	42.1	3	0.00076725	0.00332173	0.0103611	1.19813
HEA	Halle	Across	BOPA2_12_11382	i_12_11382	4H	42.1	2	0.000260902	1.76096e-05	0.000508845	5.70574
HEA	Halle	Across	BOPA2_12_10371	i_12_10371	4H	43.5	1	0.000719029	0.00176603	0.0234114	-1.22683
HEA	Halle	Across	SCRI_RS_233908	i_SCRI_RS_233908	4H	49.7	4	0.00176044	0.00375234	0.00333215	1.2422
HEA	Halle	Across	SCRI_RS_164612	i_SCRI_RS_164612	4H	49.9	1	5.70386e-05	0.00243732	9.62184e-05	0.7482
HEA	Halle	Across	SCRI_RS_130433	i_SCRI_RS_130433	4H	50.55	2	0.000568788	0.00113783	0.0014215	2.76104
HEA	Halle	Across	SCRI_RS_119778	i_SCRI_RS_119778	4H	50.6	1	3.78613e-06	0.00113204	0.00191773	-2.43436
HEA	Halle	Across	BOPA2_12_21029	i_12_21029	4H	50.65	1	1.02522e-05	0.00446074	0.000150881	1.82604
HEA	Halle	Across	BOPA1_4544_461	i_11_10668	4H	50.7	1	7.24128e-07	0.000320462	0.000114813	1.81818
HEA	Halle	Across	BOPA2_12_10836	i_12_10836	4H	50.8	1	0.000855514	0.0163618	0.00653174	0.853879
HEA	Halle	Across	BOPA2_12_11190	i_12_11190	4H	50.8	4	0.00116136	0.00460655	0.0015142	0.850833
HEA	Halle	Across	SCRI_RS_168580	i_SCRI_RS_168580	4H	50.8	1	0.00440855	0.000753	0.0121886	-0.819222
HEA	Halle	Across	SCRI_RS_219128	i_SCRI_RS_219128	4H	50.8	1	0.00177921	5.72711e-05	0.0030484	-1.01772
HEA	Halle	Across	BOPA1_3131_1029	i_11_10424	4H	51	2	0.000483903	0.00517901	0.00544657	0.774897
HEA	Halle	Across	BOPA2_12_30488	i_12_30488	4H	51	17	0.000949263	0.00766404	0.0069505	1.19588
HEA	Halle	Across	SCRI_RS_145311	i_SCRI_RS_145311	4H	51	1	0.00679069	0.00160038	0.0011519	-0.776039
HEA	Halle	Across	SCRI_RS_239818	i_SCRI_RS_239818	4H	51	1	0.00153776	0.000107358	0.000426135	0.667652
HEA	Halle	Across	BOPA1_7691_679	i_11_21254	4H	51.2	5	0.000667279	0.00663208	0.00118681	1.35695
HEA	Halle	Across	SCRI_RS_197371	i_SCRI_RS_197371	4H	51.2	2	0.00120732	0.00491375	0.0154187	1.19138
HEA	Halle	Across	BOPA1_3042_1225	i_11_10411	4H	51.3	1	0.0055962	0.00266746	0.000363375	0.577046
HEA	Halle	Across	SCRI_RS_171142	i_SCRI_RS_171142	4H	51.9	1	8.41182e-07	0.00128929	0.0023895	1.61588
HEA	Halle	Across	SCRI_RS_218200	i_SCRI_RS_218200	4H	51.9	1	0.00573639	0.00132317	0.000320096	1.18257
HEA	Halle	Across	BOPA2_12_30605	i_12_30605	4H	52.2	1	0.00100931	9.37187e-05	0.000285239	1.30738
HEA	Halle	Across	SCRI_RS_237345	i_SCRI_RS_237345	4H	52.2	1	6.1152e-08	0.00243345	6.07929e-08	3.95842
HEA	Halle	Across	BOPA1_283_1432	i_11_10379	4H	52.3	1	0.00367318	0.00205227	0.000780364	0.569184
HEA	Halle	Across	BOPA1_8122_734	i_11_21303	4H	52.3	3	0.000799602	0.000986518	0.00198965	1.06842
HEA	Halle	Across	BOPA2_12_30427	i_12_30427	4H	52.3	9	0.0008894	0.00726586	0.00567571	0.900882
HEA	Halle	Across	SCRI_RS_10607	i_SCRI_RS_10607	4H	52.3	2	0.000574883	3.43013e-05	0.00106666	1.38191
HEA	Halle	Across	SCRI_RS_194649	i_SCRI_RS_194649	4H	52.3	2	2.55101e-05	0.000110088	0.00652503	1.06344
HEA	Halle	Across	SCRI_RS_181886	i_SCRI_RS_181886	4H	52.7	3	0.00138366	0.00107871	0.00517683	0.801639
HEA	Halle	Across	BOPA2_12_11232	i_12_11232	4H	54	1	5.35731e-05	0.00411638	0.00585878	1.84796
HEA	Halle	Across	SCRI_RS_208828	i_SCRI_RS_208828	4H	54	1	0.00610929	0.000345033	0.00416109	0.483529
HEA	Halle	Across	SCRI_RS_66562	i_SCRI_RS_66562	4H	54	1	0.000441855	0.00546394	0.00199466	1.41251
HEA	Halle	Across	BOPA2_12_31462	i_12_31462	4H	54.3	1	2.88168e-06	0.000219752	0.012103	-1.06968
HEA	Halle	Across	SCRI_RS_150615	i_SCRI_RS_150615	4H	56.2	1	0.00345293	1.87744e-05	0.00274935	-0.704269
HEA	Halle	Across	SCRI_RS_167567	i_SCRI_RS_167567	4H	56.2	1	2.26633e-06	0.00185632	0.0102847	-1.16282
HEA	Halle	Across	SCRI_RS_224629	i_SCRI_RS_224629	4H	56.2	4	7.46498e-05	0.011743	0.00619352	-1.8556
HEA	Halle	Across	SCRI_RS_136645	i_SCRI_RS_136645	4H	57.3	2	0.000229569	0.000787385	0.00334992	3.07642
HEA	Halle	Across	BOPA2_12_11427	i_12_11427	4H	57.5	2	0.000132947	0.00726712	0.0009182	1.37483
HEA	Halle	Across	SCRI_RS_170560	i_SCRI_RS_170560	4H	57.5	5	0.00284303	0.00312823	0.0040124	1.02551
HEA	Halle	Across	SCRI_RS_109600	i_SCRI_RS_109600	4H	58.4	31	0.000961444	0.00188136	0.00308609	-2.66648
HEA	Halle	Across	BOPA1_6326_1032	i_11_21087	4H	58.45	1	0.00541252	0.00179059	0.000731636	-2.58215
HEA	Halle	Across	SCRI_RS_188555	i_SCRI_RS_188555	4H	59.6	1	7.15521e-05	0.00016749	0.000219906	1.70111
HEA	Halle	Across	SCRI_RS_151068	i_SCRI_RS_151068	4H	60.6	1	0.00664668	0.00738861	0.00279793	0.859807
HEA	Halle	Across	BOPA2_12_30905	i_12_30905	4H	60.65	1	0.000801534	0.00184274	0.000786067	-1.85755
HEA	Halle	Across	BOPA2_12_30906	i_12_30906	4H	60.7	1	0.00735519	0.000965769	0.00187996	-0.620756
HEA	Halle	Across	SCRI_RS_14498	i_SCRI_RS_14498	4H	60.7	2	9.59266e-06	0.00148918	0.00057651	-1.67452
HEA	Halle	Across	BOPA1_4139_888	i_11_10606	4H	60.8	1	0.000124564	0.000146511	0.00198913	-2.17919
HEA	Halle	Across	BOPA1_6464_1115	i_11_10846	4H	62.5	1	0.00327745	0.00444418	0.00995495	0.843489
HEA	Halle	Across	SCRI_RS_195017	i_SCRI_RS_195017	4H	62.5	6	0.000308542	0.00581431	0.0117106	-1.43645
HEA	Halle	Across	SCRI_RS_8092	i_SCRI_RS_8092	4H	62.5	1	0.000311691	0.00446333	0.00562342	-0.850591
HEA	Halle	Across	BOPA1_424_423	i_11_10627	4H	63.7	3	9.46477e-05	0.00207624	0.00566434	-0.87202
HEA	Halle	Across	BOPA2_12_30693	i_12_30693	4H	64	3	9.19188e-05	0.000191313	0.00455306	-0.953434
HEA	Halle	Across	BOPA1_6172_773	i_11_10829	4H	68.95	11	0.00156362	0.00110905	0.00310412	-3.34749
HEA	Halle	Across	BOPA2_12_20143	i_12_20143	4H	70.3	1	3.32576e-09	0.00738665	0.000992377	-2.15935
HEA	Halle	Across	BOPA2_12_31362	i_12_31362	4H	70.3	1	1.15228e-06	0.000191784	0.000130925	-1.17361
HEA	Halle	Across	SCRI_RS_119486	i_SCRI_RS_119486	4H	70.3	10	4.86931e-05	0.00545783	0.00675244	-1.25889
HEA	Halle	Across	SCRI_RS_175327	i_SCRI_RS_175327	4H	70.3	30	0.000732858	0.00216986	0.00174977	-1.76112
HEA	Halle	Across	SCRI_RS_237913	i_SCRI_RS_237913	4H	70.3	2	0.00198461	0.000398511	0.00151917	2.64183
HEA	Halle	Across	BOPA1_8653_475	i_11_21353	4H	73.5	1	0.000269625	0.00607777	0.000217336	-2.18204
HEA	Halle	Across	SCRI_RS_155536	i_SCRI_RS_155536	4H	73.7	1	5.3719e-05	1.29046e-06	0.00414166	-4.26364
HEA	Halle	Across	BOPA1_4051_1101	i_11_20670	4H	78.4	4	9.92151e-05	0.00675423	0.00842804	-2.08518
HEA	Halle	Across	BOPA1_1375_2534	i_11_10090	4H	78.5	1	0.00532005	0.00538301	0.00555864	0.620401
HEA	Halle	Across	BOPA1_2196_195	i_11_10247	4H	78.5	4	0.0027621	0.00317312	0.00909551	0.748403
HEA	Halle	Across	BOPA2_12_30787	i_12_30787	4H	78.5	1	0.0084899	9.09764e-06	0.00237253	-0.863042
HEA	Halle	Across	SCRI_RS_149449	i_SCRI_RS_149449	4H	78.5	1	1.08618e-05	0.00241194	0.00495673	-1.12822
HEA	Halle	Across	SCRI_RS_165833	i_SCRI_RS_165833	4H	78.5	1	5.89109e-07	0.000306468	0.00207558	-2.06523
HEA	Halle	Across	BOPA1_1523_1136	i_11_20197	4H	78.7	1	0.00180534	0.00451168	0.00466225	1.09855
HEA	Halle	Across	SCRI_RS_7523	i_SCRI_RS_7523	4H	78.7	2	0.00159456	0.00249326	0.000897228	1.57802
HEA	Halle	Across	SCRI_RS_169134	i_SCRI_RS_169134	4H	79.1	4	0.00186748	0.00295699	0.00750529	-1.06296
HEA	Halle	Across	SCRI_RS_184126	i_SCRI_RS_184126	4H	80.7	4	0.000277848	0.000136998	0.00116963	-2.90601
HEA	Halle	Across	BOPA2_12_10670	i_12_10670	4H	81.2	10	0.00045779	0.000124912	0.00139213	-0.963054
HEA	Halle	Across	BOPA2_12_31523	i_12_31523	4H	81.4	2	6.25783e-05	5.06036e-06	0.000969222	-2.54947
HEA	Halle	Across	SCRI_RS_163062	i_SCRI_RS_163062	4H	81.4	2	0.000461468	0.00429551	0.00311141	1.68589
HEA	Halle	Across	BOPA2_12_10022	i_12_10022	4H	82.8	25	6.522e-05	0.00407737	0.00420557	1.05723
HEA	Halle	Across	SCRI_RS_128147	i_SCRI_RS_128147	4H	82.8	3	6.24628e-06	0.00299564	0.0103952	-1.62759
HEA	Halle	Across	SCRI_RS_152166	i_SCRI_RS_152166	4H	82.8	3	0.000197018	0.0137512	0.0162835	1.40293
HEA	Halle	Across	BOPA2_12_20648	i_12_20648	4H	83.95	1	2.18641e-06	0.00172726	0.00170644	4.85401
HEA	Halle	Across	BOPA1_ABC20090_1_1_275	i_11_11398	4H	85.1	44	0.000186373	0.0183106	0.0188658	1.04207
HEA	Halle	Across	BOPA1_2400_956	i_11_20358	4H	85.45	1	0.00450517	3.29434e-05	1.26009e-05	-2.16388
HEA	Halle	Across	BOPA1_5245_304	i_11_10751	4H	85.45	1	0.00508242	0.0069921	0.0209729	2.06023
HEA	Halle	Across	SCRI_RS_210971	i_SCRI_RS_210971	4H	85.8	2	0.00201359	0.000382055	0.00558327	-0.82189
HEA	Halle	Across	BOPA1_2574_410	i_11_20384	4H	90.9	3	0.000409689	0.00089859	0.0079947	-1.30705
HEA	Halle	Across	BOPA2_12_30232	i_12_30232	4H	91.1	3	0.00363494	0.00266767	0.00737968	2.39971
HEA	Halle	Across	BOPA1_4361_1867	i_11_20732	4H	91.3	1	0.00373218	0.00253086	6.34878e-05	2.05198
HEA	Halle	Across	SCRI_RS_11114	i_SCRI_RS_11114	4H	97.2	1	0.00104093	1.13292e-05	0.017095	-1.81027
HEA	Halle	Across	SCRI_RS_182626	i_SCRI_RS_182626	4H	97.2	1	0.000440236	0.0102683	5.10358e-07	0.75497
HEA	Halle	Across	BOPA2_12_10271	i_12_10271	4H	97.3	2	0.00360656	0.00286747	0.00500427	0.567419
HEA	Halle	Across	SCRI_RS_14487	i_SCRI_RS_14487	4H	99.1	2	1.16283e-05	0.0149295	0.00425104	1.13141
HEA	Halle	Across	SCRI_RS_209508	i_SCRI_RS_209508	4H	99.6	1	0.0061799	0.00107072	0.000240653	-2.08289
HEA	Halle	Across	BOPA2_12_30539	i_12_30539	4H	99.7	4	0.000663777	0.00285079	1.39714e-05	2.28635
HEA	Halle	Across	SCRI_RS_156130	i_SCRI_RS_156130	4H	102	1	8.18432e-05	0.00207029	0.0031864	1.07001
HEA	Halle	Across	SCRI_RS_16715	i_SCRI_RS_16715	4H	102.1	1	2.64937e-05	0.00908577	0.000646787	0.861879
HEA	Halle	Across	BOPA1_6519_812	i_11_21111	4H	102.6	9	0.000414776	0.000519162	0.00886799	2.07952
HEA	Halle	Across	BOPA2_12_31139	i_12_31139	4H	102.8	1	0.000172522	0.000608501	0.00215238	-3.23555
HEA	Halle	Across	SCRI_RS_9549	i_SCRI_RS_9549	4H	102.8	1	5.78533e-06	0.00633897	0.000574765	0.884923
HEA	Halle	Across	SCRI_RS_160461	i_SCRI_RS_160461	4H	103.8	1	0.00142215	3.23574e-07	0.00384382	1.48147
HEA	Halle	Across	BOPA2_12_11233	i_12_11233	4H	103.9	1	4.56187e-08	0.00093497	0.00294875	-1.72798
HEA	Halle	Across	BOPA1_4861_640	i_11_10712	4H	110.2	1	3.12127e-06	0.0022498	4.77759e-05	1.20062
HEA	Halle	Across	BOPA2_12_11194	i_12_11194	4H	110.2	1	0.0056449	0.00209689	0.00692458	-1.02146
HEA	Halle	Across	BOPA1_ABC12417_1_1_46	i_11_11299	4H	110.7	1	0.00133297	0.00359345	0.000288264	1.44435
HEA	Halle	Across	SCRI_RS_157866	i_SCRI_RS_157866	4H	110.7	9	0.000560206	0.000258697	0.00495188	1.60418
HEA	Halle	Across	SCRI_RS_170170	i_SCRI_RS_170170	4H	110.7	1	0.00846706	0.000976414	0.00240796	1.9777
HEA	Halle	Across	BOPA1_4160_1365	i_11_10611	4H	111.3	1	0.0059002	0.00052691	0.0279558	-0.817419
HEA	Halle	Across	SCRI_RS_192456	i_SCRI_RS_192456	4H	111.3	3	0.000352764	0.00203805	0.00376996	-1.09008
HEA	Halle	Across	BOPA1_1954_1198	i_11_20272	4H	113.4	6	7.65494e-05	0.00760986	0.014701	1.22219
HEA	Halle	Across	BOPA1_2297_1250	i_11_10269	4H	113.4	6	2.26382e-05	0.00757388	0.0106988	1.23195
HEA	Halle	Across	BOPA1_2878_574	i_11_10387	4H	113.4	3	6.10608e-09	0.0119221	0.00975359	2.55459
HEA	Halle	Across	BOPA1_4152_573	i_11_10610	4H	113.4	2	0.000336736	0.00740051	0.0138952	1.20518
HEA	Halle	Across	SCRI_RS_111	i_SCRI_RS_111	4H	113.4	2	0.00184575	0.00906533	0.00935911	-1.31901
HEA	Halle	Across	SCRI_RS_113536	i_SCRI_RS_113536	4H	113.4	1	0.000907085	0.00448232	0.0232448	-1.30442
HEA	Halle	Across	SCRI_RS_133334	i_SCRI_RS_133334	4H	113.4	1	5.40925e-05	0.00627229	0.00194696	-2.59175
HEA	Halle	Across	SCRI_RS_13970	i_SCRI_RS_13970	4H	113.4	1	0.00138912	0.00266025	0.00669551	0.986561
HEA	Halle	Across	SCRI_RS_142177	i_SCRI_RS_142177	4H	113.4	31	0.000470346	0.007177	0.00735253	1.3208
HEA	Halle	Across	SCRI_RS_142792	i_SCRI_RS_142792	4H	113.4	73	7.07741e-06	0.0106856	0.0110587	1.39718
HEA	Halle	Across	SCRI_RS_198507	i_SCRI_RS_198507	4H	113.4	6	0.000202003	0.00592293	0.00694696	0.977553
HEA	Halle	Across	SCRI_RS_222936	i_SCRI_RS_222936	4H	113.4	1	0.00271655	0.000238167	0.0212629	0.622579
HEA	Halle	Across	SCRI_RS_2513	i_SCRI_RS_2513	4H	113.4	1	0.000558078	0.0056974	0.00751287	-1.41902
HEA	Halle	Across	SCRI_RS_7809	i_SCRI_RS_7809	4H	113.4	2	0.000120896	0.00127478	0.0077465	-1.28025
HEA	Halle	Across	SCRI_RS_99798	i_SCRI_RS_99798	4H	113.4	5	0.0021819	0.00434614	0.00751187	1.04899
HEA	Halle	Across	BOPA2_12_30825	i_12_30825	4H	113.7	1	0.000428988	0.00695249	0.00296826	1.20423
HEA	Halle	Across	SCRI_RS_221876	i_SCRI_RS_221876	4H	115.2	1	0.00090047	0.00120901	0.00233683	1.43642
HEA	Halle	Across	SCRI_RS_147811	i_SCRI_RS_147811	5H	1	3	8.39612e-06	2.55214e-05	0.00886603	-1.3449
HEA	Halle	Across	SCRI_RS_179411	i_SCRI_RS_179411	5H	1	1	3.91805e-07	0.000537166	0.000649357	1.55145
HEA	Halle	Across	BOPA2_12_30975	i_12_30975	5H	1.6	1	0.000266107	0.00136662	0.000576994	1.12096
HEA	Halle	Across	BOPA2_12_31023	i_12_31023	5H	1.6	6	0.000961824	0.00715755	0.0026112	0.704514
HEA	Halle	Across	SCRI_RS_141591	i_SCRI_RS_141591	5H	1.7	1	0.00282079	0.00107743	0.00261286	0.705304
HEA	Halle	Across	BOPA2_12_30591	i_12_30591	5H	2.6	3	0.00247917	0.000248392	0.00796192	-0.879855
HEA	Halle	Across	SCRI_RS_204607	i_SCRI_RS_204607	5H	2.75	4	7.88202e-05	0.000279312	0.000470541	-2.69639
HEA	Halle	Across	SCRI_RS_181570	i_SCRI_RS_181570	5H	8.6	4	0.00151347	0.000455806	0.00106048	0.911394
HEA	Halle	Across	SCRI_RS_228061	i_SCRI_RS_228061	5H	8.6	1	4.33706e-06	0.000552396	0.00471951	-0.945908
HEA	Halle	Across	BOPA2_12_30714	i_12_30714	5H	12	1	0.000281842	4.35631e-07	0.00876268	-5.52017
HEA	Halle	Across	SCRI_RS_108541	i_SCRI_RS_108541	5H	12	4	0.000620505	0.00197429	0.0031296	1.49
HEA	Halle	Across	SCRI_RS_179260	i_SCRI_RS_179260	5H	13.2	1	1.31869e-05	0.00143944	0.00318861	-0.869793
HEA	Halle	Across	SCRI_RS_232930	i_SCRI_RS_232930	5H	15.6	6	0.000932763	0.00125573	0.00626833	-0.822057
HEA	Halle	Across	SCRI_RS_157444	i_SCRI_RS_157444	5H	17.6	12	0.000179681	0.000244176	0.00361381	-1.71224
HEA	Halle	Across	SCRI_RS_190770	i_SCRI_RS_190770	5H	23.4	1	0.00241493	0.00254736	0.00170864	3.20795
HEA	Halle	Across	BOPA1_2594_172	i_11_20386	5H	23.6	11	0.000532423	0.00048114	0.00479884	0.817488
HEA	Halle	Across	BOPA1_8377_1022	i_11_21324	5H	23.6	19	0.00122332	0.000479348	0.00156253	2.16394
HEA	Halle	Across	SCRI_RS_203585	i_SCRI_RS_203585	5H	23.6	1	2.15526e-05	0.000171065	0.00469078	0.96548
HEA	Halle	Across	SCRI_RS_221631	i_SCRI_RS_221631	5H	23.6	1	0.00636124	3.84727e-05	0.00310149	-0.906066
HEA	Halle	Across	SCRI_RS_166209	i_SCRI_RS_166209	5H	30.1	2	0.000732498	0.000798995	0.000215637	-2.50219
HEA	Halle	Across	SCRI_RS_104699	i_SCRI_RS_104699	5H	30.45	1	0.00135133	3.58225e-05	0.000553125	1.80968
HEA	Halle	Across	BOPA1_9100_978	i_11_21391	5H	34.2	1	4.86768e-05	0.00208832	0.0274941	-0.727681
HEA	Halle	Across	BOPA2_12_31521	i_12_31521	5H	39.5	2	8.32762e-06	0.0133292	0.0057751	-0.993329
HEA	Halle	Across	SCRI_RS_165313	i_SCRI_RS_165313	5H	39.5	27	0.00131569	0.00297046	0.00398022	-1.19834
HEA	Halle	Across	SCRI_RS_207769	i_SCRI_RS_207769	5H	40	14	0.00109653	0.000717301	0.00483424	1.48604
HEA	Halle	Across	BOPA2_12_30654	i_12_30654	5H	41.8	1	0.00034207	0.000157937	0.00896589	2.48834
HEA	Halle	Across	SCRI_RS_222345	i_SCRI_RS_222345	5H	42.2	8	0.000938443	0.00228782	0.0149621	1.80275
HEA	Halle	Across	SCRI_RS_141756	i_SCRI_RS_141756	5H	42.8	1	0.000105282	0.000350862	0.000391218	-1.33353
HEA	Halle	Across	SCRI_RS_90293	i_SCRI_RS_90293	5H	42.9	5	0.000702639	0.000950939	0.00314264	2.69979
HEA	Halle	Across	BOPA2_12_30337	i_12_30337	5H	44	1	0.00120391	0.00112268	0.00178637	7.58645
HEA	Halle	Across	BOPA2_12_30454	i_12_30454	5H	44.2	2	0.000773106	0.000989992	0.00370493	-2.40996
HEA	Halle	Across	SCRI_RS_129414	i_SCRI_RS_129414	5H	44.2	1	0.000606293	5.98966e-08	0.000916364	1.70053
HEA	Halle	Across	SCRI_RS_151755	i_SCRI_RS_151755	5H	44.2	1	0.00673647	0.0099498	0.00859878	-0.548795
HEA	Halle	Across	SCRI_RS_144101	i_SCRI_RS_144101	5H	44.5	1	6.34148e-07	0.00072051	0.000189043	-1.76054
HEA	Halle	Across	SCRI_RS_195073	i_SCRI_RS_195073	5H	44.5	3	0.00113203	0.00140173	0.000754066	-0.959916
HEA	Halle	Across	BOPA2_12_20059	i_12_20059	5H	45.1	1	0.000265821	0.000984322	0.000157816	-0.948307
HEA	Halle	Across	BOPA1_1992_1714	i_11_20283	5H	47.7	1	0.00110962	0.00197877	0.0148073	0.687052
HEA	Halle	Across	BOPA2_12_11512	i_12_11512	5H	47.7	8	0.00138223	0.00442679	0.00317391	2.67094
[truncated: 12,507 more rows]

## Sheet: Table S3
Table S3. Family-specific effect estimation based on the cumulating method.
Trait	Location	Treatment	Peak marker name a)	QTL-region	No of polym. fam. b)	Detection rate Peakmarker c)	Chr d)	Pos. of peak marker e)	Lower cM limit f)	Upper cM limit f)	Mean no. of markers in interval g)	F01_effect h)	F02_effect	F03_effect	F04_effect	F05_effect	F06_effect	F07_effect	F08_effect	F09_effect	F10_effect	F11_effect	F12_effect	F13_effect	F14_effect	F15_effect	F16_effect	F17_effect	F18_effect	F19_effect	F20_effect	F21_effect	F22_effect	F23_effect	F24_effect	F25_effect	Fam_mean_effect i)	CoV j)	Min k)	Max l)	all significant marker m)
HEA	DUN	across	SCRI_RS_161137	-	5	8	1H	5	-8	18	0.25	-0.894574	-0.193194	-0.602051	-0.192621	-0.437808	-0.08312	-0.228826	-0.193194	-0.0547879	-0.408902	-0.193194	-0.455132	-0.164244	-0.193194	-0.392496	-0.38577	-0.0542146	-0.08312	-0.08312	-0.0283321	-0.0542146	-0.167312	-0.602051	-0.0817317	-0.512369	-0.269583	0.802663	-0.894574	-0.0283321	BOPA1_2500_1514, BOPA1_2847_485, BOPA1_5260_462, BOPA1_5488_1097, BOPA1_76_1059, BOPA1_9282_205, BOPA1_ABC07496_pHv1343_02, BOPA1_ABC13753_1_2_167, BOPA2_12_10122, BOPA2_12_10188, BOPA2_12_10205, BOPA2_12_20369, BOPA2_12_30274, BOPA2_12_30926, BOPA2_12_30972, BOPA2_12_31329, BOPA2_12_31525, SCRI_RS_103215, SCRI_RS_114333, SCRI_RS_120973, SCRI_RS_131897, SCRI_RS_13434, SCRI_RS_138723, SCRI_RS_1539…
HEA	DUN	across	BOPA1_4226_570	-	7	10	1H	27.3	14.3	40.3	0.25	0.202612	0.862868	-0.0811442	0.749444	0	0.727714	0.333041	0.348639	0.00250675	0.314252	0.301422	0.200105	0.0748842	0.787984	0.333041	0.378412	0	0.783831	0.0648833	0.115382	0.115382	0.0748842	-0.00343004	0.0586234	0.0668409	0.272487	1.02009	-0.0811442	0.862868	BK_05, BOPA1_1213_1959, BOPA1_1404_64, BOPA1_1511_545, BOPA1_3313_1443, BOPA1_5777_354, BOPA1_8142_676, BOPA2_12_10218, BOPA2_12_10368, BOPA2_12_20803, BOPA2_12_30040, BOPA2_12_30083, BOPA2_12_30141, BOPA2_12_30329, BOPA2_12_30702, BOPA2_12_30780, BOPA2_12_30893, BOPA2_12_30894, BOPA2_12_30895, BOPA2_12_31305, BOPA2_12_31351, SCRI_RS_114631, SCRI_RS_127224, SCRI_RS_129779, SCRI_RS_138457, SCRI_RS…
HEA	DUN	across	BOPA1_4020_643	QTL-1H-3	19	52	1H	48.2	35.2	61.2	1.82	-0.0145815	0.619999	1.01529	0.702445	0.792963	0.175966	0.462498	0.274076	-0.0095691	0.999586	0.591762	0.625541	1.04761	0.182113	-0.0599861	1.18174	1.01653	1.27267	0.919234	0.460665	0.533989	0.533989	0.494815	1.19849	0.581746	0.623983	0.609579	-0.0599861	1.27267	BK_12, BK_13, BK_16, BOPA1_2029_1143, BOPA1_5050_1101, BOPA1_5880_2547, BOPA1_7747_1056, BOPA1_7766_492, BOPA2_12_10880, BOPA2_12_20368, BOPA2_12_30870, SCRI_RS_10302, SCRI_RS_110647, SCRI_RS_120182, SCRI_RS_120529, SCRI_RS_131218, SCRI_RS_136287, SCRI_RS_143250, SCRI_RS_152744, SCRI_RS_153226, SCRI_RS_153672, SCRI_RS_153693, SCRI_RS_154683, SCRI_RS_158433, SCRI_RS_159158, SCRI_RS_159228, SCRI_RS…
HEA	DUN	across	BOPA2_12_31099	-	3	6	1H	62.8	49.8	75.8	0.16	-0.27363	-0.314941	-0.0928019	-1.07516	-0.0502231	-0.365164	-0.457966	-0.0502231	-0.0928019	-0.366432	0	-0.0384987	-0.457966	-0.365164	-0.0887219	-0.419467	-0.143025	-1.07516	-0.143025	0	-0.0928019	-0.0928019	-1.07516	-0.457966	-0.0928019	-0.307276	1.04668	-1.07516	0	BOPA1_2297_1250, BOPA1_4152_573, BOPA1_4861_640, BOPA1_6519_812, BOPA2_12_11194, BOPA2_12_11233, BOPA2_12_20237, BOPA2_12_30873, BOPA2_12_31138, SCRI_RS_107762, SCRI_RS_119390, SCRI_RS_142177, SCRI_RS_142792, SCRI_RS_148782, SCRI_RS_157277, SCRI_RS_179695, SCRI_RS_192689, SCRI_RS_198507, SCRI_RS_207853, SCRI_RS_7809, SCRI_RS_8250, SCRI_RS_99798
HEA	DUN	across	SCRI_RS_177788	-	4	19	1H	86	73	99	1.35	0.407168	0.512997	-0.105774	-0.0137585	0.135443	-0.0527852	0.630343	0.454335	0.160332	0.0472137	0.23844	0.273148	0.631568	0.156811	-1.13438	0.37937	0.186131	0.164896	0.461399	0.40877	0.487964	0.487964	-0.339468	0.525745	0.00433486	0.204328	1.08854	-1.13438	0.631568	BOPA1_211_259, BOPA1_2352_277, BOPA1_5156_737, BOPA1_6553_328, BOPA1_7639_122, BOPA1_971_682, BOPA1_ABC03113_1_1_251, BOPA2_12_11164, BOPA2_12_30169, BOPA2_12_30833, BOPA2_12_31041, BOPA2_12_31202, BOPA2_12_31234, SCRI_RS_102414, SCRI_RS_133602, SCRI_RS_138933, SCRI_RS_14626, SCRI_RS_15011, SCRI_RS_150232, SCRI_RS_154288, SCRI_RS_158089, SCRI_RS_158259, SCRI_RS_159490, SCRI_RS_161471, SCRI_RS_162…
HEA	DUN	across	SCRI_RS_206759	-	19	17	1H	100.1	87.1	113.1	0.52	1.1465	0.390581	0.330035	0.404143	0.514018	0.424003	0.00725305	0.390581	0.424003	0.713962	0.739382	0.713962	0.897945	0.33881	0.424003	0.424003	0.897945	0.424003	0.424003	0.877486	0.404143	0.404143	-0.0246577	-0.034021	0.41104	0.482691	0.576096	-0.034021	1.1465	BOPA1_2574_410, BOPA1_5245_304, BOPA1_6841_637, BOPA1_ABC20090_1_1_275, BOPA2_12_10022, BOPA2_12_10670, BOPA2_12_30226, BOPA2_12_30584, BOPA2_12_31246, SCRI_RS_121084, SCRI_RS_13460, SCRI_RS_138835, SCRI_RS_142683, SCRI_RS_165833, SCRI_RS_168074, SCRI_RS_181163, SCRI_RS_205975, SCRI_RS_210971, SCRI_RS_223734, SCRI_RS_229409, SCRI_RS_233242, SCRI_RS_233444
HEA	DUN	across	BOPA2_12_11443	QTL-1H-9	25	45	1H	117.8	104.8	130.8	0.78	1.75264	0.679508	0.596026	0.630201	0.61328	0.632938	0.61328	0.596026	0.596026	0.649859	0.679508	0.630201	0.679508	0.679508	0.596026	0.645332	0.702191	0.645332	0.679508	0.647456	0.647456	0.647456	0.5617	0.719435	0.5617	0.683284	0.32477	0.5617	1.75264	BOPA1_13095_187, BOPA1_3263_2865, BOPA1_4057_2114, BOPA1_4592_118, BOPA1_5316_739, BOPA1_7381_1292, BOPA1_ABC00875_1_3_436, BOPA1_ConsensusGBS0554_4, BOPA2_12_10746, BOPA2_12_20429, BOPA2_12_30649, BOPA2_12_31081, SCRI_RS_117283, SCRI_RS_130891, SCRI_RS_149094, SCRI_RS_150563, SCRI_RS_156009, SCRI_RS_162628, SCRI_RS_163142, SCRI_RS_165338, SCRI_RS_165476, SCRI_RS_165588, SCRI_RS_167578, SCRI_RS_1…
HEA	DUN	across	BOPA1_13095_187	QTL-1H-10	23	64	1H	131.9	118.9	144.9	2.14	-1.53928	-1.63161	-1.90001	-1.44598	-1.30021	-1.31149	-2.01603	-1.66598	-1.69283	-1.44717	-1.50428	-1.81706	-1.21188	-1.71391	-1.49038	-1.18454	-1.3765	-0.394789	-1.47875	-1.55204	-1.19367	-1.19367	-1.73381	0.0915276	-1.59209	-1.41186	0.307124	-2.01603	0.0915276	BOPA1_3345_247, BOPA1_4671_856, BOPA1_4991_1028, BOPA1_6433_124, BOPA1_6628_1302, BOPA1_7180_778, BOPA1_7397_854, BOPA1_ConsensusGBS0084_1, BOPA2_12_10543, BOPA2_12_20832, BOPA2_12_30761, BOPA2_12_31374, BOPA2_12_31535, SCRI_RS_126397, SCRI_RS_1383, SCRI_RS_146324, SCRI_RS_151387, SCRI_RS_152144, SCRI_RS_154003, SCRI_RS_154327, SCRI_RS_154545, SCRI_RS_159555, SCRI_RS_16316, SCRI_RS_163463, SCRI_R…
HEA	DUN	across	BOPA1_3692_940	-	1	5	2H	3.4	-9.6	16.4	0.25	-1.14891	0.0618706	0.112369	0.0380258	-0.156081	0.0918254	-0.733109	0.0918254	-0.00079565	0.0810917	-0.0245098	-0.0545952	0.0989175	0.0918254	-0.318357	0.173757	0.00807115	-0.00158915	0.0918254	0.119958	0.173757	0.173757	0.20499	0.0618706	-0.471457	-0.0493466	1.67771	-1.14891	0.20499	BOPA1_1940_567, BOPA1_2284_1738, BOPA1_2417_924, BOPA1_2517_487, BOPA1_2580_1456, BOPA1_2601_171, BOPA1_2910_1085, BOPA1_334_1164, BOPA1_3662_381, BOPA1_4037_916, BOPA1_4434_804, BOPA1_4717_386, BOPA1_5254_1845, BOPA1_5499_1430, BOPA1_7187_382, BOPA1_7489_442, BOPA1_7660_476, BOPA1_7729_565, BOPA1_887_736, BOPA1_9060_471, BOPA1_ABC04893_1_1_248, BOPA1_ABC08774_1_1_752, BOPA1_ABC14943_1_2_466, BOP…
HEA	DUN	across	BK_16	QTL-2H-2	24	80	2H	23	10	36	4.94	-6.75712	-8.44859	-6.65495	-8.16561	-8.30728	-8.14173	-8.05431	-7.92085	-7.52565	-7.32938	-7.71851	-8.45707	-4.26913	-8.11936	-7.04333	-7.85907	-7.91935	-8.44648	-8.11969	-8.71517	-8.65872	-8.22483	-6.83055	-4.80225	-6.52273	-7.56047	0.144165	-8.71517	-4.26913	BOPA1_10318_572, BOPA1_10669_188, BOPA1_2249_1308, BOPA1_3056_1317, BOPA1_3398_163, BOPA1_3478_1024, BOPA1_4771_380, BOPA1_6170_304, BOPA1_6315_914, BOPA1_8258_330, BOPA2_12_30845, SCRI_RS_119308, SCRI_RS_138221, SCRI_RS_13960, SCRI_RS_139944, SCRI_RS_159430, SCRI_RS_165215, SCRI_RS_198617, SCRI_RS_214241, SCRI_RS_224251, SCRI_RS_230566, SCRI_RS_236569
HEA	DUN	across	BOPA1_6338_682	-	7	10	2H	40.1	27.1	53.1	0.38	-0.317344	0.153479	0.186444	-0.370489	0.491308	0.107678	0.0579467	0.153479	-0.277191	0.140643	0.141078	0.592798	-0.350744	-0.28615	0.239846	0.153479	0.134685	0.118871	-0.320758	0.153479	0.153479	0.153479	0.152271	-0.0954743	0.180974	0.0578906	1.12312	-0.370489	0.592798	BOPA1_1857_64, BOPA1_2407_1771, BOPA1_2459_237, BOPA1_3751_1136, BOPA1_3845_1089, BOPA1_4020_643, BOPA1_409_1643, BOPA1_4163_1786, BOPA1_4716_1205, BOPA1_4793_777, BOPA1_5381_1950, BOPA1_6720_641, BOPA1_7800_594, BOPA1_8743_197, BOPA1_ConsensusGBS0371_2, BOPA2_12_10235, BOPA2_12_10491, BOPA2_12_11266, BOPA2_12_11357, BOPA2_12_11444, BOPA2_12_11498, BOPA2_12_30110, BOPA2_12_30306, BOPA2_12_30343, …
HEA	DUN	across	BOPA1_4717_386	QTL-2H-3	24	55	2H	58.8	45.8	71.8	3.01	-2.06525	-2.52027	-2.13097	-2.50178	-2.49377	-2.46811	-2.08426	-2.13901	-2.05657	-2.10569	-3.47372	-2.17601	-2.74211	-2.47264	-3.34862	-2.23382	-2.15983	-2.3956	-2.36189	-2.42539	-2.35575	-2.17592	-2.15511	-2.55395	-0.835394	-2.33726	0.198721	-3.47372	-0.835394	BOPA1_5283_1090, BOPA1_5477_757, BOPA1_557_1297, BOPA1_7381_1292, BOPA1_ABC00875_1_3_436, BOPA1_ConsensusGBS0554_4, BOPA1_ConsensusGBS0687_3, BOPA2_12_11443, BOPA2_12_21172, BOPA2_12_30649, SCRI_RS_127646, SCRI_RS_130891, SCRI_RS_149094, SCRI_RS_150563, SCRI_RS_150607, SCRI_RS_156009, SCRI_RS_162628, SCRI_RS_163142, SCRI_RS_165338, SCRI_RS_165476, SCRI_RS_165588, SCRI_RS_167578, SCRI_RS_180081, S…
HEA	DUN	across	SCRI_RS_172220	-	18	15	2H	91.1	78.1	104.1	0.72	-0.545087	-0.39959	-0.258313	-0.19588	-0.320478	-0.490071	-0.103858	-0.025472	-0.0872182	-0.12606	-0.522363	-0.347486	-0.236102	-0.632272	-0.408752	-0.356409	-0.330489	-0.274779	-0.369206	-0.512783	-0.549074	-0.431221	-0.258313	-0.754398	-0.592239	-0.365116	0.492439	-0.754398	-0.025472	BOPA1_12368_207, BOPA1_3818_1123, BOPA1_4671_856, BOPA1_6433_124, BOPA1_7180_778, BOPA1_ConsensusGBS0084_1, BOPA2_12_30166, BOPA2_12_30761, BOPA2_12_30974, SCRI_RS_120015, SCRI_RS_120720, SCRI_RS_123211, SCRI_RS_126143, SCRI_RS_14119, SCRI_RS_147449, SCRI_RS_151470, SCRI_RS_157219, SCRI_RS_16316, SCRI_RS_168479, SCRI_RS_169268, SCRI_RS_175551, SCRI_RS_184902, SCRI_RS_193505, SCRI_RS_198005, SCRI_…
HEA	DUN	across	SCRI_RS_221784	QTL-2H-9	10	33	2H	127.1	114.1	140.1	0.84	-0.66575	0.0181548	-0.621837	0.0569984	-0.43697	0.0522479	-0.279787	-0.471916	0.00785307	0.451147	0.00616568	-0.050093	0.047108	-0.483601	-0.0678007	-0.496101	-0.466176	0.261126	-0.527036	0.0842617	0.130368	0.130368	0.634428	-0.0516276	-0.656759	-0.135809	1.21043	-0.66575	0.634428	BOPA1_1449_1103, BOPA1_6419_1680, BOPA1_7655_579, BOPA1_9426_490, BOPA1_968_979, BOPA2_12_11368, SCRI_RS_138848, SCRI_RS_139106, SCRI_RS_156013, SCRI_RS_158043, SCRI_RS_161224, SCRI_RS_170753, SCRI_RS_172784, SCRI_RS_173446, SCRI_RS_196604, SCRI_RS_234587, SCRI_RS_4691
HEA	DUN	across	BOPA1_9426_490	QTL-2H-10	2	43	2H	146.55	133.55	159.55	0.85	-1.4829	0.0520262	-0.0731646	-1.42447	-0.0462743	0.0933548	0.00361282	0.322397	-0.0474031	0.353935	-0.137678	-0.00756736	-0.0524781	0.297783	-0.0367071	-0.103509	-0.205187	-0.21481	0.0508306	0.206083	0.0280144	0.0280144	-0.017607	0.361469	-0.271355	-0.0929436	1.83623	-1.4829	0.361469	BOPA1_11470_478, BOPA1_2290_796, BOPA1_3443_1234, BOPA1_3477_1248, BOPA1_5126_1311, BOPA1_5156_737, BOPA1_5757_248, BOPA1_6553_328, BOPA1_7337_388, BOPA1_ABC03113_1_1_251, BOPA2_12_10273, BOPA2_12_11164, BOPA2_12_11325, BOPA2_12_30183, BOPA2_12_30642, BOPA2_12_30833, BOPA2_12_31221, BOPA2_12_31234, SCRI_RS_102414, SCRI_RS_131479, SCRI_RS_138608, SCRI_RS_1458, SCRI_RS_146309, SCRI_RS_155688, SCRI_…
HEA	DUN	across	BOPA2_12_30297	-	14	13	3H	8.3	-4.7	21.3	0.5	0.147684	0.0440891	-0.236299	0.502045	0.0847374	0.211779	0.0343128	-0.172012	0.134307	0.118255	-0.172012	-0.007137	0.541013	-0.100929	0.0549614	0.579699	0.129879	0.305144	0.382916	0.372743	0.527868	0.527868	0.244253	0.207144	0.350469	0.192511	0.94544	-0.236299	0.579699	BOPA1_1613_291, BOPA1_4472_658, BOPA1_5211_1755, BOPA1_7655_579, BOPA1_968_979, BOPA2_12_10151, BOPA2_12_10579, BOPA2_12_11368, BOPA2_12_31327, SCRI_RS_11645, SCRI_RS_118062, SCRI_RS_119513, SCRI_RS_124541, SCRI_RS_13322, SCRI_RS_136969, SCRI_RS_138045, SCRI_RS_148699, SCRI_RS_153811, SCRI_RS_156013, SCRI_RS_159212, SCRI_RS_159243, SCRI_RS_168451, SCRI_RS_172784, SCRI_RS_173446, SCRI_RS_193100, S…
HEA	DUN	across	BOPA1_4256_833	-	7	21	3H	46	33	59	0.94	-0.0509606	-0.353572	-0.540276	-0.3375	-0.120509	-0.00916291	-0.00916291	-0.00916291	-0.359482	-0.120509	-0.115786	-0.386214	-1.37739	-0.353572	-0.385916	-0.120509	-0.15126	-0.830496	-0.884685	-0.305152	-0.0399145	-0.0720881	-0.540276	-1.11562	-0.00916291	-0.343934	1.04262	-1.37739	-0.00916291	BOPA1_2268_601, BOPA1_3644_1483, BOPA1_3917_1365, BOPA1_4139_888, BOPA1_4407_1344, BOPA1_4544_461, BOPA1_5354_1046, BOPA1_5475_1355, BOPA1_7691_679, BOPA1_ABC06247_1_1_122, BOPA1_ABC08788_1_1_329, BOPA2_12_10170, BOPA2_12_10426, BOPA2_12_11108, BOPA2_12_11190, BOPA2_12_11232, BOPA2_12_11269, BOPA2_12_11315, BOPA2_12_11427, BOPA2_12_21029, BOPA2_12_30488, BOPA2_12_30605, BOPA2_12_30625, BOPA2_12_3…
HEA	DUN	across	SCRI_RS_237939	QTL-3H-6	22	26	3H	63	50	76	1.59	0.243751	0.575314	0.680771	0.449275	0.811094	0.676723	-0.0738036	0.786155	0.525921	0.506109	0.141098	0.673522	0.376389	0.580181	0.391572	0.371517	0.473059	0.58389	0.459325	0.424624	0.700101	0.614576	0.680771	0.837629	0.752832	0.529696	0.393796	-0.0738036	0.837629	BOPA1_12128_313, BOPA1_1513_514, BOPA1_3551_2537, BOPA1_9027_454, BOPA1_ABC08396_1_4_120, BOPA2_12_10626, BOPA2_12_11175, BOPA2_12_30394, BOPA2_12_30540, BOPA2_12_31458, SCRI_RS_105960, SCRI_RS_154075, SCRI_RS_162743, SCRI_RS_170370, SCRI_RS_188190, SCRI_RS_189331, SCRI_RS_197394, SCRI_RS_202425, SCRI_RS_206744, SCRI_RS_219136, SCRI_RS_220110, SCRI_RS_225074, SCRI_RS_238822, SCRI_RS_98443
HEA	DUN	across	BOPA1_8020_87	-	11	8	3H	76.2	63.2	89.2	0.31	-0.0264789	0.11177	0.188542	-0.58977	-0.164007	0.188542	-0.773813	-0.0828532	0.0216228	0.11177	0.191172	0.351687	-0.134552	-0.134552	-0.191875	-0.164007	-0.0370587	-0.134552	0.188542	0.0823149	-0.011985	-0.011985	0.188542	0.442379	0.0353589	-0.0142099	1.39884	-0.773813	0.442379	BOPA1_1213_1959, BOPA1_4679_1594, BOPA1_497_386, BOPA1_5467_1663, BOPA2_12_10368, BOPA2_12_11339, BOPA2_12_30576, BOPA2_12_30880, BOPA2_12_31305, SCRI_RS_136556, SCRI_RS_136918, SCRI_RS_137626, SCRI_RS_146114, SCRI_RS_146382, SCRI_RS_150783, SCRI_RS_152122, SCRI_RS_157816, SCRI_RS_162708, SCRI_RS_169904, SCRI_RS_171008, SCRI_RS_177253, SCRI_RS_182102, SCRI_RS_186130, SCRI_RS_187590, SCRI_RS_18813…
HEA	DUN	across	SCRI_RS_130795	-	11	5	3H	90.2	77.2	103.2	0.12	-0.171294	-0.179572	0.0798924	-0.291158	-0.0316932	-0.179572	-0.0316932	0.0798924	-0.413778	-0.090421	-0.202007	-0.502929	-0.873979	-0.179572	-0.673242	-0.762393	-0.784828	0.169043	-0.673242	-0.873979	-0.291158	-0.291158	-0.171294	-0.260445	0.37105	-0.289181	0.947223	-0.873979	0.37105	BOPA1_1007_651, BOPA1_1597_158, BOPA1_1852_509, BOPA1_4126_1180, BOPA1_ABC05241_1_5_271, BOPA1_ConsensusGBS0388_1, BOPA2_12_10071, BOPA2_12_30956, BOPA2_12_31126, BOPA2_12_31283, BOPA2_12_31498, SCRI_RS_102455, SCRI_RS_10655, SCRI_RS_10811, SCRI_RS_175610, SCRI_RS_181159, SCRI_RS_201159, SCRI_RS_204644, SCRI_RS_226875, SCRI_RS_234356, SCRI_RS_234548
HEA	DUN	across	SCRI_RS_103215	QTL-3H-11	25	100	3H	109.2	96.2	122.2	3.03	-4.284	-5.6177	-4.16982	-4.26678	-4.26418	-4.25394	-4.64037	-4.59801	-4.74239	-4.29277	-4.00986	-4.62663	-4.28347	-4.73928	-5.03611	-4.28194	-4.36619	-3.832	-4.26982	-3.82139	-3.84255	-3.84255	-4.284	-3.82177	-4.09293	-4.33122	0.09468	-5.6177	-3.82139	BOPA1_1674_468, BOPA1_2575_692, BOPA1_3900_611, BOPA1_4791_1541, BOPA1_6468_770, BOPA1_977_1377, BOPA2_12_10362, BOPA2_12_20684, BOPA2_12_30996, BOPA2_12_31188, BOPA2_12_31395, SCRI_RS_136586, SCRI_RS_143118, SCRI_RS_146640, SCRI_RS_148722, SCRI_RS_168994, SCRI_RS_171080, SCRI_RS_174514, SCRI_RS_175893, SCRI_RS_193197, SCRI_RS_200020, SCRI_RS_222863, SCRI_RS_231912, SCRI_RS_235046
HEA	DUN	across	BOPA2_12_31251	-	21	6	3H	123.4	110.4	136.4	0.1	0.529926	0.585118	0.699937	0.585118	0.699937	0.585118	0.585118	-0.367073	0.585118	0.585118	0.627139	0.415107	0.585118	0.699937	0.585118	0.627139	-0.252253	-0.0822421	0.699937	0.79715	0.911969	0.911969	0.529926	-0.252253	0.415107	0.491692	0.601177	-0.367073	0.911969	BOPA1_11116_257, BOPA1_2315_702, BOPA1_3567_112, BOPA1_3650_311, BOPA1_4647_248, BOPA1_5058_404, BOPA1_5128_1831, BOPA1_5385_722, BOPA1_861_268, BOPA1_ABC04214_1_2_360, BOPA1_ABC10667_1_1_288, BOPA1_ABC13107_1_3_299, BOPA2_12_10493, BOPA2_12_10609, BOPA2_12_10678, BOPA2_12_10850, BOPA2_12_10887, BOPA2_12_11152, BOPA2_12_11295, BOPA2_12_30170, BOPA2_12_30278, BOPA2_12_31262, SCRI_RS_132345, SCRI_R…
HEA	DUN	across	BOPA2_12_30736	-	19	21	3H	148.2	135.2	161.2	0.58	0.191499	0.378689	0.317561	0.616908	0.403624	0.373857	0.337532	0.557821	0.123691	0.391456	-0.0492746	0.0723857	0.784452	0.343575	0.122904	0.592786	0.399516	0.375554	0.260402	0.400166	0.0473098	0.0473098	0.359093	0.448964	0.278834	0.327065	0.58345	-0.0492746	0.784452	BOPA1_1578_552, BOPA1_1674_468, BOPA1_4594_971, BOPA1_4849_1248, BOPA1_6290_574, BOPA1_6468_770, BOPA1_977_1377, BOPA1_9820_455, BOPA1_ABC10040_1_1_238, BOPA2_12_10267, BOPA2_12_10581, BOPA2_12_10698, BOPA2_12_11492, BOPA2_12_11499, BOPA2_12_21115, BOPA2_12_30213, BOPA2_12_30645, BOPA2_12_30760, BOPA2_12_30996, BOPA2_12_30997, BOPA2_12_31395, BOPA2_12_31513, SCRI_RS_12729, SCRI_RS_136221, SCRI_RS…
HEA	DUN	across	SCRI_RS_173731	-	8	8	4H	1.1	-11.9	14.1	0.16	-0.727189	-0.171783	-0.171783	-0.727189	-0.727189	-0.171783	0.172677	-0.171783	-0.727189	-0.171783	-0.277363	-0.621609	-0.727189	-0.171783	-0.171783	-0.171783	-0.171783	-0.277363	-0.621609	-0.171783	-0.171783	-0.171783	-0.277363	0	-0.727189	-0.333086	0.770635	-0.727189	0.172677	BOPA1_6184_200, BOPA1_8377_1022, BOPA2_12_30167, SCRI_RS_104699, SCRI_RS_108541, SCRI_RS_155555, SCRI_RS_156016, SCRI_RS_157444, SCRI_RS_169138, SCRI_RS_179260, SCRI_RS_181570, SCRI_RS_182131, SCRI_RS_189936, SCRI_RS_205100, SCRI_RS_225187, SCRI_RS_7720
HEA	DUN	across	SCRI_RS_189331	QTL-4H-1	21	32	4H	14.9	1.9	27.9	1.46	0.718935	0.90013	0.932187	0.589303	0.919271	0.874204	0.713573	1.18063	1.02055	0.91368	0.621548	1.00926	0.911486	0.596314	1.18979	0.631798	0.904598	0.893784	0.876028	0.911838	0.882898	0.882898	1.1825	0.791367	0.730569	0.871166	0.191838	0.589303	1.18979	BOPA1_3567_112, BOPA1_3892_2472, BOPA1_4256_833, BOPA1_5058_404, BOPA1_ABC04214_1_2_360, BOPA1_ABC10667_1_1_288, BOPA2_12_10678, BOPA2_12_10850, BOPA2_12_11069, BOPA2_12_11102, BOPA2_12_11152, BOPA2_12_11295, BOPA2_12_30064, BOPA2_12_30474, BOPA2_12_30721, BOPA2_12_31009, SCRI_RS_103614, SCRI_RS_110693, SCRI_RS_127994, SCRI_RS_144369, SCRI_RS_179275, SCRI_RS_207180, SCRI_RS_211943, SCRI_RS_227903…
HEA	DUN	across	BOPA1_10255_529	-	15	5	4H	43.3	30.3	56.3	0.15	-0.138065	-0.85406	0.0670055	-0.0770122	-0.138065	-0.846122	-0.276328	-0.0770122	-0.276328	0.165262	0.0582505	-0.502789	-0.0770122	-0.0770122	-0.380339	-0.0770122	-0.420345	-0.420345	-0.952317	-0.322088	-0.382522	-0.52654	0.0670055	-0.420345	-0.276328	-0.286418	0.918433	-0.952317	0.165262	BOPA1_13750_348, BOPA1_7169_713, BOPA1_ABC38781_pHv2346_01, BOPA2_12_10215, BOPA2_12_20505, BOPA2_12_30229, BOPA2_12_30271, BOPA2_12_30736, BOPA2_12_30767, SCRI_RS_118833, SCRI_RS_126351, SCRI_RS_143594, SCRI_RS_154549, SCRI_RS_168042, SCRI_RS_184261, SCRI_RS_194527, SCRI_RS_204353, SCRI_RS_238412, SCRI_RS_739
HEA	DUN	across	BOPA1_4139_888	QTL-4H-4	3	32	4H	60.8	47.8	73.8	1.54	-0.609935	-1.54584	-0.0855339	-0.623176	0.168702	0.0534337	-0.0208809	0.594299	0.0595245	0.164015	-0.0362854	0.1183	0.746281	0.105178	-0.0335506	0.121387	-0.144849	0.0580711	0.097145	-0.740777	-0.0190534	0.0112004	-0.0855339	0.701528	0.102399	-0.0337582	1.62363	-1.54584	0.746281	BOPA1_2057_412, BOPA1_5148_1414, SCRI_RS_10770, SCRI_RS_153023, SCRI_RS_199940, SCRI_RS_207376, SCRI_RS_56
HEA	DUN	across	BOPA1_ABC20090_1_1_275	QTL-4H-6	21	68	4H	85.1	72.1	98.1	1.36	-0.0844107	0.503124	0.0199985	-0.113656	0.812725	0.599363	0.991954	0.739434	0.773471	0.784741	0.548814	0.815891	0.601145	0.715294	0.592031	0.702621	0.549058	0.620416	0.548814	0.712337	0.698824	0.861727	0.0199985	0.629606	0.678713	0.572881	0.492387	-0.113656	0.991954	BOPA1_14371_423, BOPA1_1497_628, BOPA1_2711_234, BOPA1_2935_1634, BOPA1_4005_530, BOPA1_4499_1364, BOPA1_4691_721, BOPA2_12_11144, BOPA2_12_20187, BOPA2_12_20613, BOPA2_12_21020, BOPA2_12_30546, BOPA2_12_31192, SCRI_RS_121048, SCRI_RS_136856, SCRI_RS_139690, SCRI_RS_154140, SCRI_RS_176644, SCRI_RS_177788, SCRI_RS_179987, SCRI_RS_188909, SCRI_RS_197910, SCRI_RS_231869, SCRI_RS_236576
HEA	DUN	across	SCRI_RS_142177	QTL-4H-8	11	78	4H	113.4	100.4	126.4	2.53	1.99836	-0.202581	2.31608	1.52638	0.385352	-0.194707	0.205833	0.966306	1.33569	1.31608	1.19769	1.31362	1.29677	0.412827	0.0665326	1.90896	0.00146632	-0.146424	0.343014	0.907982	1.26141	1.38562	2.27297	0.813832	0.981145	0.946809	0.753568	-0.202581	2.31608	BOPA1_14371_423, BOPA1_1497_628, BOPA1_2711_234, BOPA1_2935_1634, BOPA1_4499_1364, BOPA1_4962_1295, BOPA1_5336_400, BOPA1_557_1297, BOPA1_5690_1045, BOPA2_12_20187, BOPA2_12_20613, BOPA2_12_21020, BOPA2_12_30191, BOPA2_12_31192, SCRI_RS_106752, SCRI_RS_120481, SCRI_RS_127968, SCRI_RS_136856, SCRI_RS_176063, SCRI_RS_188909, SCRI_RS_206759, SCRI_RS_224392, SCRI_RS_238125
HEA	DUN	across	SCRI_RS_157444	-	2	22	5H	17.6	4.6	30.6	0.78	0.775242	0.0942317	-0.0831618	0.330772	0.105017	0.0833699	0.0112007	0.0741158	-0.712659	-0.0831618	-0.80798	0.0155973	0.11358	0.0942317	-0.227731	0.0406035	0.0833699	0.311608	-0.19345	0.0833699	0.0942317	0.540406	-0.0831618	-0.111429	-0.0723768	0.0190334	1.49993	-0.80798	0.775242	BOPA1_1009_1089, BOPA1_1914_936, BOPA1_2026_302, BOPA1_2702_284, BOPA1_3764_666, BOPA1_4109_90, BOPA1_4258_1498, BOPA1_4447_231, BOPA1_4721_1335, BOPA1_5187_752, BOPA1_5554_1971, BOPA1_6205_683, BOPA1_ABC08769_1_1_205, BOPA1_ABC14687_1_4_344, BOPA2_12_10758, BOPA2_12_10803, BOPA2_12_11353, BOPA2_12_11386, BOPA2_12_11487, BOPA2_12_20142, BOPA2_12_20148, BOPA2_12_21449, BOPA2_12_30021, BOPA2_12_302…
HEA	DUN	across	SCRI_RS_165313	-	5	13	5H	39.5	26.5	52.5	1.05	0.153462	0.443078	-0.11864	0.551082	0.466832	0.372385	0.250029	0.657465	0.768434	0.0551269	0.0801768	-0.423728	0.436611	0.447221	-0.205462	0.352107	0.298393	0.407579	0.269491	0.389428	0.448858	-0.104797	-0.108201	0.421092	0.141636	0.257986	0.836701	-0.423728	0.768434	BOPA1_2328_866, BOPA1_3047_1400, BOPA1_ConsensusGBS0708_6, BOPA2_12_30151, BOPA2_12_31048, BOPA2_12_31495, SCRI_RS_129236, SCRI_RS_135063, SCRI_RS_144448, SCRI_RS_161211, SCRI_RS_164156, SCRI_RS_194345, SCRI_RS_201988, SCRI_RS_202438, SCRI_RS_8252
HEA	DUN	across	SCRI_RS_236569	QTL-5H-8	23	55	5H	94.7	81.7	107.7	1.68	0.324705	-0.512049	0.911623	-0.187913	-0.643909	-0.479148	-0.240579	-0.510937	-0.348132	-0.33115	-0.76984	1.1738	-0.278648	-0.841859	-0.452672	-0.802327	-0.492852	-0.169626	-0.439365	-0.11679	-0.439073	-0.707742	0.257931	-0.288356	0.348074	-0.241473	1.01635	-0.841859	1.1738	BOPA1_2020_539, BOPA1_6024_1095, BOPA1_6951_875, BOPA1_8632_1809, BOPA1_ABC12856_1_1_77, BOPA1_ABC14531_1_2_91, BOPA2_12_10936, BOPA2_12_11285, BOPA2_12_30216, SCRI_RS_10670, SCRI_RS_116694, SCRI_RS_13565, SCRI_RS_138463, SCRI_RS_154203, SCRI_RS_160958, SCRI_RS_165795, SCRI_RS_171032, SCRI_RS_171038, SCRI_RS_172220, SCRI_RS_185505, SCRI_RS_209622, SCRI_RS_211281, SCRI_RS_219074, SCRI_RS_235221
HEA	DUN	across	BOPA2_12_31202	QTL-5H-11	12	71	5H	122.6	109.6	135.6	2.55	0.744927	-0.0784404	1.88959	1.40648	0.737453	1.50163	1.1121	0.48941	0.441196	2.39755	0.0974219	1.96916	0.662772	-0.130195	1.01729	0.0774524	0.0487212	0.074626	-0.0243324	0.772273	0.865763	0.938246	1.98617	0.981792	1.55386	0.861316	0.810718	-0.130195	2.39755	BOPA1_13924_403, BOPA1_1440_1148, BOPA1_4715_810, BOPA1_7044_705, BOPA1_918_480, BOPA2_12_30297, SCRI_RS_110189, SCRI_RS_127822, SCRI_RS_127903, SCRI_RS_129935, SCRI_RS_14819, SCRI_RS_161041, SCRI_RS_172351, SCRI_RS_1804, SCRI_RS_190002, SCRI_RS_97417
HEA	DUN	across	SCRI_RS_227878	QTL-5H-12	5	40	5H	138.7	125.7	151.7	1.21	0.369004	0.0550554	0.00263573	0.153867	1.23911	1.02416	0.179462	0.206044	0.214351	0.172097	0.875087	0.111004	0.209408	0.0729473	1.19756	0.464164	0.363967	0.207367	0.00591276	-0.0177886	0.1025	0.176161	0.196578	0.224827	1.00728	0.352511	1.0705	-0.0177886	1.23911	BOPA1_1215_862, BOPA1_2664_314, BOPA1_2906_1177, BOPA1_7140_595, BOPA1_7504_485, BOPA1_ABC09365_1_3_378, BOPA2_12_10306, BOPA2_12_11512, BOPA2_12_21036, BOPA2_12_30745, BOPA2_12_31183, BOPA2_12_31431, SCRI_RS_104699, SCRI_RS_119287, SCRI_RS_134444, SCRI_RS_137249, SCRI_RS_144696, SCRI_RS_144841, SCRI_RS_144850, SCRI_RS_156016, SCRI_RS_156086, SCRI_RS_165313, SCRI_RS_165927, SCRI_RS_167829, SCRI_R…
HEA	DUN	across	BOPA2_12_30666	-	23	12	5H	151.9	138.9	164.9	0.35	0.622463	0.235066	0.38099	0.244576	0.270338	0.303775	0.235579	0.438186	0.287496	0.53859	0.493806	0.483779	0.359909	0.169878	0.280586	0.247092	0.25485	0.331533	0.225498	0.21525	0.146688	0.369476	0.0134097	0.405256	0.568508	0.324903	0.430012	0.0134097	0.622463	BOPA1_11470_478, BOPA1_2290_796, BOPA1_3391_2137, BOPA1_3443_1234, BOPA1_5126_1311, BOPA1_5145_1355, BOPA1_5757_248, BOPA1_7337_388, BOPA2_12_10273, BOPA2_12_11325, BOPA2_12_30183, BOPA2_12_30642, BOPA2_12_30666, BOPA2_12_31221, SCRI_RS_108855, SCRI_RS_131479, SCRI_RS_132308, SCRI_RS_138608, SCRI_RS_141271, SCRI_RS_1458, SCRI_RS_146309, SCRI_RS_155688, SCRI_RS_159482, SCRI_RS_173687, SCRI_RS_1753…
HEA	DUN	across	SCRI_RS_120501	-	2	6	5H	168.9	155.9	181.9	0.26	-0.0499584	0.0381734	0.358097	0.0835378	0.270895	0.0381734	0.220936	0.270895	0.220936	0.17074	-0.032189	0.312732	0.0381734	0.270895	-0.103143	0.0656731	0.0381734	0.270895	0.0381734	0.348353	0.270895	0.270895	0.0835378	0.75245	0.759299	0.200289	0.972467	-0.103143	0.759299	BOPA1_3751_1136, BOPA1_4226_570, BOPA2_12_11498, BOPA2_12_30876, BOPA2_12_30948, SCRI_RS_126734, SCRI_RS_128285, SCRI_RS_154811, SCRI_RS_176084, SCRI_RS_182603, SCRI_RS_182656, SCRI_RS_193392
HEA	DUN	across	SCRI_RS_153023	-	1	19	6H	5.2	-7.8	18.2	0.29	0.12442	0.0943127	0.0525129	0.0720453	0.0605985	0.124666	0.0525129	0.0525129	0.0605985	0.0943127	0.0828658	0.394198	0.444084	0.0525129	0.12442	0.124666	0.0605985	0.0943127	0.022513	0.12442	0.0828658	0.0828658	0.0305985	3.30273	0.16622	0.239135	2.64637	0.022513	3.30273	BOPA1_1447_464, BOPA1_2417_924, BOPA1_2651_1774, BOPA1_3709_716, BOPA1_5050_1101, BOPA1_6338_682, BOPA2_12_10156, BOPA2_12_10219, BOPA2_12_10486, BOPA2_12_20368, BOPA2_12_31127, SCRI_RS_10302, SCRI_RS_110647, SCRI_RS_120182, SCRI_RS_126877, SCRI_RS_141655, SCRI_RS_167605, SCRI_RS_171029, SCRI_RS_173531, SCRI_RS_174935, SCRI_RS_182371, SCRI_RS_186954, SCRI_RS_194318, SCRI_RS_207162, SCRI_RS_207244…
HEA	DUN	across	SCRI_RS_150504	-	7	16	6H	59.4	46.4	72.4	1.77	0.0597776	0.172156	-0.0659571	0.218406	0.17264	0.138255	0.180676	0.322196	-0.0666642	0.668128	-0.0006442	-0.569952	0.424877	0.401833	0.29145	0.647153	0.276667	0.066759	0.378141	0.220484	0.500677	0.500677	0.65382	0.537679	0.148745	0.251119	0.879775	-0.569952	0.668128	BOPA1_11116_257, BOPA1_3650_311, BOPA1_3787_1223, BOPA1_4647_248, BOPA1_8020_87, BOPA1_861_268, BOPA2_12_10210, BOPA2_12_10493, BOPA2_12_10609, BOPA2_12_21019, BOPA2_12_30170, BOPA2_12_30278, BOPA2_12_30325, BOPA2_12_31262, BOPA2_12_31367, SCRI_RS_143933, SCRI_RS_14456, SCRI_RS_146480, SCRI_RS_155609, SCRI_RS_159046, SCRI_RS_167410, SCRI_RS_185339, SCRI_RS_189039, SCRI_RS_190529, SCRI_RS_200011, …
HEA	DUN	across	SCRI_RS_152224	-	20	5	6H	73.8	60.8	86.8	0.2	-0.219693	-0.261489	-0.453224	0.131382	-0.219693	-0.334404	0.391593	-0.444379	-0.355254	-0.0828524	-0.478611	-0.49923	-0.432604	-0.291285	-0.126656	-0.0828091	-0.423486	0.1405	-0.334404	-0.101601	-0.0718051	-0.0718051	-0.24943	-0.274544	-0.154445	-0.212009	0.80051	-0.49923	0.391593	BOPA1_3101_111, BOPA2_12_10636, BOPA2_12_11011, BOPA2_12_30933, SCRI_RS_161137, SCRI_RS_182656, SCRI_RS_207257, SCRI_RS_232577, SCRI_RS_66630, SCRI_RS_82277
HEA	DUN	across	BOPA1_2328_866	-	12	15	6H	95	82	108	0.41	-0.257543	-0.145793	-0.620391	-0.298913	-0.181281	-0.0293763	-0.157061	-0.440248	-0.583319	-0.325701	-0.322457	-0.497222	-0.219493	-0.0721283	-0.591713	-0.245253	-0.440248	-0.519669	-0.149357	-0.508532	-0.523844	-0.607025	-0.620391	-0.326056	-0.571977	-0.3702	0.499569	-0.620391	-0.0293763	BOPA2_12_20954, BOPA2_12_31458, SCRI_RS_149873, SCRI_RS_170785, SCRI_RS_173731, SCRI_RS_176074, SCRI_RS_206744, SCRI_RS_219136
HEA	DUN	across	BOPA1_ABC05241_1_5_271	QTL-6H-9	22	29	6H	119.1	106.1	132.1	1	-0.456431	-0.380641	-0.306395	-0.441066	0.237893	-0.434969	-0.0175874	0.133905	-0.52038	-0.397868	-0.0924243	-0.457587	-1.20518	-0.467233	-0.389299	0.275407	-0.503115	-0.347294	-0.331646	-0.466902	-0.169586	-0.607428	-0.306395	-0.406811	-0.487529	-0.341862	0.740755	-1.20518	0.275407	BOPA1_1016_376, BOPA1_1857_64, BOPA1_2459_237, BOPA1_3845_1089, BOPA1_4005_530, BOPA1_7800_594, BOPA1_8743_197, BOPA1_ABC16273_1_1_48, BOPA2_12_11444, BOPA2_12_30343, BOPA2_12_30744, BOPA2_12_31099, SCRI_RS_119743, SCRI_RS_120605, SCRI_RS_122216, SCRI_RS_138118, SCRI_RS_156506, SCRI_RS_188820, SCRI_RS_204611, SCRI_RS_21080, SCRI_RS_211274, SCRI_RS_219685, SCRI_RS_4893, SCRI_RS_56976
HEA	DUN	across	SCRI_RS_165545	QTL-7H-3	11	81	7H	29.8	16.8	42.8	6.24	0.644186	1.9771	0.812899	5.43496	2.29063	1.03081	4.87892	1.1665	1.94132	4.13523	2.87824	5.20433	-0.0566385	0.971223	0.683597	0.83127	2.54402	3.30484	2.16101	1.68926	2.6547	2.67639	0.812899	-1.99316	3.76334	2.09752	0.751847	-1.99316	5.43496	BOPA1_2847_485, BOPA1_5334_1533, BOPA2_12_10122, BOPA2_12_10188, BOPA2_12_10205, BOPA2_12_20369, BOPA2_12_30972, BOPA2_12_31251, SCRI_RS_202428, SCRI_RS_208297, SCRI_RS_209285, SCRI_RS_235770
HEA	DUN	across	SCRI_RS_157816	QTL-7H-4	4	30	7H	47.8	34.8	60.8	1.26	0.0863997	-0.546452	-0.295458	0.130969	-0.422538	-0.384426	0.168692	-0.204223	-0.227365	-0.20105	-0.622794	-0.16795	-0.766922	-0.309694	-0.295094	-0.589138	-0.555435	0.130295	-0.445029	0.678829	1.00462	1.00462	-0.666827	-0.850219	-0.467414	-0.192544	1.08179	-0.850219	1.00462	BOPA1_2726_852, BOPA1_5145_1355, BOPA2_12_10322, BOPA2_12_30360, BOPA2_12_30958, BOPA2_12_31352, SCRI_RS_120501, SCRI_RS_121526, SCRI_RS_12519, SCRI_RS_136415, SCRI_RS_173687, SCRI_RS_190416, SCRI_RS_195241, SCRI_RS_219619, SCRI_RS_240083
HEA	DUN	across	BOPA1_ABC10040_1_1_238	QTL-7H-7	19	25	7H	74.4	61.4	87.4	0.92	0.0256178	-0.39124	-0.531197	-0.523038	-0.447348	-0.379592	-0.237469	-0.350932	-0.559018	1.74664	-0.413357	-0.429222	-0.622811	-0.379592	-0.18943	-0.376216	-0.590877	-0.00413912	-0.379592	-0.590877	-0.57084	-0.57084	-0.545234	-0.167347	-0.0800716	-0.302321	1.02713	-0.622811	1.74664	BOPA1_10255_529, BOPA1_2268_601, BOPA1_3644_1483, BOPA1_3917_1365, BOPA1_4544_461, BOPA1_5475_1355, BOPA1_7691_679, BOPA1_ABC06247_1_1_122, BOPA2_12_10371, BOPA2_12_10426, BOPA2_12_10860, BOPA2_12_11108, BOPA2_12_11190, BOPA2_12_11232, BOPA2_12_11269, BOPA2_12_11315, BOPA2_12_21029, BOPA2_12_30187, BOPA2_12_30488, BOPA2_12_30605, BOPA2_12_30625, BOPA2_12_30864, BOPA2_12_31360, SCRI_RS_110052, SCR…
HEA	DUN	across	BOPA2_12_31188	QTL-7H-8	2	26	7H	89.5	76.5	102.5	1.12	0.0679954	-0.0552282	-0.171448	0.811642	0.0341563	0.0359922	0.746986	-0.0399686	-0.292216	0.00134342	-0.151474	-0.313574	-0.282894	0.0187457	0.376182	0.0141796	-0.266248	-0.199426	-0.27277	0.0511883	0.0326253	0.0326253	-0.171448	0.21906	-0.19108	0.00139789	1.45426	-0.313574	0.811642	BOPA1_3692_940, BOPA2_12_10502, BOPA2_12_21415, BOPA2_12_30155, BOPA2_12_31497, SCRI_RS_135585, SCRI_RS_136287, SCRI_RS_139708, SCRI_RS_148694, SCRI_RS_152744, SCRI_RS_153226, SCRI_RS_154683, SCRI_RS_156845, SCRI_RS_158433, SCRI_RS_159158, SCRI_RS_160179, SCRI_RS_168461, SCRI_RS_173947, SCRI_RS_174552, SCRI_RS_179003, SCRI_RS_193452, SCRI_RS_194134, SCRI_RS_202814, SCRI_RS_231057, SCRI_RS_231806,…
HEA	DUN	across	SCRI_RS_5518	QTL-7H-10	5	62	7H	120	107	133	1.83	0.550937	0.178297	-1.06286	0.0360747	-1.15101	-1.13595	0.105406	0.296659	0.472326	0.362803	0.244754	-0.0464397	0.416908	0.261374	-0.714508	0.393724	0.285673	0.302594	0.285721	-0.671759	0.395749	0.405845	0.204333	0.555801	0.670032	0.0656992	1.1991	-1.15101	0.670032	BOPA1_2500_1514, BOPA1_3787_1223, BOPA1_6302_250, BOPA1_8984_579, BOPA2_12_10210, BOPA2_12_21019, BOPA2_12_31329, BOPA2_12_31367, SCRI_RS_114333, SCRI_RS_130795, SCRI_RS_131897, SCRI_RS_13434, SCRI_RS_143933, SCRI_RS_156620, SCRI_RS_159046, SCRI_RS_167825, SCRI_RS_170206, SCRI_RS_172266, SCRI_RS_185339, SCRI_RS_219733, SCRI_RS_228486, SCRI_RS_234342, SCRI_RS_237734, SCRI_RS_238430, SCRI_RS_8667
HEA	DUN	across	SCRI_RS_151470	QTL-7H-11	4	45	7H	140.4	127.4	153.4	0.9	-1.25349	-1.38442	-0.0576369	-0.0609612	-0.133324	-0.0824773	0.360841	0.396373	-0.124027	-0.0342373	-0.187835	-0.103725	-0.081806	-1.40916	-0.0557876	0.263646	-0.125499	-0.171005	0.0070065	-0.920085	-0.109292	-0.0329182	-0.0257219	0.0771338	-0.0273301	-0.21103	1.5993	-1.40916	0.396373	BOPA1_2026_302, BOPA1_3147_440, BOPA1_4109_90, BOPA1_4447_231, BOPA1_5187_752, BOPA1_5554_1971, BOPA1_6205_683, BOPA1_ABC14687_1_4_344, BOPA2_12_20148, SCRI_RS_133, SCRI_RS_136848, SCRI_RS_139297, SCRI_RS_144892, SCRI_RS_152224, SCRI_RS_153166, SCRI_RS_164156, SCRI_RS_173878, SCRI_RS_181031, SCRI_RS_193336, SCRI_RS_204148, SCRI_RS_204596, SCRI_RS_205971, SCRI_RS_207284, SCRI_RS_209210, SCRI_RS_22…
HEA	HAL	across	BOPA1_2511_533	QTL-1H-1	11	25	1H	0	-13	13	0.37	-0.0403424	0.00357742	-0.020643	0.0431192	0.806684	0.771374	0.531719	0.809267	0.724761	0.778648	0.770051	0.0626358	0.0439198	0.00357742	-0.166929	0.0829119	0.792587	0.816664	-0.020643	0.886243	0.0431192	0.817465	-0.020643	0.0234198	0.0638632	0.344256	1.0582	-0.166929	0.886243	BOPA1_3687_271, BOPA1_4616_503, BOPA1_8901_1446, BOPA2_12_10626, BOPA2_12_20274, BOPA2_12_31458, SCRI_RS_145228, SCRI_RS_154075, SCRI_RS_189331, SCRI_RS_202425, SCRI_RS_206744, SCRI_RS_220110, SCRI_RS_58772
HEA	HAL	across	SCRI_RS_193392	QTL-1H-3	19	29	1H	40.1	27.1	53.1	3	0.146738	1.36125	1.48662	1.52561	1.97488	1.43293	1.85289	1.31885	0.585507	2.23862	1.27764	1.28389	1.6367	1.27464	1.23214	1.50557	2.20578	2.09471	1.39968	2.68663	1.17175	1.0539	1.04628	1.9182	1.60214	1.49254	0.350057	0.146738	2.68663	BK_05, BOPA1_1213_1959, BOPA1_1404_64, BOPA1_1511_545, BOPA1_2124_984, BOPA1_3313_1443, BOPA1_398_1244, BOPA1_5777_354, BOPA1_6093_572, BOPA1_8142_676, BOPA1_ConsensusGBS0356_1, BOPA2_12_10218, BOPA2_12_10368, BOPA2_12_10878, BOPA2_12_11508, BOPA2_12_20803, BOPA2_12_30040, BOPA2_12_30065, BOPA2_12_30083, BOPA2_12_30141, BOPA2_12_30143, BOPA2_12_30329, BOPA2_12_30780, BOPA2_12_30893, BOPA2_12_3089…
HEA	HAL	across	BOPA1_3845_1089	-	5	14	1H	54.9	41.9	67.9	0.43	-0.0679525	-0.191294	-0.381578	-0.254333	-0.20124	-0.757496	-0.919096	-0.0114587	-0.376285	-0.0421069	-0.0389344	-0.307936	-0.413707	-0.646331	-0.93906	-0.0390765	-0.30314	-0.139713	-0.221685	-0.191294	-0.288212	-0.288212	-0.899127	-0.131241	-0.745032	-0.351822	0.818315	-0.93906	-0.0114587	BK_12, BK_13, BK_16, BOPA1_1865_396, BOPA1_5050_1101, BOPA1_5880_2547, BOPA1_7144_973, BOPA1_7766_492, BOPA2_12_10880, BOPA2_12_20368, BOPA2_12_20593, BOPA2_12_30631, BOPA2_12_30748, BOPA2_12_30870, SCRI_RS_10302, SCRI_RS_110647, SCRI_RS_131218, SCRI_RS_136287, SCRI_RS_140819, SCRI_RS_143250, SCRI_RS_144545, SCRI_RS_149462, SCRI_RS_153672, SCRI_RS_159158, SCRI_RS_159228, SCRI_RS_160179, SCRI_RS_1…
HEA	HAL	across	BOPA2_12_31229	QTL-1H-6	11	60	1H	80.2	67.2	93.2	1.93	0.616813	-0.306935	-1.42269	-0.513365	-0.0972849	-0.59845	0.940203	-0.0749003	-0.917324	-0.773089	-1.29017	-0.745026	0.00933832	-0.906345	-0.258526	-0.856283	-0.895276	0.400288	-0.129697	0.526406	-0.0903875	-0.0903875	-0.945288	0.444192	-1.35898	-0.373326	1.04101	-1.42269	0.940203	BOPA1_1435_670, BOPA1_2847_485, BOPA1_4025_300, BOPA1_5253_1318, BOPA1_5260_462, BOPA1_5488_1097, BOPA1_6402_691, BOPA1_76_1059, BOPA1_9618_372, BOPA1_ABC07496_pHv1343_02, BOPA1_ABC08260_1_1_108, BOPA1_ABC13753_1_2_167, BOPA2_12_10122, BOPA2_12_20369, BOPA2_12_21081, BOPA2_12_30972, BOPA2_12_30973, BOPA2_12_31220, BOPA2_12_31238, SCRI_RS_103215, SCRI_RS_116542, SCRI_RS_133339, SCRI_RS_13434, SCRI…
HEA	HAL	across	SCRI_RS_156009	QTL-1H-10	12	44	1H	128.3	115.3	141.3	2.21	-0.587394	-0.511379	-1.76772	-0.487034	-0.39755	-0.442925	-1.32687	-0.653427	-1.1055	-0.52829	-0.945515	-0.728823	-0.27922	-0.88481	-0.725276	-0.127026	0.0573865	-0.141474	-0.405786	-0.759167	0.0115782	0.0115782	-0.895267	-0.344952	-1.379	-0.613755	0.721739	-1.76772	0.0573865	BOPA1_1954_1198, BOPA1_2297_1250, BOPA1_2878_574, BOPA1_4152_573, BOPA1_4160_1365, BOPA1_4861_640, BOPA1_6519_812, BOPA1_ABC12417_1_1_46, BOPA2_12_11194, BOPA2_12_11233, BOPA2_12_30825, BOPA2_12_31139, SCRI_RS_111, SCRI_RS_113536, SCRI_RS_133334, SCRI_RS_13970, SCRI_RS_142177, SCRI_RS_142792, SCRI_RS_156130, SCRI_RS_157866, SCRI_RS_160461, SCRI_RS_16715, SCRI_RS_170170, SCRI_RS_192456, SCRI_RS_19…
HEA	HAL	across	SCRI_RS_148694	-	2	16	2H	0	-13	13	0.55	-0.71269	0.175161	0.939224	0.113776	0.128033	0.102869	-0.224767	0.149606	0.326762	0.505496	0.0469434	0.335711	0.100894	0.175161	0.302211	0.413392	0.125446	0.308065	0.127146	0.387837	0.355186	0.355186	0.939224	0.0913996	-0.363707	0.208143	1.06859	-0.71269	0.939224	BOPA1_1553_753, BOPA1_1872_1372, SCRI_RS_106920, SCRI_RS_138977, SCRI_RS_139713, SCRI_RS_141842, SCRI_RS_153023, SCRI_RS_153928, SCRI_RS_168487, SCRI_RS_199940, SCRI_RS_202485, SCRI_RS_202723, SCRI_RS_207933, SCRI_RS_229916, SCRI_RS_237565, SCRI_RS_56
HEA	HAL	across	BK_16	QTL-2H-2	24	80	2H	23	10	36	4.93	-7.77002	-9.58947	-8.16099	-8.8558	-9.23554	-8.98085	-8.38236	-8.76941	-8.26231	-8.51483	-8.16637	-9.78077	-3.98651	-9.00237	-7.84803	-9.11995	-9.67365	-9.21794	-9.58485	-9.31898	-9.1479	-9.12152	-6.85015	-6.74567	-8.3247	-8.49644	0.142093	-9.78077	-3.98651	BOPA1_1011_1338, BOPA1_1198_537, BOPA1_1697_636, BOPA1_2352_277, BOPA1_2520_718, BOPA1_272_944, BOPA1_3477_1248, BOPA1_3696_2238, BOPA1_3883_616, BOPA1_4686_1281, BOPA1_4795_782, BOPA1_5571_640, BOPA1_6553_328, BOPA1_7639_122, BOPA1_8388_578, BOPA1_ABC04322_1_3_208, BOPA2_12_20045, BOPA2_12_30833, BOPA2_12_31041, BOPA2_12_31059, BOPA2_12_31202, SCRI_RS_105705, SCRI_RS_126419, SCRI_RS_130992, SCRI…
HEA	HAL	across	SCRI_RS_177375	QTL-2H-3	21	31	2H	57	44	70	3.6	-2.32782	-3.21267	-2.97366	-2.82445	-3.38018	-2.83907	-1.61399	-2.90742	-0.809714	-1.99849	-3.14192	-2.55556	-2.70579	-2.95043	-3.2519	-2.13087	-2.00738	-2.4294	-2.67808	-2.21626	-2.22129	-2.37401	-2.97366	-2.85806	-2.72443	-2.56426	0.219658	-3.38018	-0.809714	BOPA1_2935_1634, BOPA1_4005_530, BOPA1_4691_721, BOPA1_5772_1176, BOPA1_ABC11290_sfp44_06, BOPA2_12_11078, BOPA2_12_11144, BOPA2_12_11463, BOPA2_12_31160, BOPA2_12_31229, SCRI_RS_121048, SCRI_RS_139690, SCRI_RS_144315, SCRI_RS_145026, SCRI_RS_151244, SCRI_RS_157246, SCRI_RS_168562, SCRI_RS_176644, SCRI_RS_177788, SCRI_RS_179987, SCRI_RS_197263, SCRI_RS_231869, SCRI_RS_4893, SCRI_RS_6824
HEA	HAL	across	BOPA1_ABC12856_1_1_77	QTL-2H-6	23	28	2H	91	78	104	1.02	-0.192973	-0.596131	-0.685534	-0.500766	-0.80727	-0.717234	-0.509864	-0.454438	-0.586711	-0.155809	-0.634777	-0.679888	-0.569194	-0.678255	-0.634674	-0.425956	-0.297344	-0.618512	-0.620093	-0.365711	-0.589178	-0.618512	-0.685534	-0.818351	-0.71246	-0.566207	0.295383	-0.818351	-0.155809	BOPA1_1435_670, BOPA1_3674_1352, BOPA1_3787_1223, BOPA1_4025_300, BOPA1_5253_1318, BOPA2_12_10210, BOPA2_12_10662, BOPA2_12_21019, BOPA2_12_21081, BOPA2_12_30640, BOPA2_12_31367, SCRI_RS_116542, SCRI_RS_133339, SCRI_RS_13434, SCRI_RS_138193, SCRI_RS_138983, SCRI_RS_140043, SCRI_RS_146429, SCRI_RS_159046, SCRI_RS_172266, SCRI_RS_174067, SCRI_RS_192761, SCRI_RS_225641
HEA	HAL	across	SCRI_RS_221784	-	10	16	2H	127.1	114.1	140.1	1.27	-0.650864	-0.387052	-0.826871	-0.27768	-0.776155	-0.146683	-0.615511	-0.388882	-0.388178	-0.16288	-0.690712	-0.182629	-0.350927	-0.762349	-0.559167	-0.481801	-0.520593	-0.130687	-0.857612	-0.318476	0.0552156	0.0552156	-0.122902	-0.584134	-0.454662	-0.421079	0.604148	-0.857612	0.0552156	BOPA1_1375_2534, BOPA1_1523_1136, BOPA1_2196_195, BOPA1_2400_956, BOPA1_2574_410, BOPA1_4051_1101, BOPA1_4361_1867, BOPA1_5245_304, BOPA1_8653_475, BOPA1_ABC20090_1_1_275, BOPA2_12_10022, BOPA2_12_10271, BOPA2_12_10670, BOPA2_12_20648, BOPA2_12_30232, BOPA2_12_30787, BOPA2_12_31523, SCRI_RS_11114, SCRI_RS_128147, SCRI_RS_149449, SCRI_RS_152166, SCRI_RS_155536, SCRI_RS_163062, SCRI_RS_165833, SCRI…
HEA	HAL	across	SCRI_RS_8637	-	4	17	2H	149.4	136.4	162.4	0.73	-1.09298	-0.047953	-0.505525	-0.196903	-0.123269	-0.0565778	-0.231528	-0.084839	-0.330702	-0.279009	-0.0510674	0.0391974	-0.0729985	-0.109704	-0.0900892	-0.10549	-0.058144	-0.0185437	-0.0549856	0.121263	0.0990906	0.0990906	-0.466679	-0.289903	-0.0887045	-0.159878	1.30338	-1.09298	0.121263	BOPA1_13095_187, BOPA1_3246_1135, BOPA1_3263_2865, BOPA1_3639_969, BOPA1_4057_2114, BOPA1_ConsensusGBS0687_3, BOPA2_12_10746, BOPA2_12_11443, BOPA2_12_20429, BOPA2_12_21172, BOPA2_12_30231, SCRI_RS_10956, SCRI_RS_13869, SCRI_RS_150563, SCRI_RS_150607, SCRI_RS_150786, SCRI_RS_153450, SCRI_RS_153896, SCRI_RS_156009, SCRI_RS_162628, SCRI_RS_163142, SCRI_RS_165338, SCRI_RS_165600, SCRI_RS_165886, SCR…
HEA	HAL	across	BOPA2_12_30297	QTL-3H-2	14	25	3H	8.3	-4.7	21.3	0.69	-0.0751526	0.127439	-0.139191	0.395727	0.485604	-0.00127775	-0.00127775	-0.0694762	0.201391	0.517032	-0.0910116	0.0164309	1.10411	0.127439	-0.0481591	0.590983	0.501386	0.606766	0.606766	0.606766	0.606766	0.606766	0.721092	0.565561	0.628747	0.343649	0.872814	-0.139191	1.10411	BOPA1_2607_2929, BOPA1_3147_440, BOPA1_578_587, BOPA1_5926_798, BOPA1_5965_1387, BOPA1_7361_937, BOPA2_12_11494, BOPA2_12_31042, BOPA2_12_31043, BOPA2_12_31432, SCRI_RS_120442, SCRI_RS_124224, SCRI_RS_133, SCRI_RS_136848, SCRI_RS_139297, SCRI_RS_147062, SCRI_RS_147599, SCRI_RS_152224, SCRI_RS_153166, SCRI_RS_155564, SCRI_RS_162589, SCRI_RS_164341, SCRI_RS_16773, SCRI_RS_169374, SCRI_RS_170674, SC…
HEA	HAL	across	SCRI_RS_177084	-	24	18	3H	24.7	11.7	37.7	0.4	0.777853	0.777853	0.672491	0.704077	0.777853	0.807492	0.704077	0.351429	0.777853	0.456063	0.746267	0.777853	0.807492	0.777853	0.352648	0.672491	0.777853	0.352648	0.777853	0.777853	0.746267	0.733716	0.777853	0.352648	0.704077	0.677697	0.232607	0.351429	0.807492	BOPA1_2026_302, BOPA1_2607_2929, BOPA1_3147_440, BOPA1_3773_756, BOPA1_3865_103, BOPA1_4258_1498, BOPA1_4447_231, BOPA1_4895_145, BOPA1_5554_1971, BOPA1_7361_937, BOPA2_12_10278, BOPA2_12_10393, BOPA2_12_10497, BOPA2_12_11039, BOPA2_12_11353, BOPA2_12_11487, BOPA2_12_20148, BOPA2_12_30120, BOPA2_12_30230, BOPA2_12_30441, BOPA2_12_30465, BOPA2_12_30804, BOPA2_12_30940, BOPA2_12_31003, BOPA2_12_310…
HEA	HAL	across	BOPA2_12_30064	QTL-3H-4	6	25	3H	45.4	32.4	58.4	1.28	-0.00953659	0.140397	-0.698988	-0.200156	0.227233	0.152317	0.0182149	0.144155	-0.0576532	0.224286	-0.00501294	0.200112	-1.18672	0.140397	-0.609911	0.234813	-0.109377	-0.798722	-0.733517	-0.195959	-0.238528	-0.133425	-0.629868	-1.20551	0.136663	-0.207772	1.2834	-1.20551	0.234813	BOPA1_283_1432, BOPA1_3042_1225, BOPA1_3131_1029, BOPA1_4139_888, BOPA1_424_423, BOPA1_4544_461, BOPA1_6172_773, BOPA1_6326_1032, BOPA1_6464_1115, BOPA1_7691_679, BOPA1_8122_734, BOPA2_12_10836, BOPA2_12_11190, BOPA2_12_11232, BOPA2_12_11427, BOPA2_12_20143, BOPA2_12_21029, BOPA2_12_30427, BOPA2_12_30488, BOPA2_12_30605, BOPA2_12_30693, BOPA2_12_30905, BOPA2_12_30906, BOPA2_12_31362, BOPA2_12_314…
HEA	HAL	across	SCRI_RS_220115	QTL-3H-6	6	28	3H	61.8	48.8	74.8	2.01	-0.0116176	0.470469	1.007	0.478616	1.04143	0.0996426	0.355389	0.934867	0.697779	1.16163	0.32155	1.02731	0.259726	0.580294	0.228255	0.578919	0.650193	0.22461	0.688002	0.592275	1.0896	0.355635	1.007	1.30592	0.738491	0.63532	0.556216	-0.0116176	1.30592	BOPA1_1826_229, BOPA1_1940_567, BOPA1_2284_1738, BOPA1_2634_2228, BOPA1_2719_672, BOPA1_3090_138, BOPA1_3214_945, BOPA1_3355_605, BOPA1_3813_1629, BOPA1_4049_233, BOPA1_4233_63, BOPA1_4377_571, BOPA1_4630_1036, BOPA1_5160_268, BOPA1_5233_1070, BOPA1_5254_1845, BOPA1_5339_487, BOPA1_5499_1430, BOPA1_6804_1197, BOPA1_7489_442, BOPA1_7729_565, BOPA1_8889_842, BOPA1_9191_263, BOPA1_ABC01644_1_3_379, …
HEA	HAL	across	BOPA1_861_268	-	13	10	3H	75.2	62.2	88.2	0.18	-0.199935	-0.376643	0.399642	0.336114	0.336114	0.336114	-0.376643	0.336114	-0.240236	-0.637437	0.336114	0.45013	-0.376643	-0.376643	0.45013	-0.376643	-0.313951	0.336114	-0.376643	-0.376643	0.398807	0.398807	0.399642	-0.262627	0.399642	0.0249118	1.02055	-0.637437	0.45013	BOPA1_10318_572, BOPA1_10669_188, BOPA1_2249_1308, BOPA1_39_843, BOPA1_4771_380, BOPA1_6833_658, BOPA1_8258_330, BOPA2_12_10752, BOPA2_12_10844, BOPA2_12_20359, BOPA2_12_30056, BOPA2_12_30098, BOPA2_12_30848, BOPA2_12_31279, SCRI_RS_10386, SCRI_RS_127785, SCRI_RS_13960, SCRI_RS_150410, SCRI_RS_159430, SCRI_RS_168467, SCRI_RS_170151, SCRI_RS_172024, SCRI_RS_174177, SCRI_RS_192377, SCRI_RS_196316, …
HEA	HAL	across	BOPA2_12_10662	QTL-3H-10	2	45	3H	90.9	77.9	103.9	0.73	-0.072001	-0.253096	-0.135827	-0.301963	-0.167135	-0.172666	-0.397097	-0.172666	-0.0137607	-0.233652	-0.228682	-0.0352723	-0.253096	-0.253096	-0.134338	-0.172666	-0.233652	-0.247565	-0.233652	2.95931	-0.0859146	-0.0859146	-0.0187307	2.99304	-0.120577	0.0771732	2.15446	-0.397097	2.99304	BOPA1_1597_158, BOPA1_1852_509, BOPA1_3047_1400, BOPA1_ABC05241_1_5_271, BOPA2_12_10071, BOPA2_12_20448, BOPA2_12_20907, BOPA2_12_31126, SCRI_RS_10655, SCRI_RS_144448, SCRI_RS_149487, SCRI_RS_151263, SCRI_RS_159084, SCRI_RS_159529, SCRI_RS_162678, SCRI_RS_169022, SCRI_RS_17542, SCRI_RS_181159, SCRI_RS_201988, SCRI_RS_202438, SCRI_RS_226875, SCRI_RS_233106, SCRI_RS_234356, SCRI_RS_240029, SCRI_RS_…
HEA	HAL	across	SCRI_RS_165334	QTL-3H-11	25	75	3H	109.2	96.2	122.2	2.09	-3.34484	-3.62778	-3.17561	-3.2551	-3.41714	-3.35516	-3.37912	-3.4913	-3.58772	-3.37882	-3.06635	-3.51197	-3.35582	-3.63767	-3.69295	-3.60651	-3.39335	-3.3764	-3.39269	-3.26483	-3.14314	-3.14314	-3.34484	-3.74549	-2.66576	-3.37414	0.0670475	-3.74549	-2.66576	BOPA1_1894_2132, BOPA2_12_30308, BOPA2_12_30368, BOPA2_12_31535, SCRI_RS_134057, SCRI_RS_138598, SCRI_RS_152144, SCRI_RS_154003, SCRI_RS_154327, SCRI_RS_155078, SCRI_RS_159555, SCRI_RS_160611, SCRI_RS_164623, SCRI_RS_172062, SCRI_RS_174159, SCRI_RS_176094, SCRI_RS_180889, SCRI_RS_181575, SCRI_RS_184488, SCRI_RS_185445, SCRI_RS_198785, SCRI_RS_200937, SCRI_RS_220680, SCRI_RS_229573, SCRI_RS_237742…
HEA	HAL	across	BOPA2_12_30137	-	6	13	3H	128	115	141	0.31	0.588038	0.434286	-0.337531	0.663395	0.534342	0.378639	-0.337531	0.055785	0.474826	0.378639	0.456282	0.456282	0.647121	0.378639	0.434286	0.47139	0.17576	0.138656	0.434286	-0.249018	-0.378071	-0.378071	0.643685	-0.580949	0.415742	0.235956	0.899127	-0.580949	0.663395	BOPA1_2407_1771, BOPA1_3710_852, BOPA1_3751_1136, BOPA1_4020_643, BOPA1_409_1643, BOPA1_4163_1786, BOPA1_4793_777, BOPA1_5318_436, BOPA1_5381_1950, BOPA1_5798_867, BOPA1_7284_710, BOPA1_7800_594, BOPA1_8486_1964, BOPA1_8743_197, BOPA1_ABC07133_1_1_56, BOPA1_ABC10636_1_4_285, BOPA1_ABC12199_1_1_25, BOPA2_12_10159, BOPA2_12_10235, BOPA2_12_10300, BOPA2_12_10314, BOPA2_12_11107, BOPA2_12_11444, BOPA…
HEA	HAL	across	SCRI_RS_229623	-	4	24	3H	144.1	131.1	157.1	0.84	-0.291409	-0.963425	-0.0199943	0.0392303	-0.0852142	-0.0564055	-0.63866	-0.305073	-0.537033	-0.146956	-0.172952	0.0759281	0.117662	-0.326219	-0.40165	-0.0625574	-0.248986	-0.112258	-0.235936	-0.169874	-0.800264	-0.800264	0.084578	-0.0401627	-0.234779	-0.253307	1.02932	-0.963425	0.117662	BOPA1_11591_265, BOPA1_1635_691, BOPA1_2020_539, BOPA1_3206_670, BOPA1_6951_875, BOPA1_8632_1809, BOPA1_ABC02258_1_6_382, BOPA1_ABC12856_1_1_77, BOPA1_ConsensusGBS0705_1, BOPA2_12_10649, BOPA2_12_10735, BOPA2_12_11285, BOPA2_12_20793, BOPA2_12_30200, SCRI_RS_138463, SCRI_RS_153793, SCRI_RS_157097, SCRI_RS_159484, SCRI_RS_172220, SCRI_RS_174800, SCRI_RS_187700, SCRI_RS_188339, SCRI_RS_196842, SCRI…
HEA	HAL	across	BOPA2_12_31511	-	12	12	4H	1.1	-11.9	14.1	0.13	-0.0621231	-0.718389	-0.718389	-0.780512	-0.0621231	-0.718389	-0.718389	-0.718389	-0.780512	0	0	-0.780512	-0.780512	0	0	0	0	0	-0.780512	0	-0.718389	-0.718389	0	0	-0.0621231	-0.364706	1.00295	-0.780512	0	BOPA1_2315_702, BOPA1_2447_546, BOPA1_2616_2560, BOPA1_3143_1276, BOPA1_5128_1831, BOPA1_5385_722, BOPA1_6883_203, BOPA1_7728_341, BOPA1_8180_450, BOPA1_ABC14384_1_1_53, BOPA1_ABC19175_1_2_375, BOPA1_ConsensusGBS0508_1, BOPA2_12_10678, BOPA2_12_10850, BOPA2_12_10887, BOPA2_12_11102, BOPA2_12_11284, BOPA2_12_11482, BOPA2_12_11524, BOPA2_12_30002, BOPA2_12_30170, BOPA2_12_31011, BOPA2_12_31262, SCR…
HEA	HAL	across	SCRI_RS_189331	QTL-4H-1	21	98	4H	14.9	1.9	27.9	1.3	1.38455	1.54145	1.51021	0.053194	1.42305	1.54738	0.0269393	1.55366	1.64939	1.53961	1.39285	1.65567	1.37536	0.0746296	1.50321	0.045422	1.54738	1.38906	1.38129	1.54589	1.55366	1.55366	1.65567	1.44736	1.53634	1.27548	0.424141	0.0269393	1.65567	BOPA1_1992_1714, BOPA1_7140_595, BOPA1_7504_485, BOPA1_9100_978, BOPA2_12_11363, BOPA2_12_11438, BOPA2_12_11512, BOPA2_12_20059, BOPA2_12_30337, BOPA2_12_30454, BOPA2_12_30654, BOPA2_12_31033, BOPA2_12_31521, SCRI_RS_104699, SCRI_RS_119287, SCRI_RS_122965, SCRI_RS_129414, SCRI_RS_135464, SCRI_RS_1362, SCRI_RS_141756, SCRI_RS_144101, SCRI_RS_151755, SCRI_RS_165313, SCRI_RS_166209, SCRI_RS_195073, …
HEA	HAL	across	SCRI_RS_109600	QTL-4H-4	2	31	4H	58.4	45.4	71.4	1.97	-0.985447	-0.793787	-0.40137	-0.0720593	0.523091	0.264101	0.0861236	0.117579	0.0728343	0.120154	0.142641	0.285191	0.282327	0.225639	-0.767452	0.482756	-0.651051	0.0927083	0.426002	0.0656581	0.0629694	0.16091	-0.40137	0.523238	-0.924771	-0.0425354	1.26418	-0.985447	0.523238	BOPA1_2511_533, BOPA1_3101_111, BOPA1_6195_2137, BOPA1_8670_388, BOPA2_12_11011, SCRI_RS_124234, SCRI_RS_138128, SCRI_RS_149683, SCRI_RS_180989, SCRI_RS_232577, SCRI_RS_82277
HEA	HAL	across	BOPA1_ABC20090_1_1_275	QTL-4H-6	21	44	4H	85.1	72.1	98.1	1.3	-0.432839	0.417242	-0.0684526	0.179074	0.42405	0.843254	0.952044	0.852461	0.872737	0.818195	0.427357	0.338	0.74554	0.528162	0.414957	0.874774	0.800007	0.857439	0.415272	0.82108	0.798448	0.782545	-0.0684526	0.684825	0.252025	0.54119	0.60101	-0.432839	0.952044	BOPA1_1074_992, BOPA1_3143_1276, BOPA1_4256_833, BOPA1_4593_2007, BOPA1_4844_1737, BOPA1_6354_1193, BOPA1_7045_950, BOPA1_7728_341, BOPA1_ABC14384_1_1_53, BOPA1_ConsensusGBS0508_1, BOPA2_12_10114, BOPA2_12_10678, BOPA2_12_10850, BOPA2_12_11069, BOPA2_12_11102, BOPA2_12_11284, BOPA2_12_11482, BOPA2_12_20264, BOPA2_12_30002, BOPA2_12_30064, BOPA2_12_30474, BOPA2_12_30583, BOPA2_12_30609, BOPA2_12_3…
HEA	HAL	across	SCRI_RS_142792	QTL-4H-8	23	73	4H	113.4	100.4	126.4	1.75	1.90771	1.14578	2.10496	1.62258	1.25043	1.22662	1.19768	1.27942	1.67661	1.69848	1.64733	1.89085	1.46125	1.21496	0.273708	1.71297	1.19181	-0.0286823	1.24695	1.26891	1.82748	1.63745	2.05832	1.25619	1.36047	1.40521	0.338299	-0.0286823	2.10496	BOPA1_4443_1835, BOPA1_4715_810, BOPA1_5029_1423, BOPA2_12_10103, BOPA2_12_30297, BOPA2_12_31409, BOPA2_12_31428, SCRI_RS_127903, SCRI_RS_129935, SCRI_RS_148646, SCRI_RS_155475, SCRI_RS_161041, SCRI_RS_1804, SCRI_RS_190002, SCRI_RS_192352, SCRI_RS_221814, SCRI_RS_97417
HEA	HAL	across	BOPA2_12_31023	-	14	6	5H	1.6	-11.4	14.6	0.24	0.0791173	0.310649	0.1879	-0.143361	0.098296	0.533127	0.128902	-0.130698	0.100994	-0.0598069	-0.282285	-0.180483	-0.0100222	0.310649	0.138115	-0.232501	0.320774	0.223743	-0.232501	0.320774	0.592125	0.446221	-0.568471	-0.356119	-0.143361	0.0580711	1.16133	-0.568471	0.592125	BOPA1_ConsensusGBS0038_2, BOPA2_12_10215, BOPA2_12_20505, BOPA2_12_30736, BOPA2_12_30767, BOPA2_12_30921, BOPA2_12_30960, BOPA2_12_31161, SCRI_RS_126351, SCRI_RS_126369, SCRI_RS_129737, SCRI_RS_143594, SCRI_RS_158679, SCRI_RS_168360, SCRI_RS_168977, SCRI_RS_194527, SCRI_RS_201075, SCRI_RS_205957, SCRI_RS_229623, SCRI_RS_238255, SCRI_RS_65010
HEA	HAL	across	BOPA1_8377_1022	-	2	19	5H	23.6	10.6	36.6	0.57	0.219326	0.101359	-0.117967	0.267939	0.101359	0.22166	0.246724	0.0769259	-0.64266	0.101359	-0.619112	0.101359	1.05851	0.101359	0.0778106	0.099025	0.0778106	0.0778106	0.0557115	0.0792597	0.101359	1.39104	-0.117967	0.16823	0.0792597	0.1323	1.54872	-0.64266	1.39104	BOPA1_10760_846, BOPA1_235_97, BOPA1_2462_971, BOPA1_2669_1012, BOPA1_3232_201, BOPA1_4849_1248, BOPA1_5141_240, BOPA1_7712_674, BOPA1_7810_113, BOPA1_8582_772, BOPA1_ABC04803_1_1_392, BOPA1_ABC10040_1_1_238, BOPA2_12_10284, BOPA2_12_10605, BOPA2_12_10698, BOPA2_12_11146, BOPA2_12_11242, BOPA2_12_11437, BOPA2_12_11529, BOPA2_12_30026, BOPA2_12_30149, BOPA2_12_30199, BOPA2_12_30419, BOPA2_12_30481…
HEA	HAL	across	SCRI_RS_165313	QTL-5H-4	5	27	5H	39.5	26.5	52.5	1.09	0.172912	0.166844	-0.624193	0.0329161	0.0341807	0.510664	-0.0450748	0.110843	0.679409	-0.0602531	-0.146476	-0.783692	0.0149269	-0.0565239	-0.36848	0.0565644	0.262792	-0.0540269	-0.0459597	0.362943	0.038315	-0.458926	-0.624193	0.47869	-0.0233558	-0.0147661	1.39379	-0.783692	0.679409	SCRI_RS_123211, SCRI_RS_138598, SCRI_RS_14119, SCRI_RS_151470, SCRI_RS_157219, SCRI_RS_164623, SCRI_RS_167617, SCRI_RS_168479, SCRI_RS_185445, SCRI_RS_193505, SCRI_RS_204567, SCRI_RS_237742, SCRI_RS_4604, SCRI_RS_752
HEA	HAL	across	SCRI_RS_152347	-	13	10	5H	69.3	56.3	82.3	0.36	-0.264072	-0.041983	-0.186003	-0.274095	-0.471151	-0.257736	-0.274095	-0.240786	-0.429904	-0.471151	-0.412954	-0.397747	-0.257736	-0.225579	-0.674439	-0.257736	-0.041983	-0.61347	-0.732294	-0.442909	0.00374989	0.00374989	-0.186003	-0.642155	-0.0910696	-0.315182	0.651827	-0.732294	0.00374989	BOPA1_1555_631, BOPA1_1773_358, BOPA2_12_10406, SCRI_RS_152860, SCRI_RS_155121, SCRI_RS_157337, SCRI_RS_166511, SCRI_RS_175756, SCRI_RS_186177, SCRI_RS_187033, SCRI_RS_194557, SCRI_RS_200895, SCRI_RS_201258, SCRI_RS_205803, SCRI_RS_207095, SCRI_RS_226361, SCRI_RS_229445, SCRI_RS_235318, SCRI_RS_42792, SCRI_RS_8079
HEA	HAL	across	BOPA1_10318_572	QTL-5H-8	5	29	5H	87.6	74.6	100.6	0.96	0.557285	-0.153843	0.884369	-0.184183	-0.312677	-0.240688	-0.246053	-0.17971	-0.369571	-0.194068	-0.38782	0.976481	-0.231862	-0.389654	-0.36632	-0.385277	-0.220429	-0.344181	-0.221907	-0.284943	-0.314038	-0.454376	0.665747	-0.471309	0.44507	-0.0969583	1.10564	-0.471309	0.976481	BOPA1_2594_172, BOPA1_8377_1022, BOPA1_9100_978, BOPA2_12_30714, SCRI_RS_104699, SCRI_RS_108541, SCRI_RS_157444, SCRI_RS_166209, SCRI_RS_179260, SCRI_RS_190770, SCRI_RS_203585, SCRI_RS_221631, SCRI_RS_232930
HEA	HAL	across	SCRI_RS_161471	QTL-5H-11	20	62	5H	125.8	112.8	138.8	4.48	2.48765	1.79331	2.45308	2.2555	2.54054	2.94827	2.55445	0.994064	2.17611	3.49159	1.08303	3.88271	2.23966	1.68152	1.77449	2.5305	-0.00875568	2.13832	0.806343	2.20359	2.52271	2.48846	3.16871	1.53014	3.40249	2.20554	0.392263	-0.00875568	3.88271	BOPA1_1074_992, BOPA1_4443_1835, BOPA1_4593_2007, BOPA1_4844_1737, SCRI_RS_115423, SCRI_RS_121895, SCRI_RS_161041, SCRI_RS_1627, SCRI_RS_167842, SCRI_RS_173721, SCRI_RS_177084, SCRI_RS_181164, SCRI_RS_186444, SCRI_RS_192352, SCRI_RS_206030, SCRI_RS_221814, SCRI_RS_222975, SCRI_RS_230475, SCRI_RS_230486, SCRI_RS_97417
HEA	HAL	across	SCRI_RS_181376	-	10	15	5H	143.1	130.1	156.1	0.6	0.814179	0.365254	-0.186025	0.528757	0.480606	0.019584	0.102315	0.157735	-0.0762972	0.173586	0.329002	0.812273	-0.0189072	0.447088	0.050029	0.340956	0.490247	-0.0999475	0.454311	-0.134644	-0.0320108	0.0147547	-0.159747	0.187271	0.130766	0.207645	1.06393	-0.186025	0.814179	BOPA1_1283_332, BOPA1_5483_787, BOPA1_6419_1680, BOPA1_9426_490, BOPA2_12_30378, SCRI_RS_122297, SCRI_RS_123364, SCRI_RS_129821, SCRI_RS_134343, SCRI_RS_139106, SCRI_RS_139737, SCRI_RS_151056, SCRI_RS_156075, SCRI_RS_159536, SCRI_RS_161636, SCRI_RS_169956, SCRI_RS_194653, SCRI_RS_206020, SCRI_RS_227525, SCRI_RS_230497, SCRI_RS_231015, SCRI_RS_4691, SCRI_RS_8420, SCRI_RS_8637
HEA	HAL	across	SCRI_RS_12519	-	12	13	5H	168.8	155.8	181.8	0.63	0.163061	0.111683	0.599145	0.431956	0.626211	0.212048	0.603906	0.617501	0.569119	0.54954	0.430176	0.606268	0.149425	0.54078	0.269051	0.114768	0.185811	0.623092	0.115281	0.717423	0.662911	0.615149	0.398309	0.650616	0.487157	0.442015	0.46365	0.111683	0.717423	BOPA1_3453_1974, BOPA1_3692_940, BOPA2_12_10502, BOPA2_12_21415, BOPA2_12_30631, SCRI_RS_10642, SCRI_RS_136200, SCRI_RS_136287, SCRI_RS_139708, SCRI_RS_144545, SCRI_RS_146936, SCRI_RS_146997, SCRI_RS_148694, SCRI_RS_156845, SCRI_RS_159158, SCRI_RS_160747, SCRI_RS_164876, SCRI_RS_174552, SCRI_RS_187638, SCRI_RS_190048, SCRI_RS_193452, SCRI_RS_226348, SCRI_RS_231806
HEA	HAL	across	SCRI_RS_153023	QTL-6H-1	1	71	6H	5.2	-7.8	18.2	1.73	0.275577	-0.227461	-0.359567	-0.0160946	0.29352	0.404929	0.34576	0.0484693	0.33525	-0.177191	0.33525	-0.141828	0.264922	-0.133637	0.14815	0.238962	0.238962	-0.162672	-0.199949	0.357439	0.815608	0.815608	0.472316	4.25512	0.306785	0.341369	1.87404	-0.359567	4.25512	BOPA1_1613_291, BOPA1_2822_739, BOPA1_285_2932, BOPA1_3608_2133, BOPA1_5483_787, BOPA1_6990_661, BOPA1_7655_579, BOPA1_7826_869, BOPA1_9291_1322, BOPA1_ABC09559_1_2_143, BOPA2_12_10151, BOPA2_12_10579, BOPA2_12_10623, BOPA2_12_30097, BOPA2_12_30690, BOPA2_12_30914, SCRI_RS_10930, SCRI_RS_11645, SCRI_RS_124541, SCRI_RS_138045, SCRI_RS_139840, SCRI_RS_148699, SCRI_RS_159243, SCRI_RS_161636, SCRI_RS…
HEA	HAL	across	SCRI_RS_154426	-	3	5	6H	24.8	11.8	37.8	0.13	-0.0449075	0	-0.104772	0.347799	-0.0449075	-0.0449075	-0.104772	0.407664	-0.198447	-0.352221	-0.104772	-0.104772	-0.104772	-0.104772	-0.138583	-0.0449075	-0.0598642	0.194026	0.626791	0.347799	0.626791	0.626791	0.347799	0	-0.104772	0.0745325	1.3207	-0.352221	0.626791	BOPA1_12239_662, BOPA1_2669_1012, BOPA1_398_1244, BOPA1_4679_1594, BOPA1_7810_113, BOPA1_ABC04803_1_1_392, BOPA1_ConsensusGBS0356_1, BOPA2_12_10284, BOPA2_12_10368, BOPA2_12_10605, BOPA2_12_11242, BOPA2_12_20031, BOPA2_12_30065, BOPA2_12_30143, BOPA2_12_30149, BOPA2_12_30576, SCRI_RS_132425, SCRI_RS_136556, SCRI_RS_137626, SCRI_RS_138111, SCRI_RS_146382, SCRI_RS_150783, SCRI_RS_152122, SCRI_RS_15…
HEA	HAL	across	BOPA2_12_30782	-	18	12	6H	50.6	37.6	63.6	0.43	0.218386	0.186142	-0.149608	0.0350501	0.218386	0.382056	0.136663	0.30062	-0.0355319	0.441822	0.428879	-0.453576	0.480607	0.255324	0.255611	0.542336	0.553453	0.356832	-0.0606552	0.0753366	0.376312	0.376312	0.521037	-0.132807	0.310133	0.224765	0.840482	-0.453576	0.553453	BOPA1_1011_1338, BOPA1_1198_537, BOPA1_1761_804, BOPA1_203_1128, BOPA1_2223_1688, BOPA1_2520_718, BOPA1_3391_2137, BOPA1_3477_1248, BOPA1_3883_616, BOPA1_3931_1434, BOPA1_4686_1281, BOPA1_5757_248, BOPA1_7337_388, BOPA1_9864_225, BOPA1_ConsensusGBS0397_16, BOPA2_12_10769, BOPA2_12_11325, BOPA2_12_30165, BOPA2_12_30238, BOPA2_12_30642, BOPA2_12_30833, SCRI_RS_105705, SCRI_RS_107772, SCRI_RS_131479…
HEA	HAL	across	BOPA1_2026_302	QTL-6H-4	16	35	6H	65.7	52.7	78.7	1.71	-0.254394	0.152122	-0.202476	0.116902	0.308908	0.155959	0.556525	0.377023	0.0765327	0.543099	0.0501826	-0.423146	0.046996	0.467648	0.0416386	0.70833	0.626124	0.250078	0.128961	0.0877559	0.262432	0.262432	1.04077	0.7552	0.619473	0.270203	0.97367	-0.423146	1.04077	BOPA1_1670_369, BOPA1_2407_1771, BOPA1_3710_852, BOPA1_3845_1089, BOPA1_4020_643, BOPA1_409_1643, BOPA1_4163_1786, BOPA1_4178_1592, BOPA1_4793_777, BOPA1_5790_558, BOPA1_5798_867, BOPA1_7284_710, BOPA1_7800_594, BOPA1_8486_1964, BOPA1_8743_197, BOPA1_9638_619, BOPA1_ABC07133_1_1_56, BOPA1_ABC10636_1_4_285, BOPA1_ABC12199_1_1_25, BOPA1_ABC16273_1_1_48, BOPA2_12_10159, BOPA2_12_10235, BOPA2_12_1030…
HEA	HAL	across	BOPA1_5965_1387	QTL-6H-6	13	43	6H	82.4	69.4	95.4	1.12	-0.00539079	0.38189	-0.476478	-0.0647164	-0.00539079	0.59611	0.0526335	0.427521	0.423097	-0.0363717	-0.327947	-0.115094	0.749761	0.607498	-0.169894	0.134341	0.462643	0.507184	0.513117	0.801254	0.819576	0.774145	-0.26426	-0.167046	0.648439	0.250665	1.02151	-0.476478	0.819576	BOPA1_11657_398, BOPA1_13379_171, BOPA1_2847_485, BOPA1_5334_1533, BOPA1_6402_691, BOPA1_9618_372, BOPA1_ABC08260_1_1_108, BOPA1_ConsensusGBS0038_2, BOPA2_12_10122, BOPA2_12_20369, BOPA2_12_20505, BOPA2_12_30092, BOPA2_12_30137, BOPA2_12_30482, BOPA2_12_30921, BOPA2_12_30972, BOPA2_12_30973, BOPA2_12_31161, BOPA2_12_31251, SCRI_RS_113112, SCRI_RS_129737, SCRI_RS_13871, SCRI_RS_158679, SCRI_RS_168…
HEA	HAL	across	BOPA2_12_10071	QTL-6H-9	5	29	6H	113.2	100.2	126.2	1.2	-0.56738	-0.225426	-0.154017	-0.239471	0.0637967	0.0964427	-0.19011	-0.628655	-0.772087	-0.568452	-0.38009	-0.246025	-1.06897	-0.736626	-0.578615	-0.0238751	-0.876911	-0.170496	-0.194354	-0.967394	-0.0261433	-0.628812	-0.154017	-0.138589	-0.198845	-0.383005	0.818851	-1.06897	0.0964427	BOPA1_2978_938, BOPA1_ConsensusGBS0390_11, BOPA2_12_10732, BOPA2_12_30360, BOPA2_12_30504, BOPA2_12_31210, SCRI_RS_11024, SCRI_RS_120501, SCRI_RS_12519, SCRI_RS_140499, SCRI_RS_14608, SCRI_RS_169845, SCRI_RS_194337, SCRI_RS_202800, SCRI_RS_203880, SCRI_RS_206768, SCRI_RS_207299, SCRI_RS_232575, SCRI_RS_235652, SCRI_RS_239569, SCRI_RS_239653, SCRI_RS_25330
HEA	HAL	across	SCRI_RS_194557	-	15	20	7H	1.5	-11.5	14.5	0.78	0.807243	-0.08228	-0.111932	0.0223512	0.391367	0.305727	-0.00613111	0.316164	0.221239	0.922028	-0.320099	0.338719	0.38971	0.0546897	0.287128	0.0866079	1.12434	-0.171973	-0.0723369	0.423315	0.0421667	0.0421667	0.386811	0.0716382	0.564907	0.241343	1.12166	-0.320099	1.12434	BOPA1_1009_1089, BOPA1_10927_876, BOPA1_2702_284, BOPA1_4191_268, BOPA1_4258_1498, BOPA1_4895_145, BOPA2_12_10199, BOPA2_12_10278, BOPA2_12_10497, BOPA2_12_11039, BOPA2_12_11353, BOPA2_12_11487, BOPA2_12_30120, BOPA2_12_30230, BOPA2_12_30441, BOPA2_12_30465, BOPA2_12_30782, BOPA2_12_30804, BOPA2_12_31003, BOPA2_12_31005, BOPA2_12_31274, SCRI_RS_114613, SCRI_RS_115369, SCRI_RS_119674, SCRI_RS_1275…
HEA	HAL	across	SCRI_RS_220780	QTL-7H-3	14	90	7H	30	17	43	7.88	1.01619	0.70471	2.3208	5.12724	1.86531	1.05172	4.66173	1.62361	3.8567	4.52509	3.34521	6.60099	-1.50591	0.906461	-0.143161	0.684578	1.72689	3.59957	3.48864	0.759401	3.80268	3.7554	2.3208	-1.14599	3.79989	2.34994	0.76216	-1.50591	6.60099	BOPA2_12_20274, BOPA2_12_31458, BOPA2_12_31511, SCRI_RS_145228, SCRI_RS_173731, SCRI_RS_206744
HEA	HAL	across	SCRI_RS_138111	-	12	15	7H	53.3	40.3	66.3	0.6	-0.173499	-0.394682	-0.0811203	0.415896	0.0713008	-0.31219	0.877679	0.519052	0.133313	-0.0703905	0.348249	0.138589	-0.512592	-0.354413	-0.354264	-0.367274	-0.376483	0.838903	-0.334562	0.923224	0.80394	0.80394	0.0168797	-0.322148	0.0457842	0.0913254	1.20249	-0.512592	0.923224	BOPA1_2575_692, BOPA2_12_30368, BOPA2_12_31188, SCRI_RS_152752, SCRI_RS_160611, SCRI_RS_174699
HEA	HAL	across	SCRI_RS_156971	-	5	23	7H	70.7	57.7	83.7	1.29	0.196632	0.0253492	-0.64718	0.521334	0.0233289	-0.0252393	0.456796	0.311359	0.197897	-0.00632443	-0.62347	-0.754665	0.117621	-0.0263078	-0.939593	-0.0941544	-0.0668712	0.456304	-0.0107137	0.222525	0.342631	0.342631	-0.339377	0.304513	-0.290829	-0.0122322	1.3143	-0.939593	0.521334	BOPA1_13081_199, BOPA1_2236_773, BOPA1_2315_702, BOPA1_2447_546, BOPA1_3787_1223, BOPA1_5224_1560, BOPA1_6883_203, BOPA1_861_268, BOPA2_12_10887, BOPA2_12_11524, BOPA2_12_21019, BOPA2_12_30170, BOPA2_12_30325, BOPA2_12_30640, BOPA2_12_31262, BOPA2_12_31367, SCRI_RS_138193, SCRI_RS_139294, SCRI_RS_146429, SCRI_RS_148020, SCRI_RS_156056, SCRI_RS_159046, SCRI_RS_159431, SCRI_RS_162539, SCRI_RS_16293…
HEA	HAL	across	SCRI_RS_148722	-	8	5	7H	86	73	99	0.05	-0.870778	0	0	0	0	0	0	-0.870778	-0.870778	0	0	-0.870778	-0.870778	0	0	0	0	0	0	0	-0.870778	-0.870778	0	-0.870778	0	-0.278649	1.45774	-0.870778	0	BOPA1_1583_522, BOPA1_1786_297, BOPA1_3928_513, BOPA1_39_843, BOPA1_6833_658, BOPA1_8215_496, BOPA1_9745_628, BOPA1_ABC06144_pHv86_01, BOPA2_12_10140, BOPA2_12_10633, BOPA2_12_10674, BOPA2_12_20359, BOPA2_12_30314, SCRI_RS_11206, SCRI_RS_128664, SCRI_RS_12887, SCRI_RS_1474, SCRI_RS_150410, SCRI_RS_152347, SCRI_RS_170151, SCRI_RS_196316, SCRI_RS_203938, SCRI_RS_206848, SCRI_RS_240114
HEA	HAL	across	BOPA1_2575_692	-	2	11	7H	99.9	86.9	112.9	0.2	0	0.0708978	0.0708978	0.72208	0.0708978	0.0300638	0.651183	0.0300638	0.040834	0.0708978	0.0300638	0.040834	0.0300638	0.0708978	0.040834	0.0300638	0.040834	0.0300638	0.0708978	0.0708978	0.0708978	0.0708978	0.0708978	1.2495	1.21943	0.195796	1.79781	0	1.2495	BOPA2_12_30591, BOPA2_12_30714, BOPA2_12_30975, BOPA2_12_31023, SCRI_RS_108541, SCRI_RS_141591, SCRI_RS_147811, SCRI_RS_179260, SCRI_RS_179411, SCRI_RS_181570, SCRI_RS_204607, SCRI_RS_228061
HEA	HAL	across	SCRI_RS_152144	QTL-7H-10	2	29	7H	119.8	106.8	132.8	1.34	0.32651	0.101035	-0.0570988	0.0305103	0.00706495	0.121857	0.133203	0.204867	0.426184	0.98179	0.145746	0.173143	0.576979	0.125907	-0.0661366	0.351517	0.283868	0.245542	0.205639	0.31503	0.701033	0.667671	0.122245	1.04435	1.53958	0.348322	1.04931	-0.0661366	1.53958	BOPA1_10760_846, BOPA1_235_97, BOPA1_2462_971, BOPA1_3232_201, BOPA1_5141_240, BOPA1_ABC10040_1_1_238, BOPA2_12_11437, BOPA2_12_11529, BOPA2_12_30026, BOPA2_12_30199, BOPA2_12_30419, BOPA2_12_30645, BOPA2_12_31188, BOPA2_12_31513, SCRI_RS_136221, SCRI_RS_143118, SCRI_RS_148722, SCRI_RS_174699, SCRI_RS_206747, SCRI_RS_4114
HEA	HAL	across	SCRI_RS_151470	-	4	20	7H	140.4	127.4	153.4	0.42	-0.813952	-1.05265	0.24615	0.218745	0.271753	0.323485	0.277836	0.384251	0.252232	0.350764	0.12949	0.24615	0.271753	-0.999378	0.271753	0.271753	0.0435888	-0.0534077	0.233987	-0.666333	0.00842626	0.242673	0.173221	0.261768	0.478838	0.054916	1.25256	-1.05265	0.478838	BOPA1_1628_410, BOPA2_12_31308, BOPA2_12_31485, SCRI_RS_106920, SCRI_RS_139713, SCRI_RS_154426, SCRI_RS_183580, SCRI_RS_186897, SCRI_RS_202723, SCRI_RS_229916
HEI	DUN	across	SCRI_RS_165792	QTL-1H-2	4	26	1H	9.9	-3.1	22.9	0.94	4.16322	0.123915	-0.121253	0.343608	0.462584	0.141087	0.0428061	1.66312	0.558304	0.373294	1.48951	0.130577	0.37581	1.21074	1.70414	0.419158	0.143661	0.50947	-0.0751865	0.814167	0.603702	0.334345	-0.121253	0.876685	0.315051	0.65925	1.28324	-0.121253	4.16322	BOPA1_3315_749, BOPA1_ABC06381_1_5_73, BOPA1_ABC08260_1_1_108, BOPA1_ABC13753_1_2_167, BOPA2_12_10188, BOPA2_12_10205, BOPA2_12_11392, BOPA2_12_21081, BOPA2_12_30081, BOPA2_12_31238, SCRI_RS_103215, SCRI_RS_13434, SCRI_RS_138723, SCRI_RS_146197, SCRI_RS_148653, SCRI_RS_156620, SCRI_RS_159125, SCRI_RS_165334, SCRI_RS_180027, SCRI_RS_187928, SCRI_RS_194623, SCRI_RS_202406, SCRI_RS_225641
HEI	DUN	across	BOPA1_5798_867	QTL-1H-4	7	35	1H	48.5	35.5	61.5	1.91	1.18645	1.3254	1.56503	1.17446	3.08171	1.35837	2.5616	1.30928	2.45247	1.95296	1.27306	2.87728	1.53324	1.22949	1.33757	1.17148	1.79669	1.81585	1.12593	3.806	1.5058	1.5058	0.991466	2.39604	1.02408	1.7343	0.41185	0.991466	3.806	BOPA1_8020_87, BOPA2_12_10662, BOPA2_12_11138, BOPA2_12_11255, BOPA2_12_11392, BOPA2_12_21019, BOPA2_12_30250, SCRI_RS_185339, SCRI_RS_187928, SCRI_RS_225641, SCRI_RS_238430, SCRI_RS_240090
HEI	DUN	across	BOPA2_12_30742	-	2	17	1H	66.9	53.9	79.9	0.23	-0.120204	-0.120204	0	-0.344814	0	-0.120204	-0.44782	0	-0.327616	-0.120204	0	3.50757	-0.487455	-0.120204	-0.22461	-0.120204	-0.327616	-0.344814	-0.591861	-0.22461	0	0	-0.344814	3.16276	0	0.0913232	2.19877	-0.591861	3.50757	BOPA1_11470_478, BOPA1_1394_1222, BOPA1_1761_804, BOPA1_2223_1688, BOPA1_3390_205, BOPA1_3759_1385, BOPA1_447_88, BOPA1_5156_737, BOPA1_5571_640, BOPA1_6260_183, BOPA1_ABC07987_1_6_270, BOPA1_ConsensusGBS0397_16, BOPA2_12_10333, BOPA2_12_30165, BOPA2_12_30795, BOPA2_12_30833, BOPA2_12_31221, SCRI_RS_102414, SCRI_RS_133602, SCRI_RS_138608, SCRI_RS_140356, SCRI_RS_14089, SCRI_RS_14527, SCRI_RS_1556…
HEI	DUN	across	BOPA2_12_31160	-	21	10	1H	82.5	69.5	95.5	0.41	-0.321298	-1.41462	-1.08894	-1.66816	-1.09815	-1.36608	-1.63907	-1.79559	-1.41123	-1.63414	-1.79559	-0.734652	-1.3539	-1.03476	-1.69034	-1.74826	-1.04007	-1.61962	-1.36137	-1.20993	-1.74826	-1.74826	-1.41462	-1.85669	-1.6807	-1.41897	0.258752	-1.85669	-0.321298	BK_12, BK_16, BOPA1_12224_363, BOPA1_1865_396, BOPA1_2029_1143, BOPA1_2646_1277, BOPA1_7144_973, BOPA1_7747_1056, BOPA1_7766_492, SCRI_RS_115905, SCRI_RS_136287, SCRI_RS_140819, SCRI_RS_145190, SCRI_RS_149462, SCRI_RS_150590, SCRI_RS_153693, SCRI_RS_155612, SCRI_RS_160179, SCRI_RS_196192, SCRI_RS_233272, SCRI_RS_7026
HEI	DUN	across	BOPA2_12_20187	-	1	5	1H	97.5	84.5	110.5	0.24	0.171829	0.279266	-0.0684711	-0.348217	0.279266	0.191951	0.279266	0.191951	0.279266	-0.56005	1.5058	-0.37207	0.279266	0.191951	0.0674334	0.0560463	0.191951	0.143362	0.279266	0.279266	0.279266	0.279266	0.279266	-2.86296	-0.499053	0.0317647	1.7131	-2.86296	1.5058	BOPA1_2297_1250, BOPA1_2614_1522, BOPA1_2878_574, BOPA1_4170_1094, BOPA1_41_695, BOPA1_5692_310, BOPA1_ABC12417_1_1_46, BOPA2_12_10032, BOPA2_12_21450, BOPA2_12_30146, BOPA2_12_31200, BOPA2_12_31219, SCRI_RS_107762, SCRI_RS_110912, SCRI_RS_119390, SCRI_RS_131671, SCRI_RS_13454, SCRI_RS_142177, SCRI_RS_142792, SCRI_RS_142924, SCRI_RS_148330, SCRI_RS_148773, SCRI_RS_152271, SCRI_RS_157277, SCRI_RS_…
HEI	DUN	across	SCRI_RS_149094	QTL-1H-10	9	39	1H	130.7	117.7	143.7	1.04	0.495934	0.21465	0.472358	0.0145134	0.195885	-1.76611	-0.139446	-1.58626	0.493776	0.30254	1.12078	0.621018	-1.24154	0.142137	0.567271	-3.54942	-0.137214	-0.151295	-1.3717	-0.20258	-1.57938	-1.57938	0.545853	-0.925252	-1.30718	-0.414002	1.28121	-3.54942	1.12078	BK_19, BOPA1_1073_916, BOPA1_5777_354, BOPA2_12_10218, BOPA2_12_20803, BOPA2_12_30065, BOPA2_12_30083, BOPA2_12_30723, BOPA2_12_30894, BOPA2_12_30895, BOPA2_12_31351, SCRI_RS_140096, SCRI_RS_145156, SCRI_RS_155061, SCRI_RS_158512, SCRI_RS_160602, SCRI_RS_161476, SCRI_RS_168638, SCRI_RS_172761, SCRI_RS_174720, SCRI_RS_179937, SCRI_RS_203781, SCRI_RS_219709, SCRI_RS_220780, SCRI_RS_229727, SCRI_RS_…
HEI	DUN	across	BOPA2_12_10502	QTL-2H-1	1	56	2H	8.9	-4.1	21.9	1.22	-9.83925	0.115412	0.182496	0.188223	0.360825	0.188223	0.25099	0.17105	0.492031	0.343745	-0.529167	0.702467	0.164477	0.17105	0.422783	0.320471	0.451503	0.431227	0.110662	0.641018	0.410614	0.410614	0.147304	0.274644	-0.192823	-0.144376	2.84623	-9.83925	0.702467	BOPA1_3344_1147, BOPA1_5945_748, BOPA1_918_480, BOPA2_12_11310, BOPA2_12_11434, BOPA2_12_31428, BOPA2_12_31448, SCRI_RS_127822, SCRI_RS_174383, SCRI_RS_1804, SCRI_RS_216164, SCRI_RS_67208, SCRI_RS_97417
HEI	DUN	across	BK_16	QTL-2H-2	24	76	2H	23	10	36	2.23	-4.96381	-7.7487	-8.12809	-7.98343	-7.9466	-8.06575	-7.66936	-8.04616	-7.26966	-6.50204	-6.47576	-6.50834	-1.71955	-8.06205	-5.7688	-6.61706	-4.92666	-6.87514	-6.60607	-8.06205	-6.49833	-6.49833	-6.80483	-5.00906	-8.27938	-6.7614	0.214014	-8.27938	-1.71955	BOPA1_10719_459, BOPA1_1826_229, BOPA1_2128_874, BOPA1_2580_1456, BOPA1_2634_2228, BOPA1_3598_489, BOPA1_3662_381, BOPA1_411_495, BOPA1_4233_63, BOPA1_4717_386, BOPA1_5046_619, BOPA1_6510_1430, BOPA1_6911_866, BOPA1_7489_442, BOPA1_ABC01644_1_3_379, BOPA2_12_10156, BOPA2_12_10927, BOPA2_12_11163, BOPA2_12_20335, BOPA2_12_20688, BOPA2_12_30275, SCRI_RS_103572, SCRI_RS_107754, SCRI_RS_109192, SCRI_…
HEI	DUN	across	BOPA1_6510_1430	QTL-2H-3	20	62	2H	60.8	47.8	73.8	2.34	-3.0399	-2.34571	-1.37039	-2.94172	-2.70107	-2.23076	-3.23825	-3.2607	-4.19598	-3.45774	-4.18007	-3.17406	-3.54756	-3.55465	-3.48952	-3.74938	-3.36157	-2.71028	-2.63878	-2.49516	-0.523556	-1.38483	-1.2472	-5.07188	-4.54767	-2.97833	0.351865	-5.07188	-0.523556	BOPA1_12224_363, BOPA1_1865_396, BOPA1_3453_1974, BOPA2_12_10430, BOPA2_12_10502, BOPA2_12_10592, BOPA2_12_11030, BOPA2_12_30155, BOPA2_12_30424, BOPA2_12_30781, SCRI_RS_136200, SCRI_RS_136287, SCRI_RS_139708, SCRI_RS_145190, SCRI_RS_148734, SCRI_RS_149462, SCRI_RS_150590, SCRI_RS_160179, SCRI_RS_165171, SCRI_RS_168604, SCRI_RS_182947, SCRI_RS_184395, SCRI_RS_192552, SCRI_RS_193452, SCRI_RS_19619…
HEI	DUN	across	SCRI_RS_135112	-	12	7	2H	88.5	75.5	101.5	0.45	0.769016	-0.321088	-0.0630163	0.885314	1.19682	0.257431	0.92398	0.134466	0.885314	0.542367	0.451968	-0.366222	-0.0289439	-0.321088	-1.59975	-0.692314	-0.150223	0.0178201	-1.13632	-0.694889	0.00983323	0.796534	-0.0630163	0.118572	1.71549	0.130722	1.29313	-1.59975	1.71549	BOPA1_12005_188, BOPA1_1215_862, BOPA1_1745_823, BOPA1_2505_850, BOPA1_3218_1094, BOPA1_4154_364, BOPA1_4334_482, BOPA1_4392_450, BOPA1_7276_942, BOPA1_7504_485, BOPA1_7559_350, BOPA1_7741_527, BOPA1_9100_978, BOPA1_9766_787, BOPA1_ABC05926_1_1_51, BOPA1_ConsensusGBS0019_1, BOPA2_12_10864, BOPA2_12_11363, BOPA2_12_11438, BOPA2_12_20416, BOPA2_12_20576, BOPA2_12_20981, BOPA2_12_30337, BOPA2_12_307…
HEI	DUN	across	BOPA1_8523_316	-	9	7	2H	106.8	93.8	119.8	0.38	-0.0140362	0.181477	0.793131	0.350937	0.827512	0.284672	0.764882	0.0276035	-0.945023	0.411212	-0.958344	0.745694	-0.571895	-0.301794	-0.502895	-0.600805	-1.02832	0.868404	-1.38946	-0.71607	-0.571895	-0.626149	-0.164525	-0.478231	0.318622	-0.131812	1.1272	-1.38946	0.868404	BOPA1_1944_1901, BOPA1_2421_520, BOPA1_245_433, BOPA1_2955_452, BOPA1_3644_1483, BOPA1_4139_888, BOPA1_4276_1082, BOPA1_4636_1380, BOPA1_8122_734, BOPA1_ABC07631_1_1_83, BOPA2_12_10088, BOPA2_12_10426, BOPA2_12_10492, BOPA2_12_10500, BOPA2_12_10607, BOPA2_12_10836, BOPA2_12_10860, BOPA2_12_21029, BOPA2_12_30427, BOPA2_12_30488, BOPA2_12_30525, BOPA2_12_30597, BOPA2_12_30605, BOPA2_12_30620, BOPA2…
HEI	DUN	across	SCRI_RS_136969	-	4	5	2H	127.3	114.3	140.3	0.18	-0.155588	0	-0.298474	-0.96695	0.910266	-0.155588	0.165768	-0.298474	-1.12254	-0.298474	-0.454062	-0.298474	-0.155588	-0.306672	-0.605146	0.910266	0	0.165768	-0.605146	-0.605146	-0.298474	-0.298474	1.60229	-1.13074	0.611792	-0.147514	1.24663	-1.13074	1.60229	BOPA1_7381_1292, BOPA1_ConsensusGBS0361_5, BOPA2_12_31387, SCRI_RS_106142, SCRI_RS_10956, SCRI_RS_138629, SCRI_RS_141322, SCRI_RS_149094, SCRI_RS_150563, SCRI_RS_153896, SCRI_RS_162628, SCRI_RS_165886, SCRI_RS_169881, SCRI_RS_180081, SCRI_RS_184058, SCRI_RS_187051, SCRI_RS_196910, SCRI_RS_206337
HEI	DUN	across	SCRI_RS_227482	QTL-2H-10	18	27	2H	144.1	131.1	157.1	1.06	2.0419	0.951337	1.47363	0.510588	2.75186	0.436871	0.981457	1.18631	0.406576	1.11926	1.76744	1.52219	0.25216	0.771781	0.539935	1.06124	0.762656	1.22178	0.149615	0.920953	1.02966	1.02966	1.96248	1.22817	1.19242	1.09088	0.539944	0.149615	2.75186	BOPA2_12_31233, SCRI_RS_11640, SCRI_RS_168487, SCRI_RS_194048, SCRI_RS_207376, SCRI_RS_237782
HEI	DUN	across	BOPA2_12_31428	QTL-3H-1	8	73	3H	0	-13	13	0.98	-2.62428	-0.251036	-2.48316	-0.125487	-2.32033	-0.0570229	-0.0570229	-0.349609	-0.113322	-2.61535	-2.47946	-0.0921598	-0.0548193	-0.266376	-2.91875	-2.56554	-0.00364428	-0.0709769	-0.34461	0.0175386	-0.0921598	-0.0921598	-0.130628	-0.292204	-2.61927	-0.920074	1.24245	-2.91875	0.0175386	BOPA1_10126_999, BOPA1_12007_70, BOPA1_12280_797, BOPA1_2067_775, BOPA1_2231_557, BOPA1_2338_1572, BOPA1_2447_546, BOPA1_2861_1941, BOPA1_3306_446, BOPA1_4184_393, BOPA1_4453_422, BOPA1_4618_1559, BOPA1_5128_1831, BOPA1_6681_314, BOPA1_9481_859, BOPA1_ABC04826_1_1_174, BOPA1_ABC10667_1_1_288, BOPA1_ABC11278_1_1_76, BOPA1_ABC18582_1_2_417, BOPA1_ConsensusGBS0508_1, BOPA2_12_10678, BOPA2_12_10784, …
HEI	DUN	across	BOPA2_12_11069	-	7	8	3H	47.3	34.3	60.3	0.45	-1.09492	1.4851	0.92111	1.05092	-0.133301	0.200402	0.284721	0.30387	2.62159	0.10867	0.531249	0.270126	1.75866	1.4851	0.441695	-0.0820513	1.13607	1.04332	1.59092	2.0214	0.712942	0.662421	0.444129	0.188755	0.412333	0.734609	0.928391	-1.09492	2.62159	BOPA1_2265_363, BOPA1_2851_848, BOPA1_3675_2615, BOPA1_4178_1592, BOPA1_4716_1205, BOPA1_4793_777, BOPA1_5019_879, BOPA1_5297_796, BOPA1_5346_1587, BOPA1_5798_867, BOPA1_7090_1260, BOPA1_ABC02639_1_4_370, BOPA1_ABC07133_1_1_56, BOPA2_12_10159, BOPA2_12_10235, BOPA2_12_10300, BOPA2_12_10506, BOPA2_12_11209, BOPA2_12_11444, BOPA2_12_20641, BOPA2_12_21131, BOPA2_12_30268, BOPA2_12_30350, BOPA2_12_30…
HEI	DUN	across	SCRI_RS_133415	QTL-3H-6	13	36	3H	60.8	47.8	73.8	3.36	-0.0486584	8.95534	5.94175	7.16734	5.50188	7.08455	7.45431	7.64508	7.13411	5.27554	4.35179	9.63982	9.35109	7.71262	3.96687	7.89745	7.68692	8.98402	7.87197	9.38008	8.1516	8.19621	5.94175	9.03483	9.43078	7.18836	0.297446	-0.0486584	9.63982	BOPA1_12128_313, BOPA1_2832_377, BOPA1_3432_290, BOPA1_3687_271, BOPA1_4098_758, BOPA1_8901_1446, BOPA1_952_1301, BOPA1_ABC08396_1_4_120, BOPA2_12_10810, BOPA2_12_30394, BOPA2_12_30907, SCRI_RS_119628, SCRI_RS_125487, SCRI_RS_146989, SCRI_RS_150585, SCRI_RS_188190, SCRI_RS_190426, SCRI_RS_202425, SCRI_RS_225074, SCRI_RS_228232, SCRI_RS_238822, SCRI_RS_58772
HEI	DUN	across	BOPA2_12_21019	QTL-3H-9	2	80	3H	84	71	97	0.91	-0.106306	0.234009	0.00114422	6.57397	0.0278365	0.00676848	6.47854	-0.00233627	0.0347461	-0.021068	-0.021068	0.00114422	0.0222123	0.0278365	-0.119984	-0.00233627	-0.0245485	0	-0.0154438	-0.0550726	0.0278365	0.0278365	0.013678	-0.0504993	0	0.522356	3.18711	-0.119984	6.57397	BOPA1_3362_644, BOPA1_3931_1434, BOPA1_4117_472, BOPA1_5145_1355, BOPA1_6736_452, BOPA2_12_10857, BOPA2_12_21135, BOPA2_12_30162, BOPA2_12_30382, BOPA2_12_30656, BOPA2_12_30958, BOPA2_12_31481, SCRI_RS_105688, SCRI_RS_11024, SCRI_RS_120501, SCRI_RS_121526, SCRI_RS_123668, SCRI_RS_12519, SCRI_RS_130320, SCRI_RS_142656, SCRI_RS_150540, SCRI_RS_151716, SCRI_RS_178615, SCRI_RS_182201, SCRI_RS_184029,…
HEI	DUN	across	SCRI_RS_165334	QTL-3H-11	25	93	3H	109.2	96.2	122.2	2.77	21.6351	21.2333	21.4573	21.4709	21.8211	21.6931	21.144	15.8187	21.9056	21.6528	19.2854	21.7808	19.5713	21.6931	19.6286	21.212	20.8819	21.5035	21.0854	20.7282	21.3417	21.3417	21.6351	16.3749	21.0055	20.756	0.0740397	15.8187	21.9056	BOPA1_4737_368, BOPA1_5520_925, BOPA1_7782_410, BOPA1_ABC36454_pHv2499_01, BOPA1_ConsensusGBS0271_2, BOPA1_ConsensusGBS0632_3, BOPA2_12_10215, BOPA2_12_10629, BOPA2_12_31161, SCRI_RS_127719, SCRI_RS_143594, SCRI_RS_144559, SCRI_RS_154449, SCRI_RS_157113, SCRI_RS_158679, SCRI_RS_176108, SCRI_RS_180847, SCRI_RS_187742, SCRI_RS_194527, SCRI_RS_202154, SCRI_RS_208633, SCRI_RS_49693
HEI	DUN	across	BOPA2_12_11208	-	1	19	3H	130.3	117.3	143.3	0.59	0.693021	1.04365	0.717772	0.752002	0.536253	1.10275	-0.280211	0.727251	0.797727	1.76749	0.375767	1.07842	0.0281628	1.10275	-0.0370667	0.90877	5.70291	1.06315	-0.0370667	0.732498	0.686772	0.745879	1.94376	0.308858	0.887922	0.933968	1.13728	-0.280211	5.70291	BOPA1_7655_579, BOPA1_8586_1221, BOPA2_12_10487, BOPA2_12_10950, BOPA2_12_11368, BOPA2_12_30240, BOPA2_12_30378, BOPA2_12_30914, SCRI_RS_10006, SCRI_RS_139737, SCRI_RS_150519, SCRI_RS_151056, SCRI_RS_15119, SCRI_RS_155544, SCRI_RS_160512, SCRI_RS_161636, SCRI_RS_188579, SCRI_RS_188722, SCRI_RS_192591, SCRI_RS_196604, SCRI_RS_196748, SCRI_RS_197269, SCRI_RS_205658, SCRI_RS_227482, SCRI_RS_228319, …
HEI	DUN	across	BOPA2_12_10629	QTL-3H-14	11	28	3H	145.5	132.5	158.5	0.83	0.448022	0.0697885	0.501914	0.137997	1.39587	1.54384	0.415272	0.685089	0.437117	0.198314	2.02794	1.9428	0.65154	-0.00785228	0.110298	1.2503	0.7116	0.0571673	0.040395	1.0984	1.65465	1.65465	1.30264	0.634475	1.65278	0.8246	0.788801	-0.00785228	2.02794	BOPA1_1241_1649, BOPA1_2614_1522, BOPA1_4170_1094, BOPA1_41_695, BOPA1_5692_310, BOPA1_ABC12093_1_2_231, BOPA1_ABC12417_1_1_46, BOPA2_12_30232, BOPA2_12_30584, SCRI_RS_107762, SCRI_RS_121084, SCRI_RS_122057, SCRI_RS_131671, SCRI_RS_14487, SCRI_RS_148330, SCRI_RS_148773, SCRI_RS_157611, SCRI_RS_157866, SCRI_RS_167808, SCRI_RS_168591, SCRI_RS_172072, SCRI_RS_188827, SCRI_RS_192689, SCRI_RS_200445, …
HEI	DUN	across	SCRI_RS_149873	-	9	8	4H	1.1	-11.9	14.1	0.25	1.05074	0.254145	0.259639	1.13576	0.781458	-0.0151405	-1.18749	0.479562	1.07485	-0.782336	0.600851	-0.124783	0.527575	-0.0151405	-0.704507	-0.672055	-0.0151405	1.2509	-0.782336	-0.394068	0.0512725	0.0512725	1.07485	0.0951402	1.52019	0.220608	1.19783	-1.18749	1.52019	BOPA1_2585_2901, BOPA1_ConsensusGBS0356_1, BOPA2_12_10218, BOPA2_12_10368, BOPA2_12_30065, BOPA2_12_30894, BOPA2_12_30895, SCRI_RS_152122, SCRI_RS_155061, SCRI_RS_161111, SCRI_RS_168494, SCRI_RS_177253, SCRI_RS_178619, SCRI_RS_179937, SCRI_RS_200953, SCRI_RS_205573, SCRI_RS_223017, SCRI_RS_8200, SCRI_RS_91662
HEI	DUN	across	BOPA1_2832_377	QTL-4H-2	10	33	4H	25.9	12.9	38.9	0.96	0.0116456	-1.63778	-0.0598303	-0.379114	-1.58588	-0.400942	-1.51835	-1.77775	0.111949	-0.307616	-1.47458	-0.392225	-0.467225	-1.74053	-0.0997872	-0.556549	-0.513196	-1.46379	-1.6129	-0.511254	-1.41373	-1.41373	0.165032	-3.23929	-0.174478	-0.898076	0.885329	-3.23929	0.165032	BOPA1_3101_111, BOPA1_4456_443, BOPA1_8670_388, BOPA2_12_30933, BOPA2_12_30948, SCRI_RS_120053, SCRI_RS_120059, SCRI_RS_139538, SCRI_RS_142714, SCRI_RS_149683, SCRI_RS_152464, SCRI_RS_165792, SCRI_RS_198544, SCRI_RS_204276, SCRI_RS_207257, SCRI_RS_222250, SCRI_RS_3336, SCRI_RS_66630
HEI	DUN	across	BOPA1_8122_734	QTL-4H-4	7	44	4H	52.3	39.3	65.3	2.09	0.325753	0.0054959	0.194245	-1.48776	2.5708	2.89533	0.95739	0.162823	0.6871	-0.341773	0.219972	0.184363	-0.389877	1.57024	-0.0091444	3.337	-0.978574	0.969888	0.297639	0.97664	0.0782298	0.166539	0.194245	0.470642	2.88633	0.637741	1.30619	-1.48776	3.337	BOPA1_11912_654, BOPA1_1997_77, BOPA1_5212_1409, BOPA1_6468_770, BOPA2_12_10284, BOPA2_12_10581, BOPA2_12_10605, BOPA2_12_11103, BOPA2_12_11254, BOPA2_12_20685, BOPA2_12_21167, BOPA2_12_30125, BOPA2_12_30496, BOPA2_12_30574, BOPA2_12_30581, BOPA2_12_31120, BOPA2_12_31203, SCRI_RS_11068, SCRI_RS_127791, SCRI_RS_150062, SCRI_RS_230083, SCRI_RS_2914
HEI	DUN	across	SCRI_RS_163062	-	4	14	4H	81.4	68.4	94.4	0.23	-0.664506	-0.129342	0.152344	-0.193207	0.21009	-0.129342	-0.193207	-0.129342	-2.39149	-0.193207	-0.129342	-0.193207	-0.193207	-2.32763	-0.193207	-0.193207	-0.346645	-0.193207	-0.193207	-2.54493	-2.39149	-0.193207	0.152344	0.430439	0.0807487	-0.483606	1.53177	-2.54493	0.430439	BOPA1_7180_778, BOPA1_7216_297, BOPA2_12_30166, BOPA2_12_30380, BOPA2_12_31232, SCRI_RS_14119, SCRI_RS_149573, SCRI_RS_151523, SCRI_RS_152144, SCRI_RS_155489, SCRI_RS_172062, SCRI_RS_176094, SCRI_RS_181575, SCRI_RS_184488, SCRI_RS_184967, SCRI_RS_187512, SCRI_RS_198785, SCRI_RS_200937, SCRI_RS_219233, SCRI_RS_220680, SCRI_RS_229573, SCRI_RS_233901
HEI	DUN	across	BOPA1_ABC12093_1_2_231	QTL-4H-7	19	26	4H	99.1	86.1	112.1	0.84	-1.17113	-1.08533	-1.08533	-0.27053	-1.54271	-1.58071	-0.413453	-2.32573	-2.32573	-1.48908	-0.538105	-1.78578	-1.82378	-1.436	-1.21579	-1.80102	-1.94573	-1.61004	-1.23004	-1.37756	-1.46533	-1.10809	-1.08533	-0.46636	-1.19204	-1.33483	0.393867	-2.32573	-0.27053	BOPA1_1009_1089, BOPA1_1565_514, BOPA1_2559_1796, BOPA1_5017_407, BOPA1_ABC13717_1_1_328, BOPA2_12_11039, BOPA2_12_11353, BOPA2_12_11487, BOPA2_12_21482, BOPA2_12_30144, BOPA2_12_30230, BOPA2_12_30316, BOPA2_12_30346, BOPA2_12_30508, BOPA2_12_30782, BOPA2_12_31005, SCRI_RS_106581, SCRI_RS_10685, SCRI_RS_115369, SCRI_RS_125526, SCRI_RS_125560, SCRI_RS_127556, SCRI_RS_128181, SCRI_RS_13935, SCRI_RS…
HEI	DUN	across	BOPA2_12_10032	QTL-4H-8	2	74	4H	113.1	100.1	126.1	1.66	-1.55169	-0.52436	-1.38056	6.42794	-0.844373	-0.896433	-0.376306	-0.449049	-1.55137	-1.06235	-0.927417	-1.6452	-0.159382	-0.373749	5.73404	-0.413758	-0.770231	-0.168057	-0.617069	-0.226645	-0.685715	-0.117729	-1.41938	-0.000203609	-0.263372	-0.170497	1.66833	-1.6452	6.42794	BOPA1_11657_398, BOPA1_3949_1560, BOPA1_5008_2402, BOPA1_5334_1533, BOPA1_5520_925, BOPA2_12_11208, BOPA2_12_30092, BOPA2_12_30367, BOPA2_12_31161, SCRI_RS_10016, SCRI_RS_144559, SCRI_RS_154449, SCRI_RS_157113, SCRI_RS_158679, SCRI_RS_168360, SCRI_RS_175682, SCRI_RS_180027, SCRI_RS_187742, SCRI_RS_194148, SCRI_RS_205592, SCRI_RS_208633, SCRI_RS_219896
HEI	DUN	across	SCRI_RS_31797	-	14	16	5H	2.2	-10.8	15.2	0.54	-0.64112	1.24888	-0.0159457	0.119959	1.34013	0.631073	2.04933	0	-0.513795	0.064789	-0.605042	0.064789	1.26787	0.702868	0.064789	-0.00314682	0.57905	0.120425	0.630607	1.34013	1.34013	-0.568859	0.662826	1.48666	-0.565818	0.432023	1.12872	-0.64112	2.04933	BOPA1_1565_514, BOPA1_1899_739, BOPA1_3532_1947, BOPA1_4146_1154, BOPA1_4447_231, BOPA1_5965_1387, BOPA1_ABC06682_1_1_311, BOPA1_ABC13717_1_1_328, BOPA2_12_30148, BOPA2_12_30346, BOPA2_12_30939, BOPA2_12_30940, BOPA2_12_31088, SCRI_RS_100903, SCRI_RS_102418, SCRI_RS_106581, SCRI_RS_125526, SCRI_RS_139297, SCRI_RS_157316, SCRI_RS_16773, SCRI_RS_173878, SCRI_RS_1937, SCRI_RS_204148, SCRI_RS_209210,…
HEI	DUN	across	SCRI_RS_194819	-	7	7	5H	23.2	10.2	36.2	0.09	0	0	0	2.06972	2.06972	0	2.06972	0	2.06972	0	-0.813014	0	0	0	1.34246	2.06972	0	0	0	2.06972	0	0	0	3.41217	0	0.654397	1.49969	-0.813014	3.41217	BOPA1_3675_2615, BOPA1_4178_1592, BOPA2_12_20696, BOPA2_12_21131, BOPA2_12_30295, BOPA2_12_30742, SCRI_RS_120605, SCRI_RS_122216, SCRI_RS_151894, SCRI_RS_152795, SCRI_RS_170810, SCRI_RS_179793, SCRI_RS_181353, SCRI_RS_182431, SCRI_RS_21080
HEI	DUN	across	SCRI_RS_171426	QTL-5H-4	3	48	5H	41.75	28.75	54.75	2.24	0.19782	-2.81731	0.201193	-0.380028	0.590456	-0.661653	0.136729	-3.06702	-0.0183352	0.381309	0.256504	0.300978	-0.441529	-0.436546	1.25061	-0.23864	-1.10443	0.316391	0.135922	0.464172	1.50437	0.892798	0.201193	5.66714	-3.12529	0.00827192	1.65373	-3.12529	5.66714	BOPA2_12_30025, BOPA2_12_31495, SCRI_RS_124549, SCRI_RS_157323, SCRI_RS_159084, SCRI_RS_162678, SCRI_RS_174459, SCRI_RS_206207, SCRI_RS_234548
HEI	DUN	across	BOPA1_8215_496	-	2	12	5H	59.7	46.7	72.7	0.14	-0.145069	0	-0.145069	-0.145069	0	0	-0.145069	-0.145069	0	0	-0.145069	0	0	0	-0.145069	0	0	-0.145069	-3.50213	0	0	0	-0.145069	-3.72617	0	-0.341357	2.83574	-3.72617	0	BOPA1_1493_839, BOPA1_1847_1745, BOPA1_7180_778, BOPA2_12_30166, SCRI_RS_10111, SCRI_RS_14119, SCRI_RS_151470, SCRI_RS_184967, SCRI_RS_219233, SCRI_RS_6252
HEI	DUN	across	SCRI_RS_4923	-	23	13	5H	84.8	71.8	97.8	0.32	0.853193	1.21046	1.23915	1.21746	1.28084	1.28084	0.460635	1.39898	1.5569	0.579328	1.62728	1.77566	1.62728	1.21046	1.23113	1.62616	1.62728	1.27972	1.21046	1.69654	1.14707	1.14707	1.69654	1.58169	1.6994	1.33046	0.25022	0.460635	1.77566	BOPA1_1582_63, BOPA2_12_20257, BOPA2_12_31094, SCRI_RS_131198, SCRI_RS_168359, SCRI_RS_181570, SCRI_RS_228061, SCRI_RS_31797
HEI	DUN	across	SCRI_RS_14626	-	14	15	5H	120.2	107.2	133.2	0.2	0.104901	0.066305	0.0451905	2.0411	0.104901	-0.0268407	2.0619	1.89672	2.0619	0.0451905	2.13425	1.96875	2.0411	0.066305	0.27644	1.96907	0.104901	1.83669	0.138336	2.13425	2.13425	2.13425	2.0411	2.13425	0.270396	1.19142	0.807591	-0.0268407	2.13425	BOPA1_1394_1222, BOPA1_139_1263, BOPA1_447_88, BOPA1_5156_737, BOPA1_5571_640, SCRI_RS_102414, SCRI_RS_133602, SCRI_RS_140356, SCRI_RS_14626, SCRI_RS_150232, SCRI_RS_161471, SCRI_RS_165273, SCRI_RS_168141, SCRI_RS_170159, SCRI_RS_212523, SCRI_RS_213086, SCRI_RS_78626
HEI	DUN	across	BOPA2_12_30833	QTL-5H-12	3	78	5H	134.5	121.5	147.5	1.92	0.41395	-0.110682	-0.239957	0.150408	-0.145977	-0.219776	1.07769	-0.216121	3.79932	4.57329	0.0321666	4.3303	-0.196808	-0.0715202	-0.382021	-0.18227	-0.188342	-0.114995	-0.0122472	0.0445793	0.428306	0.276151	-0.0153169	-0.903146	4.69896	0.673038	1.80312	-0.903146	4.69896	BOPA2_12_20143, BOPA2_12_20648, BOPA2_12_30232, BOPA2_12_30584, SCRI_RS_121084, SCRI_RS_138835, SCRI_RS_152166, SCRI_RS_152388, SCRI_RS_163062, SCRI_RS_164399, SCRI_RS_172072, SCRI_RS_181725, SCRI_RS_25685
HEI	DUN	across	SCRI_RS_204598	QTL-5H-15	1	33	5H	161.7	148.7	174.7	1.97	1.52108	-0.156154	0.278692	0.247367	1.11031	-0.111093	2.34022	0.113089	1.43391	-0.30628	-0.155912	0.399723	-0.128162	0.100448	3.1046	0.452447	-0.107837	0.574281	0.189335	0.618144	0.711902	0.318053	4.68545	1.61745	-0.0568749	0.751767	1.38306	-0.30628	4.68545	BOPA1_2947_1245, BOPA1_370_443, BOPA1_5440_455, BOPA1_6833_658, BOPA1_ConsensusGBS0304_1, BOPA2_12_30182, BOPA2_12_31361, SCRI_RS_140054, SCRI_RS_147819, SCRI_RS_169223, SCRI_RS_219608, SCRI_RS_4923, SCRI_RS_7201
HEI	DUN	across	SCRI_RS_237782	QTL-6H-1	1	39	6H	0.85	-12.15	13.85	0.46	-0.230293	0.039568	-0.0186696	0.039568	-0.152417	0.0768701	0.0186325	-0.0186696	0.0186325	0.039568	0.0186325	-0.152417	0.0988117	0.0186325	6.73349	0.039568	-0.0186696	0.0768701	0.0768701	0.0778761	0.0186325	0.0186325	0.0768701	0.040574	0.0768701	0.280561	4.02472	-0.230293	6.73349	BOPA1_2505_850, BOPA1_3218_1094, BOPA1_3928_513, BOPA1_7504_485, BOPA1_8215_496, BOPA1_9745_628, BOPA2_12_11363, BOPA2_12_11438, BOPA2_12_20416, BOPA2_12_20981, BOPA2_12_30700, BOPA2_12_31034, SCRI_RS_137249, SCRI_RS_161503, SCRI_RS_174091, SCRI_RS_181722, SCRI_RS_231238
HEI	DUN	across	BOPA2_12_11487	-	17	21	6H	54.9	41.9	67.9	1.24	-0.570099	1.51919	0.513905	0.278157	0.548871	1.40614	-0.030488	0.0351294	0.192246	1.0245	0.276608	0.0331266	-0.933662	1.26718	-1.04726	1.44046	1.30547	0.797017	1.37515	0.445325	1.16673	1.16673	1.197	-0.475474	1.55269	0.579385	0.936884	-1.04726	1.55269	BK_19, BOPA1_1073_916, BOPA1_1555_631, BOPA1_1660_347, BOPA1_ConsensusGBS0446_1, BOPA2_12_20201, BOPA2_12_20803, BOPA2_12_30723, BOPA2_12_31351, BOPA2_12_31450, SCRI_RS_127385, SCRI_RS_131225, SCRI_RS_132017, SCRI_RS_137069, SCRI_RS_137983, SCRI_RS_138496, SCRI_RS_140096, SCRI_RS_145156, SCRI_RS_156237, SCRI_RS_157337, SCRI_RS_158266, SCRI_RS_158512, SCRI_RS_159196, SCRI_RS_161476, SCRI_RS_167386…
HEI	DUN	across	BOPA1_4146_1154	-	1	17	6H	71.75	58.75	84.75	0.63	0.403888	1.0203	0.588162	-3.7078	0.403888	1.08882	0.502131	0.961596	0.391126	0.61302	0.0658876	0.320049	0.830929	0.94355	0.37983	0.713734	0.564862	1.01661	1.02068	0.71734	1.05498	1.05498	0.975416	0.68911	0.918086	0.541247	1.08795	-3.7078	1.08882	BOPA1_3900_611, BOPA1_6468_770, BOPA2_12_10362, BOPA2_12_10897, BOPA2_12_20611, BOPA2_12_21479, BOPA2_12_30806, BOPA2_12_31294, BOPA2_12_31395, SCRI_RS_127791, SCRI_RS_136586, SCRI_RS_153261, SCRI_RS_200021, SCRI_RS_222863, SCRI_RS_235046
HEI	DUN	across	SCRI_RS_162678	-	10	17	6H	113.2	100.2	126.2	0.34	-0.550285	-0.0536794	1.32279	1.48525	1.48525	1.19722	-0.0536794	0.0182112	-0.339117	0.0182112	1.61082	0.214135	-0.277565	-0.0536794	-0.532074	-0.339117	-0.0536794	1.48525	-0.339117	-0.603965	1.19722	0.0182112	1.32279	2.01427	1.53692	0.469222	1.16811	-0.603965	2.01427	BOPA1_14371_423, BOPA1_2935_1634, BOPA1_4499_1364, BOPA1_ABC11290_sfp44_06, BOPA2_12_31160, SCRI_RS_133132, SCRI_RS_154140, SCRI_RS_157246, SCRI_RS_17486, SCRI_RS_181353, SCRI_RS_188909, SCRI_RS_197910, SCRI_RS_199689, SCRI_RS_21080, SCRI_RS_213675
HEI	DUN	across	BOPA1_1660_347	-	21	11	7H	12.7	-0.3	25.7	0.73	0.603596	0.573558	1.30031	1.14937	1.26926	0.562898	0.877434	1.06702	0.395705	0.569522	1.13915	2.05247	1.88465	0.398125	0.659019	0.0729706	1.29509	1.25272	0.741425	1.88845	1.85573	1.85573	1.33304	-0.120685	1.43836	1.0446	0.553532	-0.120685	2.05247	BK_08, BOPA1_10126_999, BOPA1_12007_70, BOPA1_2067_775, BOPA1_2231_557, BOPA1_2338_1572, BOPA1_2861_1941, BOPA1_4184_393, BOPA1_4453_422, BOPA1_4844_1737, BOPA1_6354_1193, BOPA1_6681_314, BOPA1_9018_522, BOPA1_9481_859, BOPA1_ABC04826_1_1_174, BOPA1_ABC10667_1_1_288, BOPA1_ABC18582_1_2_417, BOPA1_ConsensusGBS0508_1, BOPA2_12_10114, BOPA2_12_10678, BOPA2_12_10784, BOPA2_12_11069, BOPA2_12_11084, B…
HEI	DUN	across	SCRI_RS_168638	QTL-7H-3	8	74	7H	27.6	14.6	40.6	2.59	0.442385	2.6775	1.87772	3.00149	-0.305695	-0.916576	-0.478749	2.39398	2.79393	3.16618	-0.0918454	2.97103	2.8589	2.65495	-1.03933	2.84675	-0.111084	-0.127278	2.80613	5.70757	5.68496	5.68496	1.87772	-2.28498	2.64334	1.86936	0.918483	-2.28498	5.70757	BOPA1_1996_652, BOPA1_3026_1011, BOPA2_12_20954, BOPA2_12_31458, BOPA2_12_31486, SCRI_RS_149873, SCRI_RS_154517, SCRI_RS_206744, SCRI_RS_219136, SCRI_RS_236981
HEI	DUN	across	SCRI_RS_152122	QTL-7H-4	2	26	7H	47	34	60	0.68	-0.0943529	-0.86352	-1.75404	-0.422491	-2.09179	-0.516844	-1.44028	-1.75404	-1.55149	-1.45981	2.61618	-0.397076	-0.869241	-0.438894	-1.25491	-1.75404	-0.385876	-1.16056	-1.65858	3.11604	-0.599625	-0.599625	-1.81035	-1.75273	-1.55149	-0.817978	0.961309	-2.09179	3.11604	BOPA1_2688_1022, BOPA1_3206_670, BOPA1_4833_420, BOPA1_8523_316, BOPA1_ABC14531_1_2_91, BOPA1_ABC16258_1_1_77, BOPA2_12_10739, BOPA2_12_30041, SCRI_RS_142593, SCRI_RS_143727, SCRI_RS_149273, SCRI_RS_154954, SCRI_RS_158091, SCRI_RS_179555, SCRI_RS_206070, SCRI_RS_620
HEI	DUN	across	BOPA2_12_10581	-	3	24	7H	71.2	58.2	84.2	0.82	0.747592	-0.0296083	-0.336152	0.238025	-0.128208	-0.231834	-0.0725797	-1.35089	0.208197	-0.0701752	-0.0414182	-0.912676	-2.71089	-0.0766086	-0.43137	-0.079468	-2.12982	-0.148844	-0.0229019	-1.92513	0.14809	0.14809	-0.292189	-1.0491	-0.841077	-0.455638	1.39482	-2.71089	0.747592	BOPA1_11660_365, BOPA1_2020_539, BOPA1_3206_670, BOPA1_8632_1809, BOPA1_ABC14531_1_2_91, BOPA2_12_10649, BOPA2_12_30216, BOPA2_12_31424, SCRI_RS_115690, SCRI_RS_135112, SCRI_RS_140972, SCRI_RS_155722, SCRI_RS_166540, SCRI_RS_170162, SCRI_RS_221886, SCRI_RS_235860, SCRI_RS_2911
HEI	DUN	across	BOPA2_12_20611	-	10	11	7H	91.9	78.9	104.9	0.35	-1.39298	-0.35075	-1.22902	-0.457621	0.0971463	-0.114157	-0.198718	-0.488589	-1.16043	-0.9481	-1.19108	-1.44949	-0.200695	0.221975	-2.05743	0.154879	-1.01831	-0.343784	-0.123045	-0.214947	-0.0489827	-0.0489827	-1.22902	0.0719089	-1.33463	-0.602194	0.961845	-2.05743	0.221975	BOPA1_6184_200, BOPA1_9100_978, BOPA2_12_10864, BOPA2_12_20576, SCRI_RS_108416, SCRI_RS_144042, SCRI_RS_156016, SCRI_RS_189936, SCRI_RS_194819, SCRI_RS_27067
HEI	DUN	across	SCRI_RS_200937	-	3	24	7H	125.3	112.3	138.3	0.66	1.44788	-0.66125	0.000346857	-0.126326	-0.227483	-0.114125	-0.150008	-0.169882	-0.0172816	2.31062	0.00788847	-0.138733	0.629677	-0.0395259	-0.433845	-0.332552	-0.116641	0.00856173	-0.34473	-0.260799	0.213711	-0.394545	0.0612779	0.208698	2.86726	0.169128	1.80955	-0.66125	2.86726	BOPA1_14371_423, BOPA1_2935_1634, BOPA1_3786_2204, BOPA1_4499_1364, BOPA1_4625_1413, BOPA1_ABC11290_sfp44_06, BOPA2_12_20187, BOPA2_12_31181, SCRI_RS_133132, SCRI_RS_147329, SCRI_RS_154646, SCRI_RS_17486, SCRI_RS_175646, SCRI_RS_181370, SCRI_RS_188909, SCRI_RS_197910, SCRI_RS_199689, SCRI_RS_201086, SCRI_RS_213675, SCRI_RS_235724
HEI	DUN	across	SCRI_RS_151470	-	4	16	7H	140.4	127.4	153.4	0.33	-3.03238	-3.03238	0.235673	0.049006	-0.812196	0.186667	-0.740151	-0.258712	-0.504478	0	-0.740151	0.235673	0.049006	-3.08139	0.235673	-0.691145	-0.812196	-0.998862	-0.072045	-2.84572	0.235673	-0.504478	0.235673	-0.258712	0.235673	-0.667451	1.35808	-3.08139	0.235673	BOPA1_678_310, BOPA1_7655_579, BOPA1_8586_1221, BOPA2_12_10151, BOPA2_12_10487, BOPA2_12_10579, BOPA2_12_10950, BOPA2_12_11368, BOPA2_12_30041, BOPA2_12_30914, SCRI_RS_10006, SCRI_RS_136969, SCRI_RS_149273, SCRI_RS_154954, SCRI_RS_155544, SCRI_RS_161636, SCRI_RS_179555, SCRI_RS_185506, SCRI_RS_188579, SCRI_RS_192591, SCRI_RS_194195, SCRI_RS_197269, SCRI_RS_205658, SCRI_RS_233261, SCRI_RS_234587, …
HEI	HAL	across	SCRI_RS_148560	-	19	11	1H	13.4	0.4	26.4	0.25	1.06364	0.0702902	-1.06846	-0.998171	0.0399571	-1.06846	-0.698313	-0.737293	-0.881822	-1.24242	-0.737293	-0.811532	-0.881822	0.510882	0.0711097	-1.09789	-0.994222	-1.06846	-1.06846	-0.841865	-0.994222	0.54881	-1.06846	-0.807583	-0.923932	-0.62744	0.751166	-1.24242	1.06364	BOPA1_11609_524, BOPA1_3315_749, BOPA1_3718_1026, BOPA1_4025_300, BOPA1_5488_1097, BOPA1_76_1059, BOPA1_ABC06381_1_5_73, BOPA1_ABC08260_1_1_108, BOPA1_ABC13753_1_2_167, BOPA2_12_10122, BOPA2_12_10188, BOPA2_12_10205, BOPA2_12_11338, BOPA2_12_11392, BOPA2_12_20369, BOPA2_12_20413, BOPA2_12_21081, BOPA2_12_30973, BOPA2_12_31220, BOPA2_12_31238, SCRI_RS_103215, SCRI_RS_133339, SCRI_RS_138983, SCRI_R…
HEI	HAL	across	BOPA1_4226_570	QTL-1H-3	7	25	1H	27.3	14.3	40.3	0.53	1.95349	1.84515	0.107322	1.53727	0.012635	1.7993	1.42692	0.328617	0.465265	0.111002	-0.0763602	0.149283	0.370578	1.59821	1.5955	0.336183	0.0690409	1.95615	0.0690409	0.354264	0.465265	0.426984	0.107322	2.03846	0.0928769	0.765591	0.985756	-0.0763602	2.03846	BOPA1_2878_574, BOPA1_3652_872, BOPA1_4170_1094, BOPA1_6519_812, BOPA1_ABC12417_1_1_46, BOPA2_12_10032, BOPA2_12_30385, BOPA2_12_30825, BOPA2_12_30987, BOPA2_12_31200, BOPA2_12_31219, SCRI_RS_119390, SCRI_RS_13970, SCRI_RS_141803, SCRI_RS_142177, SCRI_RS_142792, SCRI_RS_142924, SCRI_RS_148773, SCRI_RS_149172, SCRI_RS_156130, SCRI_RS_179695, SCRI_RS_189457, SCRI_RS_192456, SCRI_RS_192689, SCRI_RS_…
HEI	HAL	across	BOPA2_12_11266	-	3	23	1H	43.15	30.15	56.15	1.58	0.559246	0.96858	0.892211	1.05658	1.12834	0.992567	0.995521	1.01334	0.410841	1.25134	-0.0373557	0.900088	1.46439	0.992567	0.54948	1.16598	-1.45122	1.4166	0.0462357	2.16139	0.754859	0.754859	0.848482	2.55669	-0.683328	0.828332	0.779993	-1.45122	2.55669	BOPA1_1040_279, BOPA1_2128_874, BOPA1_2719_672, BOPA1_3598_489, BOPA1_3662_381, BOPA1_4049_233, BOPA1_4065_397, BOPA1_4233_63, BOPA1_4377_571, BOPA1_5046_619, BOPA1_5254_1845, BOPA1_5573_1170, BOPA1_5759_478, BOPA1_5823_1073, BOPA1_6510_1430, BOPA1_6852_506, BOPA1_ABC08774_1_1_752, BOPA1_ABC14943_1_2_466, BOPA2_12_10156, BOPA2_12_11131, BOPA2_12_11278, BOPA2_12_20424, BOPA2_12_20688, BOPA2_12_208…
HEI	HAL	across	BOPA1_14371_423	QTL-1H-7	24	47	1H	94.6	81.6	107.6	1.47	0.0220048	-1.9109	-1.96979	-1.84262	-1.81467	-1.57729	-1.65262	-1.92306	-1.66155	-2.02253	-2.14319	-2.19025	-1.72102	-1.65962	-1.92101	-1.64373	-1.46513	-1.86401	-1.60313	-1.66315	-1.53442	-1.53442	-1.84757	-3.19903	-2.1047	-1.7779	0.280009	-3.19903	0.0220048	BOPA1_1992_1714, BOPA1_4342_528, BOPA1_7140_595, BOPA1_7504_485, BOPA1_8320_955, BOPA2_12_11438, BOPA2_12_20416, BOPA2_12_20576, BOPA2_12_20770, BOPA2_12_30337, BOPA2_12_30454, BOPA2_12_30700, BOPA2_12_31033, BOPA2_12_31410, BOPA2_12_31431, SCRI_RS_104699, SCRI_RS_114729, SCRI_RS_129414, SCRI_RS_134798, SCRI_RS_136706, SCRI_RS_144101, SCRI_RS_150803, SCRI_RS_156295, SCRI_RS_157065, SCRI_RS_160321…
HEI	HAL	across	SCRI_RS_141322	QTL-1H-10	4	31	1H	128	115	141	1.51	0.521564	-0.466355	0.168165	0.585872	-0.259338	-1.45945	0.313145	-1.25321	0.269549	0.528054	0.665307	0.317142	0.111955	-0.416134	0.3645	-3.15246	-0.832353	-0.323795	-0.711622	-1.87655	-0.199213	-0.199213	1.52621	1.13172	0.38723	-0.170371	1.35263	-3.15246	1.52621	BK_12, BK_16, BOPA1_1865_396, BOPA1_2029_1143, BOPA1_7144_973, BOPA1_7766_492, BOPA1_816_265, BOPA1_864_594, BOPA2_12_31222, SCRI_RS_12516, SCRI_RS_131218, SCRI_RS_136287, SCRI_RS_140819, SCRI_RS_141564, SCRI_RS_143250, SCRI_RS_144545, SCRI_RS_149462, SCRI_RS_155612, SCRI_RS_159158, SCRI_RS_179003, SCRI_RS_188511, SCRI_RS_188987, SCRI_RS_192657, SCRI_RS_209516, SCRI_RS_231806, SCRI_RS_233272, SCR…
HEI	HAL	across	SCRI_RS_139708	QTL-2H-1	2	45	2H	2.2	-10.8	15.2	1.2	-4.3969	-0.24413	-0.243772	-1.19163	-0.178081	-0.235533	-0.0749514	-1.12392	-0.207086	-0.124828	-4.01105	0.274942	-0.268172	-0.238527	0.0242679	-0.238527	-0.207798	-0.220114	-1.16753	-0.178152	-0.133542	-0.133542	-0.266731	-0.161583	-0.467186	-0.616563	1.73774	-4.3969	0.274942	BOPA1_3266_570, BOPA1_8020_87, BOPA1_861_268, BOPA1_ABC10632_1_2_132, BOPA2_12_10074, BOPA2_12_11138, BOPA2_12_11392, BOPA2_12_21019, BOPA2_12_30342, SCRI_RS_130795, SCRI_RS_133339, SCRI_RS_138193, SCRI_RS_146347, SCRI_RS_146429, SCRI_RS_155763, SCRI_RS_162539, SCRI_RS_178618, SCRI_RS_185339, SCRI_RS_205216, SCRI_RS_225641, SCRI_RS_227472, SCRI_RS_234564, SCRI_RS_238430, SCRI_RS_240090
HEI	HAL	across	BK_16	QTL-2H-2	24	80	2H	23	10	36	2.49	-6.03199	-7.19575	-6.38294	-6.75822	-6.69736	-6.61728	-6.60135	-6.84199	-6.51209	-5.90295	-5.88515	-5.97482	-3.12165	-6.70912	-6.39539	-6.20352	-6.71815	-6.22758	-6.5603	-6.40639	-5.9949	-5.9949	-8.08184	-5.87592	-8.59818	-6.41159	0.143872	-8.59818	-3.12165	BOPA1_11591_265, BOPA1_11660_365, BOPA1_2020_539, BOPA1_2371_950, BOPA1_3206_670, BOPA1_6752_1013, BOPA1_6951_875, BOPA1_ABC09163_1_3_313, BOPA1_ABC12856_1_1_77, BOPA1_ABC14531_1_2_91, BOPA2_12_10649, BOPA2_12_30095, BOPA2_12_30200, BOPA2_12_30216, BOPA2_12_31424, SCRI_RS_115690, SCRI_RS_116694, SCRI_RS_129223, SCRI_RS_133539, SCRI_RS_135112, SCRI_RS_138463, SCRI_RS_140972, SCRI_RS_142188, SCRI_R…
HEI	HAL	across	BOPA1_6510_1430	QTL-2H-3	20	82	2H	60.8	47.8	73.8	2.7	-4.29969	-2.96269	-1.45882	-2.90162	-2.85307	-2.87478	-3.93292	-3.42388	-4.20488	-3.31579	-4.85508	-1.93985	-4.03285	-3.88036	-2.99437	-3.462	-4.38812	-3.28325	-3.13737	-2.98428	-1.19309	-0.920543	-1.45882	-4.82364	-4.36365	-3.19782	0.339879	-4.85508	-0.920543	BOPA1_1074_992, BOPA1_15141_257, BOPA1_1977_1385, BOPA1_2231_557, BOPA1_2288_126, BOPA1_2934_1076, BOPA1_3143_1276, BOPA1_3354_121, BOPA1_3567_112, BOPA1_4256_833, BOPA1_4593_2007, BOPA1_4844_1737, BOPA1_7045_950, BOPA1_7716_721, BOPA1_7728_341, BOPA1_8383_349, BOPA1_9018_522, BOPA1_ABC04826_1_1_174, BOPA1_ABC10667_1_1_288, BOPA1_ConsensusGBS0508_1, BOPA2_12_10114, BOPA2_12_11102, BOPA2_12_11117,…
HEI	HAL	across	BOPA1_2020_539	QTL-2H-6	11	57	2H	86.6	73.6	99.6	2.75	-2.21455	-2.06023	0.388794	-0.56678	1.09618	-0.252418	1.06793	-0.42909	1.25217	1.7217	-1.01712	0.757434	-1.17877	-3.54785	-0.784171	-3.40954	-2.34054	-0.274871	-2.2025	-1.45179	-0.808233	-0.426532	0.388794	-0.709608	-0.636776	-0.705535	1.10078	-3.54785	1.7217	BOPA1_1300_1462, BOPA1_3056_1317, BOPA1_3478_1024, BOPA1_4771_380, BOPA1_6315_914, BOPA1_6913_1235, BOPA2_12_30619, SCRI_RS_11368, SCRI_RS_120829, SCRI_RS_139944, SCRI_RS_143514, SCRI_RS_149088, SCRI_RS_177133, SCRI_RS_198617, SCRI_RS_224899, SCRI_RS_235443, SCRI_RS_236569, SCRI_RS_237352, SCRI_RS_237950, SCRI_RS_44800, SCRI_RS_9991
HEI	HAL	across	BOPA1_8523_316	-	9	20	2H	106.8	93.8	119.8	0.75	-1.96739	-0.337014	1.05008	0.407525	1.10616	-0.160079	0.90907	-0.157999	0.0185615	0.894032	-0.665568	-2.46691	-0.0396233	-0.341942	-0.0543528	-0.0839303	-0.247455	0.965138	-0.472688	-0.173489	-0.129182	-0.047654	0.865624	-0.753073	1.02096	-0.034448	1.39873	-2.46691	1.10616	BOPA1_2290_796, BOPA1_2726_852, BOPA1_3362_644, BOPA1_3391_2137, BOPA1_4066_328, BOPA1_5428_146, BOPA1_6735_754, BOPA2_12_10322, BOPA2_12_10857, BOPA2_12_11413, BOPA2_12_20816, BOPA2_12_21135, BOPA2_12_30162, BOPA2_12_30958, BOPA2_12_31481, SCRI_RS_105688, SCRI_RS_121526, SCRI_RS_127921, SCRI_RS_130320, SCRI_RS_136415, SCRI_RS_151716, SCRI_RS_157762, SCRI_RS_175338, SCRI_RS_175743, SCRI_RS_178615…
HEI	HAL	across	BOPA2_12_10579	QTL-2H-9	1	39	2H	125.2	112.2	138.2	0.79	0.0205816	0.546215	0.145957	-0.188116	0.327106	0.170937	-0.0480268	0.0395014	0.325126	0.647541	0.024032	-0.269456	0.127722	0.144024	-0.170723	0.127722	0.0179997	0.326189	-0.405574	-0.180457	0.138202	0.461765	5.04195	0.120832	-0.0697106	0.296853	2.47634	-0.405574	5.04195	BOPA1_4240_749, BOPA1_4241_445, BOPA1_570_1376, BOPA1_7655_579, BOPA1_8586_1221, BOPA1_9668_422, BOPA1_ABC10785_1_1_82, BOPA2_12_10487, BOPA2_12_11383, BOPA2_12_30352, BOPA2_12_30914, SCRI_RS_116590, SCRI_RS_129821, SCRI_RS_133224, SCRI_RS_134343, SCRI_RS_136969, SCRI_RS_138045, SCRI_RS_138848, SCRI_RS_141500, SCRI_RS_150519, SCRI_RS_15119, SCRI_RS_154135, SCRI_RS_156155, SCRI_RS_160512, SCRI_RS_…
HEI	HAL	across	SCRI_RS_194653	QTL-2H-10	12	49	2H	138.6	125.6	151.6	1.99	2.41676	1.43113	0.992717	1.37894	3.62487	1.70613	0.0111107	-0.0363438	0.825675	2.07803	0.420379	1.02375	-0.243468	0.549042	-0.405797	2.9162	0.0333271	-0.206508	-0.635859	0.821613	1.32325	1.32325	1.5515	0.742384	1.22576	0.994714	0.920573	-0.635859	3.62487	BOPA1_14371_423, BOPA1_2935_1634, BOPA1_3201_603, BOPA1_3702_982, BOPA1_3786_2204, BOPA1_4499_1364, BOPA1_4625_1413, BOPA1_4691_721, BOPA1_4962_1295, BOPA1_5336_400, BOPA1_ABC11290_sfp44_06, BOPA2_12_10535, BOPA2_12_20187, BOPA2_12_30191, BOPA2_12_31192, SCRI_RS_120481, SCRI_RS_141421, SCRI_RS_142282, SCRI_RS_147329, SCRI_RS_154528, SCRI_RS_155427, SCRI_RS_166168, SCRI_RS_173813, SCRI_RS_17486, S…
HEI	HAL	across	BOPA1_3344_1147	-	20	18	3H	3.3	-9.7	16.3	1.17	-1.33728	-0.850372	-1.76193	-0.937796	-1.18652	-1.08223	-1.10756	-1.35463	-1.10832	-1.31462	-1.3493	-1.52064	-0.573299	-1.13652	-1.7747	-1.34979	-0.690764	-0.749442	-0.752541	-0.354801	-1.17615	-1.17615	-0.652286	-0.838355	-1.33376	-1.09879	0.317302	-1.7747	-0.354801	BOPA1_3453_1974, BOPA1_3692_940, BOPA2_12_10502, BOPA2_12_10718, BOPA2_12_30155, BOPA2_12_30781, BOPA2_12_31446, SCRI_RS_133377, SCRI_RS_135391, SCRI_RS_136287, SCRI_RS_139708, SCRI_RS_141564, SCRI_RS_144545, SCRI_RS_148694, SCRI_RS_159158, SCRI_RS_159503, SCRI_RS_165171, SCRI_RS_167465, SCRI_RS_169758, SCRI_RS_173486, SCRI_RS_179003, SCRI_RS_184899, SCRI_RS_187012, SCRI_RS_187638, SCRI_RS_188511…
HEI	HAL	across	BOPA2_12_10114	QTL-3H-4	18	57	3H	39.4	26.4	52.4	4.19	-1.39566	4.24278	3.55762	5.22131	1.48002	3.38644	5.04604	2.41094	3.86679	1.92162	1.32845	5.64158	5.85523	4.40167	3.64043	0.61382	5.07258	5.71782	3.67379	4.98831	4.15794	4.35788	4.46615	1.85898	4.92101	3.61734	0.473377	-1.39566	5.85523	BOPA1_10346_92, BOPA1_1944_1901, BOPA1_2028_1571, BOPA1_2490_1786, BOPA1_2977_1925, BOPA1_3190_644, BOPA1_3416_692, BOPA1_4636_1380, BOPA1_6172_773, BOPA1_788_842, BOPA1_7942_948, BOPA1_ABC07631_1_1_83, BOPA2_12_10063, BOPA2_12_10088, BOPA2_12_10426, BOPA2_12_10607, BOPA2_12_11063, BOPA2_12_11190, BOPA2_12_20144, BOPA2_12_20525, BOPA2_12_30427, BOPA2_12_30450, BOPA2_12_30488, BOPA2_12_30525, BOPA…
HEI	HAL	across	SCRI_RS_235869	QTL-3H-7	5	32	3H	67.9	54.9	80.9	0.94	0.0791881	0.474544	0.583373	0.197164	0.290425	0.440556	2.55793	0.899688	0.343143	1.1995	0.371157	3.21742	0.594815	0.338	2.76641	1.16888	0.553168	1.19767	0.499179	-1.44927	-0.0495026	2.90911	0.583373	0.954529	3.22894	0.957976	1.03418	-1.44927	3.22894	BOPA1_1486_908, BOPA1_1613_291, BOPA1_4240_749, BOPA1_4241_445, BOPA1_4472_658, BOPA1_5541_418, BOPA1_7302_240, BOPA1_7655_579, BOPA1_8586_1221, BOPA1_ABC09559_1_2_143, BOPA1_ABC10785_1_1_82, BOPA1_ABC16258_1_1_77, BOPA2_12_10151, BOPA2_12_10487, BOPA2_12_10579, BOPA2_12_11383, BOPA2_12_30352, BOPA2_12_30636, BOPA2_12_30914, SCRI_RS_119513, SCRI_RS_130279, SCRI_RS_133224, SCRI_RS_136969, SCRI_RS_…
HEI	HAL	across	BOPA2_12_21019	QTL-3H-9	2	60	3H	84	71	97	1.2	-0.100178	0.256717	-0.25095	3.88323	-0.804319	-0.798572	4.12009	-0.885749	-0.12139	-0.00472685	-0.457324	-0.507162	-0.034201	-0.693991	-0.874395	-0.741528	-0.62541	-0.159721	-0.664531	-0.710516	-0.557415	-0.557415	-0.359613	-0.189246	-0.237314	-0.0830254	1.66997	-0.885749	4.12009	BOPA1_1107_392, BOPA1_11912_654, BOPA1_1518_624, BOPA1_1997_77, BOPA1_2669_1012, BOPA1_4849_1248, BOPA1_497_386, BOPA1_5138_265, BOPA1_8582_772, BOPA1_ABC04803_1_1_392, BOPA1_ABC09320_1_1_112, BOPA1_ABC14535_1_1_75, BOPA2_12_10698, BOPA2_12_11146, BOPA2_12_11202, BOPA2_12_11254, BOPA2_12_11492, BOPA2_12_11499, BOPA2_12_11536, BOPA2_12_30125, BOPA2_12_30481, BOPA2_12_30760, BOPA2_12_31203, BOPA2_1…
HEI	HAL	across	SCRI_RS_165334	QTL-3H-11	25	93	3H	109.2	96.2	122.2	2.94	18.8135	18.7607	18.6996	18.9367	18.4639	18.7067	18.7974	13.379	18.6393	18.9727	18.6361	18.6611	18.9911	18.877	18.0471	17.1096	18.5489	17.0765	18.5611	16.9573	18.7976	18.7976	18.8135	13.8826	18.1275	18.0822	0.0792552	13.379	18.9911	BOPA1_1513_514, BOPA1_3026_1011, BOPA1_3551_2537, BOPA2_12_11020, BOPA2_12_11485, BOPA2_12_20618, BOPA2_12_20954, BOPA2_12_21117, BOPA2_12_30540, BOPA2_12_31458, BOPA2_12_31486, BOPA2_12_31511, SCRI_RS_105960, SCRI_RS_13428, SCRI_RS_146989, SCRI_RS_149873, SCRI_RS_150051, SCRI_RS_197394, SCRI_RS_206744, SCRI_RS_220110, SCRI_RS_236981
HEI	HAL	across	SCRI_RS_113112	-	2	12	3H	128.6	115.6	141.6	0.88	0.0738896	1.26198	-0.67929	1.25219	-0.75037	0.255391	-0.566174	-0.640787	0.119032	0.320942	-0.0534582	0.633636	0.936188	0.225712	-0.102504	0.944066	0.839545	0.71627	0.610683	1.35018	0.160643	0.127473	1.26391	0.365974	-0.235182	0.337198	1.07712	-0.75037	1.35018	BOPA1_1513_514, BOPA1_3432_290, BOPA1_3551_2537, BOPA1_3687_271, BOPA1_952_1301, BOPA2_12_10562, BOPA2_12_10626, BOPA2_12_11175, BOPA2_12_20618, BOPA2_12_30150, BOPA2_12_30540, BOPA2_12_31164, SCRI_RS_105960, SCRI_RS_125487, SCRI_RS_146989, SCRI_RS_188190, SCRI_RS_197394, SCRI_RS_202425, SCRI_RS_220110, SCRI_RS_225074, SCRI_RS_58772
HEI	HAL	across	BOPA1_4737_368	QTL-3H-14	3	26	3H	146.1	133.1	159.1	1.47	1.71475	0.779744	0.647275	1.18969	0.943676	1.13824	1.09678	0.674353	1.12826	0.641945	1.50339	2.4406	0.605792	-0.275305	0.12072	0.63444	1.15518	0.104359	0.216358	0.680819	1.60849	1.60849	1.05189	1.25077	1.43825	0.963959	0.592335	-0.275305	2.4406	BOPA1_1639_613, BOPA1_3266_570, BOPA1_8020_87, BOPA1_861_268, BOPA1_ABC13107_1_3_299, BOPA1_ABC19175_1_2_375, BOPA2_12_11084, BOPA2_12_11138, BOPA2_12_11524, BOPA2_12_20863, BOPA2_12_30616, BOPA2_12_30677, SCRI_RS_132345, SCRI_RS_135581, SCRI_RS_137201, SCRI_RS_139294, SCRI_RS_1398, SCRI_RS_141109, SCRI_RS_145300, SCRI_RS_146347, SCRI_RS_155763, SCRI_RS_159661, SCRI_RS_162539, SCRI_RS_168665, SCR…
HEI	HAL	across	BOPA2_12_31458	QTL-4H-1	24	38	4H	3.5	-9.5	16.5	1.9	-2.10926	-1.37952	-2.35301	-2.37549	-2.67427	-2.13398	-2.6922	-0.782888	-2.40773	-3.47129	-1.6585	-2.43906	-2.01167	-2.15982	-1.93562	-3.10355	-3.37557	-2.67427	-3.47146	-2.80612	-2.80782	-2.80782	-1.94519	-1.79537	-1.97588	-2.37389	0.266436	-3.47146	-0.782888	BOPA1_3246_1135, BOPA1_4592_118, BOPA1_5283_1090, BOPA2_12_31387, SCRI_RS_106140, SCRI_RS_106142, SCRI_RS_10956, SCRI_RS_117283, SCRI_RS_138629, SCRI_RS_141322, SCRI_RS_147611, SCRI_RS_149094, SCRI_RS_150563, SCRI_RS_153450, SCRI_RS_154621, SCRI_RS_160475, SCRI_RS_162628, SCRI_RS_165476, SCRI_RS_165886, SCRI_RS_170110, SCRI_RS_170857, SCRI_RS_180081, SCRI_RS_184058, SCRI_RS_187051, SCRI_RS_196512…
HEI	HAL	across	BOPA2_12_30150	-	19	34	4H	19.9	6.9	32.9	0.94	-0.969969	-1.00274	0.113761	0.17978	-1.56447	-1.08614	-1.21546	-1.47427	-1.10065	-1.30632	-1.55685	0.0990887	-1.12436	-1.55397	-0.15922	-1.12436	-1.30632	-0.15922	-1.08614	-1.03046	-0.939601	-0.967319	-0.954116	-4.06508	-0.0126834	-1.01468	0.79008	-4.06508	0.17978	BOPA1_398_1244, BOPA1_5777_354, BOPA2_12_10959, BOPA2_12_11339, BOPA2_12_30143, BOPA2_12_30894, BOPA2_12_30895, BOPA2_12_31305, SCRI_RS_136556, SCRI_RS_146382, SCRI_RS_163976, SCRI_RS_171008, SCRI_RS_172761, SCRI_RS_179937, SCRI_RS_187827, SCRI_RS_188133, SCRI_RS_202061, SCRI_RS_209176, SCRI_RS_219349, SCRI_RS_236580, SCRI_RS_8200, SCRI_RS_91662
HEI	HAL	across	SCRI_RS_149252	QTL-4H-4	2	45	4H	56.2	43.2	69.2	2.66	1.51053	0.474601	2.27498	0.690327	2.09309	1.40756	1.21376	-1.43989	0.150132	0.155198	0.0295423	1.97727	0.93683	-1.41863	0.122259	2.48275	0.209297	0.613085	1.13687	1.7118	0.49678	0.576182	2.27498	2.23904	3.91657	1.0334	0.939465	-1.43989	3.91657	BOPA1_4737_368, BOPA1_4787_1746, BOPA1_5520_925, BOPA1_ABC36454_pHv2499_01, BOPA2_12_10564, BOPA2_12_10629, BOPA2_12_20198, BOPA2_12_30229, BOPA2_12_30271, BOPA2_12_30370, SCRI_RS_10019, SCRI_RS_126351, SCRI_RS_127719, SCRI_RS_135155, SCRI_RS_154449, SCRI_RS_156315, SCRI_RS_157113, SCRI_RS_187742, SCRI_RS_189186, SCRI_RS_192891, SCRI_RS_205957, SCRI_RS_208633, SCRI_RS_208722, SCRI_RS_216141, SCRI…
HEI	HAL	across	BOPA2_12_20648	-	1	15	4H	83.95	70.95	96.95	0.93	0.470316	-1.09916	-0.172804	-0.869359	-0.15645	-1.20911	-1.06308	-1.20911	-1.01605	-0.548075	-1.02064	-0.553691	-0.945207	-1.04555	-0.9294	-0.910688	-1.35525	-1.1555	-1.06308	-1.19169	-0.910688	-0.613275	-0.172804	3.50652	-0.734715	-0.638742	0.985845	-1.35525	3.50652	BOPA1_4226_570, BOPA1_5346_1587, BOPA2_12_11498, BOPA2_12_30336, BOPA2_12_30877, BOPA2_12_30948, SCRI_RS_13972, SCRI_RS_153360, SCRI_RS_169091, SCRI_RS_205669, SCRI_RS_3336
HEI	HAL	across	BOPA1_ABC12093_1_2_231	-	19	14	4H	99.1	86.1	112.1	0.4	-1.4112	-1.61237	-1.61237	-0.692546	-1.87803	-1.87803	-0.735352	-1.93124	-2.01795	-0.614138	-0.783918	-1.15128	-1.57421	-1.83523	-0.875272	-1.66092	-1.66092	-1.96941	-1.61237	-1.96941	-1.39405	-1.56957	-1.61237	-1.18376	-1.61237	-1.47393	0.289968	-2.01795	-0.614138	BK_19, BOPA1_1404_64, BOPA1_1660_347, BOPA1_5777_354, BOPA2_12_11508, BOPA2_12_30723, BOPA2_12_31450, SCRI_RS_137069, SCRI_RS_137983, SCRI_RS_140118, SCRI_RS_143373, SCRI_RS_143967, SCRI_RS_144773, SCRI_RS_147695, SCRI_RS_153202, SCRI_RS_155121, SCRI_RS_167386, SCRI_RS_174720, SCRI_RS_181385, SCRI_RS_194080, SCRI_RS_222330, SCRI_RS_222920, SCRI_RS_235976, SCRI_RS_42792, SCRI_RS_47197
HEI	HAL	across	SCRI_RS_216897	QTL-4H-8	24	83	4H	113.4	100.4	126.4	2.38	-2.96933	-2.40345	-4.17806	-2.09277	-2.8634	-2.88339	-3.73626	-3.69908	-4.48566	-3.05109	-4.37845	-4.30925	-2.02423	-2.72422	-3.07838	-2.70781	-3.81596	0.0122767	-1.45644	-3.68238	-2.05127	-4.02342	-4.41081	-1.10112	-4.25005	-3.05456	0.37139	-4.48566	0.0122767	BOPA1_2407_1771, BOPA1_2851_848, BOPA1_3710_852, BOPA1_5346_1587, BOPA1_5402_929, BOPA1_7284_710, BOPA1_8166_525, BOPA1_ABC02639_1_4_370, BOPA1_ABC14148_1_1_177, BOPA1_ConsensusGBS0371_2, BOPA2_12_10159, BOPA2_12_10198, BOPA2_12_10300, BOPA2_12_10314, BOPA2_12_11107, BOPA2_12_11266, BOPA2_12_11498, BOPA2_12_20641, BOPA2_12_21408, BOPA2_12_30336, BOPA2_12_30343, BOPA2_12_30406, BOPA2_12_30796, SCR…
HEI	HAL	across	BOPA2_12_20257	-	2	6	5H	1.7	-11.3	14.7	0.08	-0.602299	-0.185225	0	-0.417074	0	-0.185225	2.44993	0	0	-0.185225	-0.185225	-0.185225	0	-0.185225	-0.185225	-0.185225	-0.185225	-0.417074	-0.185225	0	0	-0.602299	-0.185225	2.63515	0	0.0403544	2.06792	-0.602299	2.63515	BK_19, BOPA1_1660_347, BOPA1_3359_1118, BOPA1_8200_978, BOPA2_12_10036, BOPA2_12_31450, SCRI_RS_137069, SCRI_RS_137983, SCRI_RS_144773, SCRI_RS_147695, SCRI_RS_153202, SCRI_RS_155121, SCRI_RS_156125, SCRI_RS_157337, SCRI_RS_159196, SCRI_RS_167386, SCRI_RS_172655, SCRI_RS_186177, SCRI_RS_187033, SCRI_RS_190844, SCRI_RS_200389, SCRI_RS_222920, SCRI_RS_235587, SCRI_RS_235976, SCRI_RS_42792
HEI	HAL	across	BOPA2_12_20770	QTL-5H-4	10	81	5H	39.5	26.5	52.5	1.95	0.140015	-0.412955	-0.335183	-0.706489	-2.16783	-2.4789	-0.148811	-2.49027	-1.94153	-1.45572	-1.78037	-0.546791	-0.302251	-2.31916	-0.000929616	-2.91021	-2.36965	-0.133521	-2.17758	-2.26363	-0.0377829	-0.0738494	-0.335183	0.100774	-2.30607	-1.17816	0.874477	-2.91021	0.140015	BOPA1_13108_412, BOPA1_3579_703, BOPA1_6433_124, BOPA1_7180_778, BOPA2_12_10888, BOPA2_12_30166, BOPA2_12_30761, BOPA2_12_30826, BOPA2_12_31241, SCRI_RS_120720, SCRI_RS_141470, SCRI_RS_147449, SCRI_RS_151470, SCRI_RS_168479, SCRI_RS_171456, SCRI_RS_175551, SCRI_RS_179554, SCRI_RS_180889, SCRI_RS_182331, SCRI_RS_184967, SCRI_RS_189592, SCRI_RS_193330, SCRI_RS_200086, SCRI_RS_204567, SCRI_RS_213791…
HEI	HAL	across	BOPA1_8215_496	-	2	10	5H	59.7	46.7	72.7	0.44	0.18313	1.03711	0.196276	0.196276	-0.0888308	0.902071	0.44207	0.580214	0.150673	0.261484	0.215882	0.396467	0.902071	0.902071	-0.0626634	0.656278	1.2829	0.718381	-0.375531	0.537258	0.82547	1.07126	0.196276	-0.97599	-0.078059	0.402902	0.944967	-0.97599	1.2829	BOPA1_1486_908, BOPA1_1584_263, BOPA1_3206_670, BOPA1_4472_658, BOPA1_4833_420, BOPA1_5088_59, BOPA1_5541_418, BOPA1_7302_240, BOPA1_8523_316, BOPA1_866_442, BOPA1_868_675, BOPA1_871_462, BOPA1_ABC14531_1_2_91, BOPA1_ABC16258_1_1_77, BOPA2_12_30095, BOPA2_12_30200, BOPA2_12_30636, BOPA2_12_30965, SCRI_RS_128484, SCRI_RS_130279, SCRI_RS_132586, SCRI_RS_142188, SCRI_RS_151349, SCRI_RS_151556, SCRI_…
HEI	HAL	across	SCRI_RS_206848	-	11	8	5H	80.5	67.5	93.5	0.2	0.948652	0.149747	1.0645	-0.0642569	0.149747	0.149747	0.850493	0.00291578	1.04098	0.126234	1.25499	1.60467	0.340238	0.149747	0.0438509	0.340238	0.340238	0.23213	0.149747	1.25499	1.14688	1.14688	1.04098	0.00291578	1.30828	0.591021	0.87441	-0.0642569	1.60467	BOPA1_5844_1011, BOPA1_7167_466, BOPA2_12_11472, BOPA2_12_30619, SCRI_RS_126419, SCRI_RS_133602, SCRI_RS_135254, SCRI_RS_14626, SCRI_RS_149088, SCRI_RS_162933, SCRI_RS_174710, SCRI_RS_177133, SCRI_RS_196673, SCRI_RS_199964, SCRI_RS_212890, SCRI_RS_221130, SCRI_RS_237950, SCRI_RS_9991
HEI	HAL	across	BOPA1_6913_1235	QTL-5H-8	3	55	5H	94.7	81.7	107.7	1.17	-2.59898	-0.725092	0.350262	-1.08634	-0.410882	-0.707079	-0.163122	-0.215826	-0.0298862	-3.10725	-0.136058	0.324536	-0.36426	-0.113652	-3.29318	-0.189912	-0.69909	-0.689527	-0.285258	-0.0795167	-0.236039	-0.189912	0.245104	-0.448518	0.0387004	-0.592431	1.42609	-3.29318	0.350262	BOPA1_1204_1104, BOPA1_2223_1688, BOPA1_3443_1234, BOPA1_3759_1385, BOPA1_407_259, BOPA1_4686_1281, BOPA1_5163_896, BOPA1_5428_146, BOPA1_7342_535, BOPA1_ConsensusGBS0086_5, BOPA2_12_10016, BOPA2_12_30162, BOPA2_12_30165, BOPA2_12_30222, BOPA2_12_30400, BOPA2_12_30833, SCRI_RS_125263, SCRI_RS_13262, SCRI_RS_133602, SCRI_RS_138735, SCRI_RS_140356, SCRI_RS_14527, SCRI_RS_146573, SCRI_RS_151716, SCR…
HEI	HAL	across	SCRI_RS_196673	-	13	20	5H	115.3	102.3	128.3	0.47	-1.70599	-1.80372	0.00234083	-1.72647	-1.70599	-1.83843	-0.0255217	-1.50825	0.190617	-1.53983	0.10334	0.0849358	-0.0995017	-0.0293654	-2.79725	-2.11638	-1.754	-1.76346	-1.36875	-0.0150732	0.0346466	-1.71374	0.0219141	0.0346466	-0.0183474	-0.922305	0.981143	-2.79725	0.190617	BOPA1_1440_1148, BOPA1_3344_1147, BOPA1_5029_1423, BOPA1_918_480, BOPA1_ConsensusGBS0194_1, BOPA2_12_10103, BOPA2_12_11434, BOPA2_12_30915, BOPA2_12_31409, BOPA2_12_31428, SCRI_RS_108971, SCRI_RS_119379, SCRI_RS_127822, SCRI_RS_132388, SCRI_RS_14819, SCRI_RS_148646, SCRI_RS_168529, SCRI_RS_174383, SCRI_RS_1804, SCRI_RS_190002, SCRI_RS_207228, SCRI_RS_216164
HEI	HAL	across	BOPA2_12_30400	-	2	19	5H	137.2	124.2	150.2	1.22	0.820953	0.573137	-0.0882507	-0.398647	-0.251409	0.0475037	0.510277	0.167953	0.690923	2.11218	-0.073217	1.98144	-0.277587	0.40332	-0.476709	0.557256	-0.660223	0.573338	-0.670879	0.155593	0.748263	0.774607	0.205919	-0.651072	0.382742	0.286296	1.22192	-0.670879	2.11218	BOPA1_1028_794, BOPA1_1565_514, BOPA1_3147_440, BOPA1_3532_1947, BOPA1_4146_1154, BOPA1_5251_184, BOPA1_5554_1971, BOPA1_ABC02895_1_4_231, BOPA1_ABC03951_1_3_383, BOPA1_ConsensusGBS0369_1, BOPA2_12_31088, SCRI_RS_137215, SCRI_RS_152841, SCRI_RS_169672, SCRI_RS_177093, SCRI_RS_206986, SCRI_RS_209210, SCRI_RS_237419, SCRI_RS_237661
HEI	HAL	across	SCRI_RS_204598	QTL-5H-15	1	55	5H	161.7	148.7	174.7	1.56	0.161859	-0.2449	-0.323758	0.339434	0.46872	-0.209922	1.04895	-0.413971	0.72676	-0.0514229	0.583584	0.624046	0.0545521	-0.33036	1.038	-0.244897	-0.316711	0.269583	-0.074988	-0.0897547	-0.0604317	0.499272	3.32989	0.283306	0.178055	0.289796	1.55727	-0.413971	3.32989	BOPA1_10927_876, BOPA1_12210_480, BOPA1_2559_1796, BOPA1_2702_284, BOPA1_3506_668, BOPA1_4258_1498, BOPA1_5017_407, BOPA2_12_10345, BOPA2_12_11039, BOPA2_12_11353, BOPA2_12_11455, BOPA2_12_20381, BOPA2_12_30316, BOPA2_12_30665, BOPA2_12_30765, BOPA2_12_31249, BOPA2_12_31433, SCRI_RS_10685, SCRI_RS_125560, SCRI_RS_127556, SCRI_RS_128181, SCRI_RS_135049, SCRI_RS_13935, SCRI_RS_140158, SCRI_RS_14142…
HEI	HAL	across	BOPA2_12_30010	-	1	6	6H	14.65	1.65	27.65	0.17	0.226896	-0.0851761	0.0404459	0.226896	-0.316847	0.209464	0.395915	0.209464	0.0404459	0.0404459	-0.191225	3.08127	0.0404459	0.0404459	-0.0851761	-0.0851761	-0.0851761	-0.0851761	-1.14526	0.23167	0.209464	0.209464	-0.633469	-0.651209	0.0404459	0.0751714	2.02588	-1.14526	3.08127	BOPA1_1523_1136, BOPA1_2196_195, BOPA1_2400_956, BOPA1_2574_410, BOPA2_12_20648, BOPA2_12_30787, BOPA2_12_31523, SCRI_RS_121084, SCRI_RS_125524, SCRI_RS_144204, SCRI_RS_152166, SCRI_RS_165236, SCRI_RS_165833, SCRI_RS_168074, SCRI_RS_168399, SCRI_RS_172072, SCRI_RS_181725, SCRI_RS_184126, SCRI_RS_207108, SCRI_RS_210971, SCRI_RS_233242, SCRI_RS_238618, SCRI_RS_25685, SCRI_RS_7523
HEI	HAL	across	SCRI_RS_196285	-	20	17	6H	43.6	30.6	56.6	1.61	-2.44745	-0.503057	-1.09673	-1.00123	-2.49003	-0.906816	-1.52184	-1.06703	-0.88817	-1.16079	-1.2892	-1.16211	-1.93861	-0.676196	-1.49828	-0.039501	-0.426834	-1.37005	-0.435839	-1.61081	-0.325191	-0.325191	0.173972	-0.946779	-0.968665	-1.0369	0.61901	-2.49003	0.173972	BOPA1_2574_410, BOPA1_3652_872, BOPA1_4170_1094, BOPA1_4535_1366, BOPA1_6519_812, BOPA1_ABC12093_1_2_231, BOPA1_ABC12417_1_1_46, BOPA1_ConsensusGBS0288_1, BOPA2_12_10271, BOPA2_12_30385, BOPA2_12_30987, SCRI_RS_121084, SCRI_RS_122057, SCRI_RS_141803, SCRI_RS_14487, SCRI_RS_148773, SCRI_RS_156130, SCRI_RS_165236, SCRI_RS_168399, SCRI_RS_168581, SCRI_RS_168591, SCRI_RS_172072, SCRI_RS_188827, SCRI_…
HEI	HAL	across	BOPA1_4146_1154	-	1	18	6H	71.75	58.75	84.75	0.55	-0.156053	-0.0875336	-0.153039	-4.57615	-0.44205	-0.118708	-0.357931	-0.247948	-0.318019	-0.210594	-0.319019	1.1794	-0.0875336	-0.365003	-0.493617	1.57115	-0.0072028	-0.452728	-0.131371	-0.231997	-0.339557	-0.339557	-0.150787	-0.315523	-0.257256	-0.296345	1.91262	-4.57615	1.57115	BOPA1_11657_398, BOPA1_13379_171, BOPA1_3718_1026, BOPA1_5008_2402, BOPA1_5520_925, BOPA1_ABC08260_1_1_108, BOPA2_12_10122, BOPA2_12_10188, BOPA2_12_10205, BOPA2_12_10564, BOPA2_12_11154, BOPA2_12_20369, BOPA2_12_30092, BOPA2_12_30367, BOPA2_12_30370, BOPA2_12_30482, BOPA2_12_30973, SCRI_RS_10019, SCRI_RS_113112, SCRI_RS_135155, SCRI_RS_144559, SCRI_RS_146012, SCRI_RS_146197, SCRI_RS_151733, SCRI…
HEI	HAL	across	BOPA1_8504_785	-	20	10	6H	91.1	78.1	104.1	0.44	-0.422744	-0.0851059	-0.232054	0.897877	-0.669863	-0.361963	-0.177819	0.1823	0.0934185	0.521618	0.724095	1.28302	1.76888	0.417492	0.0207519	-0.309156	0.470445	-0.265517	0.510205	0.284914	0.418068	0.144409	-0.232054	0.23184	-0.39253	0.192821	1.24809	-0.669863	1.76888	BOPA1_2575_692, BOPA1_3900_611, BOPA2_12_10652, BOPA2_12_20611, BOPA2_12_21464, SCRI_RS_136586, SCRI_RS_160611, SCRI_RS_166774, SCRI_RS_176094
HEI	HAL	across	BOPA2_12_31283	-	23	6	6H	119	106	132	0.36	0.724007	0.816701	0.948258	1.46065	1.16233	0.816701	1.33905	0.880546	0.792347	1.06925	1.3616	1.03414	0.693157	1.07386	1.27312	0.709271	1.03864	1.16233	0.816701	1.33968	1.57286	1.39206	0.948258	1.12921	0.803433	1.05433	0.239595	0.693157	1.57286	BOPA1_3101_111, BOPA1_4456_443, BOPA1_6195_2137, BOPA2_12_11011, BOPA2_12_30817, BOPA2_12_30948, SCRI_RS_148560, SCRI_RS_149683, SCRI_RS_205669, SCRI_RS_222250, SCRI_RS_3336, SCRI_RS_66630
HEI	HAL	across	SCRI_RS_159196	-	20	23	7H	2.5	-10.5	15.5	0.54	1.02622	-0.0399401	0.820411	0.675747	-0.0884883	-0.16326	1.59427	0.822902	0.782275	1.03897	1.50464	0.820411	0.943778	0.0381362	0.718734	0.54072	0.73327	0.0406274	0.770131	1.02871	1.85097	1.85097	1.02622	0.852112	1.73405	0.836903	0.661123	-0.16326	1.85097	BOPA1_1583_522, BOPA1_1786_297, BOPA1_1992_1714, BOPA1_4342_528, BOPA1_4389_551, BOPA1_7140_595, BOPA1_7504_485, BOPA1_8215_496, BOPA2_12_10140, BOPA2_12_10633, BOPA2_12_11438, BOPA2_12_20278, BOPA2_12_20416, BOPA2_12_30700, BOPA2_12_30719, BOPA2_12_31033, SCRI_RS_12887, SCRI_RS_134798, SCRI_RS_162773, SCRI_RS_181722, SCRI_RS_182177, SCRI_RS_186111, SCRI_RS_231238, SCRI_RS_236759
HEI	HAL	across	SCRI_RS_174720	-	1	24	7H	15.9	2.9	28.9	0.85	3.29005	0.232821	0.594213	-0.0966865	-0.179121	0.264125	0.100097	0.464317	0.727349	0.269677	1.23237	1.59875	0.580155	0.0646055	0.353337	0.309481	0.337276	0.453835	0.182999	0.427821	0.466901	0.466901	0.594213	0.0703708	1.18549	0.559654	1.1766	-0.179121	3.29005	BOPA1_2562_1191, BOPA1_3047_1400, BOPA1_5124_1707, BOPA1_578_587, BOPA1_5926_798, BOPA1_8504_785, BOPA2_12_31048, SCRI_RS_120442, SCRI_RS_128218, SCRI_RS_139987, SCRI_RS_144448, SCRI_RS_147062, SCRI_RS_151574, SCRI_RS_155564, SCRI_RS_161211, SCRI_RS_162589, SCRI_RS_165322, SCRI_RS_175839, SCRI_RS_177093, SCRI_RS_189611, SCRI_RS_3070, SCRI_RS_95857
HEI	HAL	across	SCRI_RS_91662	QTL-7H-4	12	28	7H	40.7	27.7	53.7	0.95	-1.33736	0.0321317	-0.622626	1.09473	-0.840138	1.20403	-0.689656	-0.904627	-0.666505	-0.692775	-0.628466	0.0804531	0.1184	0.199403	0.209454	-1.24581	0.151033	0.327362	-1.0327	-0.150887	0.239035	0.239035	-0.67556	-2.48437	-0.920916	-0.359893	1.16777	-2.48437	1.20403	BOPA1_13108_412, BOPA1_6433_124, BOPA1_7180_778, BOPA2_12_30761, BOPA2_12_31241, SCRI_RS_141470, SCRI_RS_151242, SCRI_RS_151523, SCRI_RS_154069, SCRI_RS_154327, SCRI_RS_160611, SCRI_RS_161703, SCRI_RS_171456, SCRI_RS_172062, SCRI_RS_176094, SCRI_RS_179554, SCRI_RS_180889, SCRI_RS_184967, SCRI_RS_189592, SCRI_RS_193330, SCRI_RS_196730, SCRI_RS_200086, SCRI_RS_202130, SCRI_RS_4604, SCRI_RS_5518
HEI	HAL	across	BOPA2_12_30760	QTL-7H-7	9	38	7H	70.2	57.2	83.2	1.27	2.44734	1.35081	1.04873	-0.0304675	1.35251	1.42568	-0.167114	-0.150667	0.250517	-0.30613	2.26371	0.78855	-0.64841	1.43545	0.0706112	-0.208682	-0.289134	0.0806516	1.38319	-0.0687732	-0.128155	-0.128155	1.37303	0.101129	-0.821923	0.496972	1.21131	-0.821923	2.44734	BOPA1_1300_1462, BOPA1_1786_297, BOPA1_3056_1317, BOPA1_3685_894, BOPA1_4389_551, BOPA1_6833_658, SCRI_RS_11368, SCRI_RS_12887, SCRI_RS_147819, SCRI_RS_153937, SCRI_RS_179268, SCRI_RS_206848, SCRI_RS_220136, SCRI_RS_224899, SCRI_RS_232871, SCRI_RS_240114
HEI	HAL	across	BOPA1_3900_611	-	4	11	7H	102.2	89.2	115.2	0.35	-0.388798	-0.973984	-0.335709	0.119848	-0.0430547	0.0383472	-0.0430547	-0.0430547	-0.388798	-0.225896	-2.11604	-1.31973	0.172937	0.0100343	-0.388798	0.0100343	-1.31973	-0.864171	0.172937	-0.0430547	-0.0430547	-0.0430547	-0.335709	-0.0414389	-0.637766	-0.36283	1.36135	-2.11604	0.172937	BOPA2_12_20257, SCRI_RS_131198, SCRI_RS_225187
HEI	HAL	across	SCRI_RS_154069	-	9	9	7H	120.8	107.8	133.8	0.25	-0.895971	0.878048	0.121739	0.0833872	1.39441	0.997525	1.28518	0.0833872	1.05003	0.0833872	0.306028	-0.860212	0.22264	-0.194352	0.0107741	-0.313499	0.22264	1.18928	1.05003	1.43521	0.22264	0.22264	0.070673	0	-0.860212	0.312217	1.1989	-0.895971	1.43521	BOPA1_1553_753, BOPA1_7185_370, BOPA2_12_10554, BOPA2_12_30010, SCRI_RS_141842, SCRI_RS_202485, SCRI_RS_207933, SCRI_RS_229916, SCRI_RS_9560
HEI	HAL	across	SCRI_RS_219515	-	9	23	7H	137	124	150	1.43	-1.7803	-1.01823	-1.10908	1.15215	-0.0264427	-0.234484	-0.763317	0.473757	-0.228283	0.15071	-0.323955	-0.449157	-0.508186	-1.65953	-0.414084	-0.983083	-0.195113	-1.48383	-0.131186	-2.17288	-0.743384	-1.25882	-1.10908	-0.184193	-1.20434	-0.648173	0.929318	-2.17288	1.15215	BOPA1_1852_509, BOPA1_ABC08038_1_3_160, BOPA2_12_20907, BOPA2_12_31283, SCRI_RS_124549, SCRI_RS_152414, SCRI_RS_157323, SCRI_RS_159529, SCRI_RS_17542, SCRI_RS_175610, SCRI_RS_181159, SCRI_RS_200962
LOD	HAL	across	SCRI_RS_169369	-	1	11	1H	5	-8	18	0.31	-0.348563	-0.0492221	-0.0438666	-0.00147831	-0.0438666	-0.0438666	-0.0577245	-0.0492221	-0.0438666	0.00387721	-0.0492221	-0.00147831	0.00387721	-0.0492221	0.00387721	-0.0492221	-0.00998069	-0.0438666	-0.0438666	0.00387721	-0.00998069	-0.0492221	-0.0438666	0.0138578	-0.0492221	-0.0420584	1.5038	-0.348563	0.0138578	BOPA1_3692_940, BOPA1_791_1113, BOPA2_12_10502, BOPA2_12_10718, BOPA2_12_10880, BOPA2_12_30870, SCRI_RS_131218, SCRI_RS_143250, SCRI_RS_150792, SCRI_RS_153226, SCRI_RS_157314, SCRI_RS_160179, SCRI_RS_160747, SCRI_RS_162694, SCRI_RS_167465, SCRI_RS_168604, SCRI_RS_173554, SCRI_RS_177330, SCRI_RS_179003, SCRI_RS_188893, SCRI_RS_192386, SCRI_RS_195810, SCRI_RS_196192, SCRI_RS_210172, SCRI_RS_233272,…
LOD	HAL	across	BOPA2_12_10159	-	2	13	1H	47.7	34.7	60.7	0.84	0.0340584	0.0274556	0.0645897	0.0938488	0.0821914	0.0821914	-0.0114875	0.0857886	0.0645399	0.0647478	0.0654021	0.151868	0.178587	0.0821914	-0.0167053	-0.032696	-0.0251767	0.0985054	-0.032696	0.282093	0.0645399	0.0645399	0.0790488	0.171921	0.045424	0.0705908	0.880032	-0.032696	0.282093	BOPA1_2500_1514, BOPA1_3718_1026, BOPA1_3965_353, BOPA1_4025_300, BOPA1_6069_304, BOPA1_6716_823, BOPA1_76_1059, BOPA1_9282_205, BOPA1_ABC06381_1_5_73, BOPA2_12_10188, BOPA2_12_10680, BOPA2_12_11338, BOPA2_12_20413, BOPA2_12_30096, BOPA2_12_30274, BOPA2_12_30375, BOPA2_12_30924, BOPA2_12_30926, BOPA2_12_31220, BOPA2_12_31238, SCRI_RS_103215, SCRI_RS_120973, SCRI_RS_131897, SCRI_RS_13434, SCRI_RS_…
LOD	HAL	across	SCRI_RS_151228	-	18	17	1H	60.8	47.8	73.8	0.94	-0.0226431	-0.0821053	-0.0442562	-0.0304957	-0.0599501	-0.0486748	-0.143785	-0.0866293	-0.0960417	-0.0842535	-0.147899	-0.05088	-0.0583165	-0.125283	-0.0949866	-0.109191	-0.0541202	-0.086738	-0.017672	0.0179718	-0.0915004	-0.0915004	-0.160725	-0.0610223	-0.0355824	-0.0746512	0.554151	-0.160725	0.0179718	BOPA1_5316_739, BOPA1_6026_1949, BOPA1_7527_1618, BOPA1_ConsensusGBS0554_4, BOPA2_12_30231, BOPA2_12_30649, SCRI_RS_106140, SCRI_RS_106142, SCRI_RS_150563, SCRI_RS_150607, SCRI_RS_156009, SCRI_RS_160475, SCRI_RS_166469, SCRI_RS_167999, SCRI_RS_180081, SCRI_RS_187051, SCRI_RS_206532
LOD	HAL	across	SCRI_RS_139690	QTL-1H-6	2	34	1H	83.7	70.7	96.7	1.04	-0.00185171	0.0326873	0.0298624	-0.000323118	0.0283068	0.0122824	-0.02078	0.00828416	-0.00117216	0.00577175	-0.25985	-0.0185284	0.00828416	0.0127887	0.193226	0.00836571	-0.00618787	0.00836571	0.00842045	-0.0124109	-0.00903391	-0.00903391	0.249217	-0.00331799	-0.00153007	0.0104737	2.16285	-0.25985	0.249217	BOPA1_2065_3135, BOPA1_2832_377, BOPA1_4098_758, BOPA1_4616_503, BOPA1_952_1301, BOPA2_12_10562, BOPA2_12_10626, BOPA2_12_11175, BOPA2_12_20618, BOPA2_12_30150, BOPA2_12_30540, SCRI_RS_139079, SCRI_RS_150585, SCRI_RS_162743, SCRI_RS_189331, SCRI_RS_220110, SCRI_RS_58772
LOD	HAL	across	SCRI_RS_206896	QTL-1H-8	9	32	1H	101.1	88.1	114.1	1.03	0.0391127	0.25474	0.253424	0.00882478	0.0289967	0.0397779	0.0373331	0.0894782	0.142618	0.0835626	0.100567	0.142618	0.0232721	0.0801541	0.115178	0.0378714	0.0289967	0.0378714	0.0289248	0.0426844	-0.000771739	-0.000771739	0.150148	0.154891	0.108132	0.0811054	0.855412	-0.000771739	0.25474	BOPA1_13379_171, BOPA1_13750_348, BOPA1_5008_2402, BOPA1_ABC13678_1_2_369, BOPA2_12_10122, BOPA2_12_11154, BOPA2_12_20505, BOPA2_12_21386, BOPA2_12_30092, BOPA2_12_30137, BOPA2_12_30367, BOPA2_12_30482, BOPA2_12_30921, BOPA2_12_30960, BOPA2_12_31161, BOPA2_12_31500, SCRI_RS_10016, SCRI_RS_10019, SCRI_RS_106728, SCRI_RS_113112, SCRI_RS_115755, SCRI_RS_135156, SCRI_RS_144313, SCRI_RS_154449, SCRI_R…
LOD	HAL	across	SCRI_RS_166469	QTL-1H-10	8	84	1H	128.3	115.3	141.3	1.31	0.231845	0.0221673	0.24306	-0.00515758	0.0145014	0.00772196	0.011737	0.0114417	0.241435	0.240506	0.0157316	0.32386	0.0152677	0.0173534	0.22233	-0.0145491	0.0137319	0.0142139	0.0168682	0.0221673	0.0128027	0.0128027	0.246998	0.221226	0.0190521	0.0871645	1.24914	-0.0145491	0.32386	BOPA1_10012_1239, BOPA1_15141_257, BOPA1_1977_1385, BOPA1_2231_557, BOPA1_2288_126, BOPA1_2338_1572, BOPA1_3892_2472, BOPA1_4105_1417, BOPA1_4256_833, BOPA1_4593_2007, BOPA1_4844_1737, BOPA1_5058_404, BOPA1_6354_1193, BOPA1_8383_349, BOPA1_9018_522, BOPA1_921_414, BOPA1_9481_859, BOPA1_ABC04826_1_1_174, BOPA1_ABC10667_1_1_288, BOPA1_ConsensusGBS0508_1, BOPA2_12_11084, BOPA2_12_11482, BOPA2_12_201…
LOD	HAL	across	SCRI_RS_160747	QTL-2H-1	3	89	2H	11.4	-1.6	24.4	2.36	0.0747402	0.130742	0.0324156	0.263137	0.103931	0.118021	0.113633	0.0967139	0.138955	0.00725192	0.250324	0.616942	0.115503	0.110914	0.125478	0.103758	0.0925416	0.173423	0.273449	0.150189	0.670711	0.670711	0.0970444	0.00090126	0.0105803	0.18168	1.0296	0.00090126	0.670711	BOPA1_10780_204, BOPA1_1954_1198, BOPA1_2297_1250, BOPA1_4152_573, BOPA1_4773_1009, BOPA1_6019_296, BOPA2_12_10032, BOPA2_12_31151, SCRI_RS_13454, SCRI_RS_142177, SCRI_RS_142924, SCRI_RS_148773, SCRI_RS_149172, SCRI_RS_179695, SCRI_RS_216897, SCRI_RS_222936, SCRI_RS_2513, SCRI_RS_9164
LOD	HAL	across	BOPA1_816_265	-	22	13	2H	33.5	20.5	46.5	0.55	0.0630381	-0.107637	-0.0531941	-0.058459	-0.138293	-0.14397	-0.130271	-0.160314	-0.0566562	-0.0809613	-0.138345	-0.0728749	-0.0797272	-0.0797537	-0.110335	-0.132969	-0.103282	-0.0959723	-0.0646062	-0.132969	-0.125451	-0.125451	-0.0849715	-0.10244	-0.0945294	-0.0964157	0.434455	-0.160314	0.0630381	BOPA1_4103_1386, BOPA1_585_342, BOPA1_6735_754, BOPA2_12_10857, BOPA2_12_30360, BOPA2_12_30504, BOPA2_12_30577, BOPA2_12_30958, SCRI_RS_12519, SCRI_RS_140499, SCRI_RS_157318, SCRI_RS_178615, SCRI_RS_182201, SCRI_RS_1971, SCRI_RS_219619, SCRI_RS_223728, SCRI_RS_25330
LOD	HAL	across	BOPA1_4136_869	-	24	20	2H	60.8	47.8	73.8	1.69	-0.189499	-0.139936	-0.0993101	-0.184068	-0.142411	-0.138293	-0.155256	-0.128918	-0.197105	-0.166071	-0.202402	-0.228417	-0.249473	-0.145238	-0.129988	-0.215173	-0.190755	-0.131127	-0.126013	-0.15499	-0.19026	-0.144585	-0.0993101	-0.0880923	-0.183448	-0.160805	0.251425	-0.249473	-0.0880923	BOPA1_2389_526, BOPA1_3047_1400, BOPA2_12_31043, BOPA2_12_31048, BOPA2_12_31198, SCRI_RS_120442, SCRI_RS_128218, SCRI_RS_135063, SCRI_RS_157323, SCRI_RS_189611, SCRI_RS_201988, SCRI_RS_206207, SCRI_RS_223732, SCRI_RS_233106, SCRI_RS_347
LOD	HAL	across	SCRI_RS_157347	-	1	16	2H	76.2	63.2	89.2	0.63	0.0958113	-0.00858749	0.0185197	0.0754453	0.0276428	0.00191906	0.032625	0.0326075	0.0847809	0.076656	0.0760923	0.0195807	0.0591395	-0.0073549	0.0596864	0.0194726	0.066261	0.0275128	0.0101376	0.0292425	0.000422922	0.0742115	0.0185197	0.394541	-0.00510547	0.0511912	1.45046	-0.00858749	0.394541	BOPA1_1213_1959, BOPA1_2124_984, BOPA1_398_1244, BOPA1_4679_1594, BOPA2_12_10218, BOPA2_12_11339, BOPA2_12_30065, BOPA2_12_30219, BOPA2_12_30702, BOPA2_12_30895, SCRI_RS_136918, SCRI_RS_138457, SCRI_RS_140831, SCRI_RS_150053, SCRI_RS_150783, SCRI_RS_155061, SCRI_RS_155795, SCRI_RS_157020, SCRI_RS_160602, SCRI_RS_164730, SCRI_RS_165545, SCRI_RS_168638, SCRI_RS_171008, SCRI_RS_179005, SCRI_RS_17993…
LOD	HAL	across	SCRI_RS_170162	-	9	5	2H	92.8	79.8	105.8	0.08	0.132097	0	0	0.1412	0	0	0.114368	0.114368	0.114368	0.105265	0.1412	0.114368	0.114368	0.0268319	0.114368	0.0268319	0	0.114368	0	0	0	0.0268319	0	0	0	0.0560335	1.03221	0	0.1412	BOPA1_861_268, BOPA1_8984_579, BOPA1_9683_140, BOPA1_ABC10632_1_2_132, BOPA1_ABC11028_1_1_64, BOPA2_12_10662, BOPA2_12_11517, BOPA2_12_21019, BOPA2_12_30250, BOPA2_12_30640, SCRI_RS_138193, SCRI_RS_14456, SCRI_RS_147950, SCRI_RS_161385, SCRI_RS_178618, SCRI_RS_185339, SCRI_RS_192761, SCRI_RS_219733, SCRI_RS_225641, SCRI_RS_227472, SCRI_RS_238430, SCRI_RS_240090, SCRI_RS_7396
LOD	HAL	across	SCRI_RS_139840	-	21	22	2H	119.8	106.8	132.8	0.8	0.0861866	0.038517	0.0770513	0.114314	0.0570137	0.0577063	0.0832773	-0.0178224	0.136561	0.0742434	-0.00100818	0.0692673	0.0444748	0.0782827	0.0169381	-0.00579059	0.0761302	0.0503823	0.0622301	0.0365152	0.0256742	0.0416578	-0.0751166	0.0718989	0.0545592	0.0501258	0.738599	-0.0751166	0.136561	BOPA1_14371_423, BOPA1_2711_234, BOPA1_2935_1634, BOPA1_4005_530, BOPA1_ABC11290_sfp44_06, BOPA2_12_31192, SCRI_RS_121048, SCRI_RS_136856, SCRI_RS_139690, SCRI_RS_154140, SCRI_RS_156208, SCRI_RS_168562, SCRI_RS_179987, SCRI_RS_182326, SCRI_RS_188909, SCRI_RS_194371, SCRI_RS_235724, SCRI_RS_235968
LOD	HAL	across	SCRI_RS_188579	-	6	12	2H	135.6	122.6	148.6	0.57	0.0546298	0.043673	0.0887798	0.0545643	0.18305	0.0478362	0.0508816	0.0295073	0.0242818	0.0404814	0.136504	0.153078	-0.0295181	0.0907347	0.0497701	0.105176	0.0494547	0.114284	0.0171092	0.00229665	0.0432427	0.0432427	-0.0127326	-0.0107295	0.0347599	0.0561743	0.838068	-0.0295181	0.18305	BOPA1_4039_1686, BOPA1_ABC09154_1_1_250, SCRI_RS_121084, SCRI_RS_129218, SCRI_RS_144091, SCRI_RS_163062, SCRI_RS_164399, SCRI_RS_179438, SCRI_RS_229409
LOD	HAL	across	SCRI_RS_173491	-	10	18	3H	1.9	-11.1	14.9	0.71	-0.0784784	-0.0781768	-0.143062	-0.0646982	-0.151685	0.0162911	-0.00405503	-0.0673708	-0.0129193	-0.0995663	-0.0970254	-0.131053	-0.136805	-0.072445	-0.0924732	-0.0604653	-0.0952182	-0.00961915	-0.0928853	-0.061484	-0.131009	-0.131009	-0.10191	-0.128574	-0.0747139	-0.0840164	0.521621	-0.151685	0.0162911	BOPA1_14371_423, BOPA1_2711_234, BOPA1_2935_1634, BOPA1_5336_400, BOPA1_5690_1045, BOPA1_ABC11290_sfp44_06, BOPA2_12_10905, BOPA2_12_20613, BOPA2_12_31192, SCRI_RS_136856, SCRI_RS_139733, SCRI_RS_141421, SCRI_RS_146959, SCRI_RS_154528, SCRI_RS_154646, SCRI_RS_155427, SCRI_RS_162, SCRI_RS_188909, SCRI_RS_194371, SCRI_RS_197337, SCRI_RS_201086, SCRI_RS_206896, SCRI_RS_218473, SCRI_RS_219889, SCRI_R…
LOD	HAL	across	SCRI_RS_189757	-	20	20	3H	23.9	10.9	36.9	0.44	-0.003206	-0.081573	-0.081573	-0.081573	-0.081573	-0.161965	-0.00668825	-0.081573	-0.081573	-0.161965	-0.081573	-0.081573	-0.21536	-0.0780908	-0.0780908	-0.081573	-0.081573	-0.00668825	-0.081573	-0.081573	-0.081573	-0.161965	-0.00348225	-0.081573	-0.078367	-0.0839156	0.586904	-0.21536	-0.003206	BOPA1_4787_1746, BOPA1_5399_139, BOPA1_8752_523, BOPA2_12_10014, BOPA2_12_30135, BOPA2_12_30960, SCRI_RS_127719, SCRI_RS_139876, SCRI_RS_156315, SCRI_RS_159189, SCRI_RS_160338, SCRI_RS_176108, SCRI_RS_180847, SCRI_RS_188420, SCRI_RS_204353, SCRI_RS_235726, SCRI_RS_237738, SCRI_RS_237894
LOD	HAL	across	BOPA2_12_31475	QTL-3H-4	24	68	3H	44.8	31.8	57.8	3.43	-0.0670132	-0.276945	-0.0298534	-0.252964	-0.175216	-0.319952	-0.286078	-0.243474	-0.132654	-0.236119	-0.282758	-0.0533372	0.0542465	-0.258553	-0.124371	-0.347473	-0.22289	-0.175363	-0.164091	-0.210892	-0.197726	-0.170798	-0.164234	-0.0349253	-0.226111	-0.183982	0.515479	-0.347473	0.0542465	BOPA1_1800_1101, BOPA1_3568_149, BOPA1_4838_494, BOPA2_12_11051, BOPA2_12_20406, BOPA2_12_20611, BOPA2_12_30164, BOPA2_12_30362, BOPA2_12_31188, BOPA2_12_31395, SCRI_RS_139808, SCRI_RS_141732, SCRI_RS_149645, SCRI_RS_202464, SCRI_RS_224574, SCRI_RS_235046, SCRI_RS_239722
LOD	HAL	across	SCRI_RS_139294	-	10	20	3H	62.7	49.7	75.7	0.53	-0.00352366	-0.013873	-0.0738967	-0.00875139	-0.200189	-0.0377761	0.0124333	-0.129343	-0.200419	-0.0759933	-0.015544	-0.015832	-0.013873	-0.138069	-0.108899	-0.024796	0.00331666	-0.00610746	-0.136751	-0.148992	-0.216154	-0.140769	-0.0738967	-0.055376	-0.145817	-0.0787557	0.881971	-0.216154	0.0124333	BOPA1_1486_908, BOPA1_2822_739, BOPA1_3256_1196, BOPA1_3608_2133, BOPA1_4240_749, BOPA1_5088_59, BOPA1_678_310, BOPA1_7487_390, BOPA1_7826_869, BOPA1_8523_316, BOPA1_ABC10785_1_1_82, BOPA1_ABC16258_1_1_77, BOPA2_12_10579, BOPA2_12_30636, BOPA2_12_30942, SCRI_RS_118062, SCRI_RS_124313, SCRI_RS_128484, SCRI_RS_139840, SCRI_RS_151129, SCRI_RS_151349, SCRI_RS_152659, SCRI_RS_154176, SCRI_RS_160767, S…
LOD	HAL	across	BOPA2_12_21019	QTL-3H-9	2	34	3H	84	71	97	1.02	-0.0126646	0.000354672	-0.0428341	0.205343	-0.0713336	-0.063293	0.230568	-0.0514522	-0.0253576	0.00655049	0.00684781	-0.0215079	-0.0180642	-0.0373117	-0.073196	-0.044841	-0.0223864	-0.0121344	-0.0508164	-0.160193	-0.133066	-0.133066	-0.0283075	-0.208045	-0.027539	-0.0315098	1.33753	-0.208045	0.230568	BOPA1_578_587, BOPA2_12_31043, BOPA2_12_31048, SCRI_RS_120442, SCRI_RS_131992, SCRI_RS_155564, SCRI_RS_160175, SCRI_RS_162589, SCRI_RS_169374, SCRI_RS_176230, SCRI_RS_194345, SCRI_RS_201988, SCRI_RS_222802, SCRI_RS_223732, SCRI_RS_7640, SCRI_RS_8252
LOD	HAL	across	SCRI_RS_150063	QTL-3H-11	20	87	3H	107.8	94.8	120.8	3.56	1.41065	1.1257	1.01525	1.05875	0.904279	1.41248	1.12129	0.95758	1.06014	1.04949	1.05071	1.0367	1.15582	1.0447	1.45464	1.0119	1.05094	1.07168	1.39573	0.991031	0.993375	0.993375	1.41065	1.03749	0.991714	1.11224	0.144603	0.904279	1.45464	BOPA1_10489_586, BOPA1_13926_531, BOPA1_2517_487, BOPA1_2719_672, BOPA1_2809_271, BOPA1_4136_869, BOPA1_4280_295, BOPA1_4434_804, BOPA1_4630_1036, BOPA1_5046_619, BOPA1_6280_1098, BOPA1_6510_1430, BOPA1_8065_1203, BOPA1_ABC04893_1_1_248, BOPA2_12_10558, BOPA2_12_11131, BOPA2_12_11449, BOPA2_12_20181, BOPA2_12_20196, BOPA2_12_20335, BOPA2_12_20688, BOPA2_12_20861, BOPA2_12_20878, BOPA2_12_30205, B…
LOD	HAL	across	SCRI_RS_168360	QTL-3H-13	7	73	3H	131.8	118.8	144.8	3.52	0.373104	0.49908	0.191602	0.331444	0.306753	0.499405	0.174426	0.189447	0.245561	0.659203	0.185879	0.164631	0.487209	0.348421	0.275078	0.253246	0.575673	0.587581	0.229313	0.22783	0.323721	0.285026	0.707536	0.336972	0.170618	0.34515	0.460649	0.164631	0.707536	BOPA1_10012_1239, BOPA1_12280_797, BOPA1_1977_1385, BOPA1_2231_557, BOPA1_2288_126, BOPA1_2315_702, BOPA1_2338_1572, BOPA1_3306_446, BOPA1_4647_248, BOPA1_5058_404, BOPA1_5128_1831, BOPA1_8180_450, BOPA1_8383_349, BOPA1_861_268, BOPA1_9481_859, BOPA1_ABC04826_1_1_174, BOPA1_ABC10667_1_1_288, BOPA1_ConsensusGBS0508_1, BOPA2_12_10609, BOPA2_12_11084, BOPA2_12_11482, BOPA2_12_11517, BOPA2_12_20108, …
LOD	HAL	across	SCRI_RS_237738	QTL-3H-15	21	32	3H	154.9	141.9	167.9	1.06	-0.0370184	0.0868621	0.124455	0.0575763	0.122544	0.0873747	0.0946191	0.12177	0.0696571	0.120267	0.0684524	0.122544	0.191865	0.0843504	0.0728566	0.227564	0.124946	0.0880291	0.0284951	0.0913483	0.123484	0.123484	0.120702	0.0437668	0.00139269	0.0944554	0.545679	-0.0370184	0.227564	BOPA1_3225_520, BOPA1_3579_703, SCRI_RS_126143, SCRI_RS_147449, SCRI_RS_150302, SCRI_RS_158599, SCRI_RS_169268, SCRI_RS_183593, SCRI_RS_184967, SCRI_RS_185445, SCRI_RS_193505, SCRI_RS_4604
LOD	HAL	across	SCRI_RS_236981	-	11	18	4H	0.6	-12.4	13.6	0.31	0.0265807	-0.03645	-0.0270216	-0.00364632	-0.104388	-0.136229	-0.0185553	-0.0270216	0.0181143	-0.136229	0.0114385	-0.0297742	0.0181143	-0.136229	-0.136229	-0.03645	-0.136229	-0.11953	-0.120125	-0.136229	-0.136229	-0.136229	0.0020101	0	-0.0130747	-0.0619845	0.924542	-0.136229	0.0265807	BOPA1_4593_2007, BOPA2_12_30571, SCRI_RS_103614, SCRI_RS_115423, SCRI_RS_144410, SCRI_RS_167842, SCRI_RS_189757, SCRI_RS_97417, SCRI_RS_97418
LOD	HAL	across	SCRI_RS_189331	QTL-4H-1	21	76	4H	14.9	1.9	27.9	1.96	-0.157767	-0.220714	-0.156	-0.0136877	-0.231018	-0.210992	-0.0518638	-0.209138	-0.196269	-0.196269	-0.23629	-0.182317	-0.183238	-0.0859173	-0.198239	-0.0415846	-0.198458	-0.204734	-0.226908	-0.206833	-0.221636	-0.221636	-0.193186	0.137503	-0.179205	-0.163456	0.492768	-0.23629	0.137503	BOPA1_5154_117, BOPA1_6170_304, BOPA1_6315_914, BOPA2_12_30056, BOPA2_12_30852, BOPA2_12_30855, BOPA2_12_31417, SCRI_RS_10386, SCRI_RS_120829, SCRI_RS_125581, SCRI_RS_13549, SCRI_RS_13960, SCRI_RS_143514, SCRI_RS_147618, SCRI_RS_149088, SCRI_RS_157897, SCRI_RS_165215, SCRI_RS_168467, SCRI_RS_169223, SCRI_RS_172024, SCRI_RS_196437, SCRI_RS_214241, SCRI_RS_224501, SCRI_RS_225268, SCRI_RS_237950, SC…
LOD	HAL	across	BOPA2_12_31164	-	12	5	4H	29.8	16.8	42.8	0.06	0.134088	0.117999	0.117999	-0.0160883	0.117999	-0.0160883	0.117999	0.117999	-0.0160883	-0.0160883	0.117999	0.134088	-0.0160883	-0.0160883	-0.0160883	-0.0160883	-0.0160883	-0.0160883	-0.0160883	-0.0160883	0.117999	-0.0160883	0.117999	0.117999	0.117999	0.0495608	1.03263	-0.0160883	0.134088	BOPA1_1831_241, BOPA1_3344_1147, BOPA1_3646_1984, BOPA1_4715_810, BOPA2_12_31230, BOPA2_12_31428, SCRI_RS_110189, SCRI_RS_14819, SCRI_RS_168529, SCRI_RS_172351, SCRI_RS_173491, SCRI_RS_174383, SCRI_RS_190002, SCRI_RS_216164, SCRI_RS_239142, SCRI_RS_97417, SCRI_RS_97418
LOD	HAL	across	BOPA1_2977_1925	-	15	14	4H	57.5	44.5	70.5	0.54	-0.106501	-0.163893	-0.000271976	-0.117292	-0.0745786	-0.071499	-0.0707795	-0.115389	-0.0256783	-0.0160584	-0.102333	-0.0756587	-0.0618626	-0.128777	-0.112913	0.017181	-0.0371267	-0.0721638	-0.0410616	-0.139621	-0.0608469	-0.0828215	-0.000271976	0.0128819	-0.000624238	-0.0659184	0.725293	-0.163893	0.017181	BOPA2_12_30764, SCRI_RS_126417, SCRI_RS_149873, SCRI_RS_173731, SCRI_RS_176074, SCRI_RS_185058, SCRI_RS_236981
LOD	HAL	across	SCRI_RS_163062	QTL-4H-6	4	32	4H	81.4	68.4	94.4	0.57	-0.0125759	0.00064906	0.00064906	-0.0535095	-0.0511177	0.00064906	-0.0742817	0.00304086	-0.200511	0.00304086	-0.00961754	-0.0882906	0	-0.243701	0.00304086	0.00304086	0.00304086	0.00064906	0.00064906	-0.210315	-0.202763	-0.0565504	0.00064906	0	0.00064906	-0.0473394	1.58975	-0.243701	0.00304086	BOPA1_1190_86, BOPA1_3845_1089, BOPA1_5297_796, BOPA1_8486_1964, BOPA1_8743_197, BOPA1_9638_619, BOPA1_ABC10636_1_4_285, BOPA2_12_10105, BOPA2_12_10166, BOPA2_12_10206, BOPA2_12_10938, BOPA2_12_30115, BOPA2_12_30672, BOPA2_12_30742, BOPA2_12_31381, SCRI_RS_109060, SCRI_RS_116661, SCRI_RS_119743, SCRI_RS_133886, SCRI_RS_145336, SCRI_RS_151228, SCRI_RS_153727, SCRI_RS_156208, SCRI_RS_170810, SCRI_R…
LOD	HAL	across	BOPA1_7550_562	-	4	6	4H	97.6	84.6	110.6	0.08	-0.228171	-0.0142437	-0.0142437	0	-0.031925	-0.031925	0	-0.228171	-0.031925	-0.0176812	-0.196246	-0.0142437	-0.0142437	-0.031925	0	-0.21049	-0.0142437	-0.031925	-0.0142437	-0.031925	-0.031925	-0.0142437	-0.0142437	-0.0176812	-0.0142437	-0.0500044	1.46421	-0.228171	0	BOPA1_152_329, BOPA1_4234_1944, BOPA1_4342_528, BOPA1_4565_1583, BOPA1_7140_595, BOPA1_7276_942, BOPA1_7504_485, BOPA2_12_10864, BOPA2_12_30214, BOPA2_12_30337, BOPA2_12_31423, SCRI_RS_114729, SCRI_RS_133674, SCRI_RS_137893, SCRI_RS_160506, SCRI_RS_167829, SCRI_RS_168105, SCRI_RS_174326, SCRI_RS_182015, SCRI_RS_182320, SCRI_RS_189, SCRI_RS_209980, SCRI_RS_212505, SCRI_RS_222345, SCRI_RS_223699
LOD	HAL	across	SCRI_RS_149172	QTL-4H-8	21	59	4H	113.4	100.4	126.4	1.46	-0.270607	-0.169737	-0.269676	-0.150672	-0.189048	-0.187397	-0.175897	-0.177348	-0.267243	-0.273148	-0.278523	-0.280707	-0.172533	-0.176001	-0.19365	-0.252854	-0.181649	-0.0016506	-0.183362	-0.0618742	-0.235823	-0.252286	-0.155783	-0.17833	-0.176001	-0.196472	0.333012	-0.280707	-0.0016506	BOPA1_2020_539, BOPA1_2809_271, BOPA1_6117_1507, BOPA1_6280_1098, BOPA1_6752_1013, BOPA1_8065_1203, BOPA2_12_11449, BOPA2_12_30205, BOPA2_12_31424, SCRI_RS_129857, SCRI_RS_157236, SCRI_RS_157347, SCRI_RS_162798, SCRI_RS_166540, SCRI_RS_171032, SCRI_RS_185505, SCRI_RS_200291, SCRI_RS_219568, SCRI_RS_221886, SCRI_RS_235221, SCRI_RS_235860, SCRI_RS_3376, SCRI_RS_4930
LOD	HAL	across	SCRI_RS_184564	-	18	6	5H	15.6	2.6	28.6	0.19	-0.0294329	-0.10455	0.00515693	-0.0278158	-0.0399758	-0.10455	0.0402982	-0.09239	0.00161736	-0.0686116	0.00515693	-0.09239	-0.16046	-0.0952393	-0.0387436	-0.0185052	-0.10455	-0.10455	-0.0779224	-0.0399758	-0.10455	-0.17262	0.00515693	-0.0278158	-0.0242759	-0.0588615	0.835435	-0.17262	0.0402982	BOPA1_2041_1317, BOPA1_4203_1210, BOPA1_4258_1498, BOPA1_4721_1335, BOPA1_5017_407, BOPA2_12_10392, BOPA2_12_10803, BOPA2_12_30465, BOPA2_12_30782, BOPA2_12_31509, SCRI_RS_102426, SCRI_RS_10685, SCRI_RS_137824, SCRI_RS_138001, SCRI_RS_140640, SCRI_RS_147692, SCRI_RS_149556, SCRI_RS_155654, SCRI_RS_168096, SCRI_RS_222944, SCRI_RS_224389, SCRI_RS_233266, SCRI_RS_238855, SCRI_RS_239642
LOD	HAL	across	BOPA2_12_31423	-	3	16	5H	44.2	31.2	57.2	0.67	0.0674083	-0.0285562	0.00862679	0.0128439	-0.0050339	0.00966315	-0.099737	0.000917769	0.00959469	0.0459974	0.000282359	-0.128791	0.0320832	0.0388163	-0.0430209	-0.00928697	0.0102182	0.0648162	-0.0146111	0.0453129	0.0139395	0.0836037	0.00862679	0.292564	-0.00378982	0.0164995	1.68216	-0.128791	0.292564	BOPA1_2977_1925, BOPA1_3078_2190, BOPA1_3127_273, BOPA1_3699_1543, BOPA1_4139_888, BOPA1_7822_1474, BOPA1_8034_315, BOPA1_ABC14714_1_1_162, BOPA2_12_11063, BOPA2_12_30187, BOPA2_12_30450, BOPA2_12_30455, BOPA2_12_30755, BOPA2_12_30906, BOPA2_12_31385, BOPA2_12_31515, SCRI_RS_134620, SCRI_RS_13644, SCRI_RS_138684, SCRI_RS_144091, SCRI_RS_157666, SCRI_RS_168603, SCRI_RS_192458, SCRI_RS_202326, SCRI…
LOD	HAL	across	SCRI_RS_4923	-	23	13	5H	84.8	71.8	97.8	0.34	0.0843584	0.0879702	0.109837	0.0937619	0.0879702	0.0879702	0.0466664	0.0929363	0.112951	0.0209171	0.112951	0.0840872	0.12135	0.0879702	0.176392	0.112951	0.112951	0.127142	0.0879702	0.107882	0.105275	0.113674	0.112951	0.106404	0.0725738	0.0987146	0.282205	0.0209171	0.176392	BOPA1_2651_1774, BOPA1_2964_382, BOPA1_6338_682, BOPA1_7032_201, BOPA1_7144_973, BOPA1_816_265, BOPA2_12_10880, BOPA2_12_11340, SCRI_RS_110647, SCRI_RS_131218, SCRI_RS_135619, SCRI_RS_143250, SCRI_RS_155612, SCRI_RS_174935, SCRI_RS_177405, SCRI_RS_182408, SCRI_RS_188893, SCRI_RS_206586, SCRI_RS_212932
LOD	HAL	across	SCRI_RS_214241	-	20	19	5H	98.5	85.5	111.5	0.98	-0.188193	-0.119714	0.0530482	-0.0072937	-0.112569	-0.189851	-0.0802894	-0.0561172	-0.0747881	-0.0913149	-0.0831825	-0.0664694	-0.0635835	-0.0757266	-0.0970324	-0.095437	-0.14169	-0.0627182	-0.101417	-0.0747881	-0.0329407	-0.095437	-0.0630738	-0.0931408	-0.0638416	-0.0831025	0.554555	-0.189851	0.0530482	BOPA1_1190_86, BOPA1_2265_363, BOPA1_2407_1771, BOPA1_3277_446, BOPA1_3845_1089, BOPA1_5297_796, BOPA1_8166_525, BOPA1_8486_1964, BOPA1_8743_197, BOPA1_9638_619, BOPA1_ABC10636_1_4_285, BOPA2_12_10105, BOPA2_12_10159, BOPA2_12_10938, BOPA2_12_20641, BOPA2_12_30115, BOPA2_12_30672, BOPA2_12_31381, BOPA2_12_31467, SCRI_RS_109060, SCRI_RS_11615, SCRI_RS_119743, SCRI_RS_145336, SCRI_RS_151764, SCRI_R…
LOD	HAL	across	SCRI_RS_221130	-	12	7	5H	115.3	102.3	128.3	0.14	-0.156966	-0.146773	-0.0101929	-0.174461	-0.156966	-0.0553293	-0.119131	-0.0553293	-0.0276879	-0.156966	-0.0101929	-0.0101929	-0.101636	-0.017495	-0.185953	-0.0553293	-0.0655221	-0.156966	-0.0101929	-0.101636	-0.0101929	-0.0655221	-0.101636	-0.0101929	-0.101636	-0.0825639	0.72537	-0.185953	-0.0101929	BOPA1_3685_894, BOPA1_5440_455, BOPA1_6170_304, BOPA1_6315_914, BOPA2_12_10930, BOPA2_12_30852, BOPA2_12_30855, BOPA2_12_31417, SCRI_RS_10386, SCRI_RS_125581, SCRI_RS_13960, SCRI_RS_143514, SCRI_RS_165215, SCRI_RS_168467, SCRI_RS_169223, SCRI_RS_170151, SCRI_RS_180, SCRI_RS_196566, SCRI_RS_233239, SCRI_RS_235416, SCRI_RS_240114, SCRI_RS_4923
LOD	HAL	across	BOPA1_2520_718	-	5	8	5H	131.2	118.2	144.2	0.39	-0.0210223	0.0763243	-0.0210433	-0.0210223	-0.0154221	0.00899906	0.0239357	0.0350106	0.056844	0.0257408	0.011865	-0.00481009	0.264226	0.0622977	0.00909012	0.020165	0.0491144	0.0963963	0.0570713	0.129305	0.0622977	0.0622977	0.0566765	0.150228	-0.0262487	0.0459326	1.16019	-0.0262487	0.264226	BOPA1_2822_739, BOPA1_3608_2133, BOPA1_3840_348, BOPA1_4240_749, BOPA1_6419_1680, BOPA1_678_310, BOPA1_7655_579, BOPA1_7826_869, BOPA1_8586_1221, BOPA1_9910_427, BOPA1_ABC10785_1_1_82, BOPA1_ABC17314_1_1_226, BOPA2_12_10487, BOPA2_12_10579, BOPA2_12_10950, SCRI_RS_114673, SCRI_RS_118062, SCRI_RS_124313, SCRI_RS_153293, SCRI_RS_156155, SCRI_RS_172784, SCRI_RS_186925, SCRI_RS_188579, SCRI_RS_188722…
LOD	HAL	across	BOPA1_2223_1688	-	2	10	5H	146.1	133.1	159.1	0.54	0.00791682	0.005422	-0.0224068	-0.0413635	0.018323	0.0023587	-0.0176502	-0.0142992	0.00473227	-0.0970995	-0.0982543	-0.0988577	-0.00977898	-0.0980807	0.0119406	0.0199558	0.00196532	0.0241439	-0.0113911	0.022313	-1.175e-05	-0.00723789	-0.00512427	0.0638275	-0.088155	-0.0170725	1.3842	-0.0988577	0.0638275	BOPA1_1073_916, BOPA2_12_10406, BOPA2_12_11508, SCRI_RS_138496, SCRI_RS_139563, SCRI_RS_140096, SCRI_RS_142007, SCRI_RS_143373, SCRI_RS_147695, SCRI_RS_152228, SCRI_RS_155121, SCRI_RS_156237, SCRI_RS_159196, SCRI_RS_167386, SCRI_RS_171103, SCRI_RS_181385, SCRI_RS_186187, SCRI_RS_201258, SCRI_RS_203776, SCRI_RS_47197, SCRI_RS_621, SCRI_RS_78255
LOD	HAL	across	SCRI_RS_178615	QTL-5H-16	6	43	5H	166.3	153.3	179.3	1.07	-0.0221816	-0.0105656	-0.17859	-0.180205	-0.0280029	-0.0258563	-0.0389495	-0.148504	-0.0336693	-0.0247849	-0.0247849	-0.154603	-0.153921	-0.0252108	0.0919729	-0.0169973	0.0847006	0.0477193	0.0834571	-0.00684463	-0.00405258	-0.0153997	-0.034163	0.0515394	-0.170336	-0.0375293	1.22079	-0.180205	0.0919729	SCRI_RS_120059, SCRI_RS_139538, SCRI_RS_169369, SCRI_RS_179144, SCRI_RS_194326, SCRI_RS_232577, SCRI_RS_66630
LOD	HAL	across	SCRI_RS_10685	-	4	15	6H	55	42	68	0.53	-0.00567684	0.000324186	0.00517023	0.00794581	-0.00898367	0.00435174	0.0178402	-0.131743	-0.033713	0.0209624	-0.0420091	0.079211	-0.167498	0.0140612	-0.163699	0.020713	0.00157616	0.0689991	-0.0109766	0.00800433	-0.000550419	-0.000550419	-0.000151	-0.121904	0.00168493	-0.0174644	1.64398	-0.167498	0.079211	BOPA1_2223_1688, BOPA1_3507_2859, BOPA1_3919_112, BOPA1_4103_1386, BOPA1_4117_472, BOPA1_585_342, BOPA1_6735_754, BOPA1_9864_225, BOPA2_12_10273, BOPA2_12_30165, BOPA2_12_30602, BOPA2_12_30833, SCRI_RS_123457, SCRI_RS_132308, SCRI_RS_138735, SCRI_RS_140499, SCRI_RS_141271, SCRI_RS_14527, SCRI_RS_153238, SCRI_RS_157318, SCRI_RS_182201, SCRI_RS_184542, SCRI_RS_197361, SCRI_RS_216751, SCRI_RS_220002…
LOD	HAL	across	SCRI_RS_162589	-	2	22	6H	87.9	74.9	100.9	0.45	0.0262737	0.00388946	0.027345	0.396797	0.0262737	-0.00260212	0.0227944	0.234489	0.0201551	0.0429965	0.0357668	0.0453647	0.0229056	0.0139346	0.0107635	0.0107635	0.00190373	0.0227944	-0.001491	0.0373796	0.0373796	0.0373796	0.027345	0.00489602	0.0171802	0.0449071	1.86021	-0.00260212	0.396797	BOPA1_1394_1222, BOPA1_2520_718, BOPA1_3412_579, BOPA1_3507_2859, BOPA2_12_30129, BOPA2_12_30602, BOPA2_12_30833, BOPA2_12_30867, SCRI_RS_123457, SCRI_RS_138735, SCRI_RS_153238, SCRI_RS_154144, SCRI_RS_157935, SCRI_RS_161534, SCRI_RS_165578, SCRI_RS_174710, SCRI_RS_188141, SCRI_RS_197361, SCRI_RS_210928, SCRI_RS_216751, SCRI_RS_222314, SCRI_RS_223157, SCRI_RS_24549, SCRI_RS_9182
LOD	HAL	across	SCRI_RS_206207	QTL-6H-8	3	42	6H	105.7	92.7	118.7	0.94	-0.00211141	0.0541272	0.0178262	0.0956949	0.0208786	-0.00494486	0.000278986	0.00981748	0.0527196	0.0599392	0.100217	-0.18374	0.0886082	0.00394	-0.0471401	0.065011	0.0617074	0.0786459	0.0592774	0.00294877	-0.00395796	0.015082	0.0178262	-0.218345	-0.168048	0.00705035	1.42265	-0.218345	0.100217	BOPA1_1394_1222, BOPA1_5154_117, BOPA2_12_30129, BOPA2_12_30867, SCRI_RS_149088, SCRI_RS_154144, SCRI_RS_154148, SCRI_RS_162696, SCRI_RS_162933, SCRI_RS_165273, SCRI_RS_174710, SCRI_RS_196437, SCRI_RS_221130, SCRI_RS_224501, SCRI_RS_237950, SCRI_RS_24549, SCRI_RS_9991
LOD	HAL	across	SCRI_RS_139563	-	13	11	7H	13.3	0.3	26.3	0.5	0.141984	0.0958165	0.00572064	0.0973966	0.0610485	0.0765199	0.0940672	0.097976	0.0343969	0.108519	0.0346876	0.0157405	0.14555	0.0604691	0.124847	0.0904824	0.0747706	0.0801586	0.117039	0.112868	0.112868	0.112868	0.00572064	0.145414	0.0124076	0.0823735	0.518153	0.00572064	0.14555	BOPA1_10780_204, BOPA1_4039_1686, BOPA1_7550_562, BOPA1_ABC12093_1_2_231, SCRI_RS_121084, SCRI_RS_129218, SCRI_RS_14487, SCRI_RS_148773, SCRI_RS_229409
LOD	HAL	across	SCRI_RS_209176	QTL-7H-4	24	36	7H	38.8	25.8	51.8	1.89	-0.0193273	-0.338986	-0.344173	-0.404873	-0.356069	-0.317719	-0.366105	-0.304445	-0.36201	-0.331686	-0.306217	-0.350169	-0.273991	-0.292873	-0.311673	-0.321922	-0.34311	-0.348911	-0.342837	-0.315911	-0.316834	-0.316834	-0.344173	-0.224109	-0.35123	-0.316247	0.219517	-0.404873	-0.0193273	BOPA1_3225_520, BOPA2_12_30164, BOPA2_12_30308, SCRI_RS_1383, SCRI_RS_142295, SCRI_RS_149573, SCRI_RS_150955, SCRI_RS_151523, SCRI_RS_152504, SCRI_RS_181575, SCRI_RS_183593, SCRI_RS_184967, SCRI_RS_185445, SCRI_RS_193330, SCRI_RS_224574, SCRI_RS_4520, SCRI_RS_4604, SCRI_RS_5518
LOD	HAL	across	BOPA2_12_11377	-	13	5	7H	72.5	59.5	85.5	0.33	-0.0716146	-0.0189389	-0.0428315	-0.0717299	-0.0307136	-0.0307136	-0.0134247	-0.0265012	-0.0189414	0.025618	-0.000566154	-0.0564271	-0.072799	-0.00635288	-0.0330984	0.0160103	0.00657108	-0.0341054	-0.0307136	0.0125896	-0.0131547	-0.0131547	-0.0689898	-0.105205	-0.00929212	-0.0283392	0.945125	-0.105205	0.025618	BOPA1_2594_172, BOPA1_8377_1022, BOPA2_12_30167, SCRI_RS_170761, SCRI_RS_181570, SCRI_RS_184564, SCRI_RS_194819
LOD	HAL	across	SCRI_RS_149645	QTL-7H-9	14	31	7H	98.2	85.2	111.2	1.19	-0.173751	-0.114767	-0.17505	0.00498539	-0.0559791	-0.105628	-0.0198511	-0.0287585	-0.173463	-0.151692	-0.0696524	-0.143998	-0.0362467	-0.0273441	-0.110336	-0.0265248	-0.111562	-0.0329292	-0.0933034	-0.11318	-0.0533096	-0.0533096	-0.17505	-0.0593912	-0.119369	-0.0887784	0.615317	-0.17505	0.00498539	BOPA1_1107_392, BOPA1_2251_643, BOPA1_4054_1326, BOPA1_4475_478, BOPA1_ABC14535_1_1_75, BOPA2_12_10605, BOPA2_12_11254, BOPA2_12_11377, BOPA2_12_20006, BOPA2_12_21167, BOPA2_12_21520, BOPA2_12_30125, BOPA2_12_30149, BOPA2_12_31120, BOPA2_12_31441, SCRI_RS_104566, SCRI_RS_159066, SCRI_RS_200021, SCRI_RS_235584
LOD	HAL	across	SCRI_RS_1383	-	9	6	7H	120	107	133	0.2	-0.0454626	-0.0222361	-0.0798983	-0.0659647	-0.0434656	-0.0347324	0.00378332	-0.000624211	-0.07673	-0.0278916	0.0172661	0.0112959	0.0426557	-0.0161226	-0.0823379	-0.0230111	0.0402161	0.0313597	-0.0785747	-0.0492607	0.0314829	0.0314829	-0.0167188	-0.00873316	-0.0972321	-0.0223782	1.06399	-0.0972321	0.0426557	BOPA1_2065_3135, BOPA1_2832_377, BOPA1_4098_758, BOPA1_4616_503, BOPA1_952_1301, BOPA2_12_10562, BOPA2_12_10626, BOPA2_12_11175, BOPA2_12_30150, BOPA2_12_31164, SCRI_RS_139079, SCRI_RS_150585, SCRI_RS_162743, SCRI_RS_58772, SCRI_RS_6956
LOD	HAL	across	SCRI_RS_169268	-	24	20	7H	140.7	127.7	153.7	0.62	-0.0182375	-0.0936311	-0.11966	-0.129422	-0.126848	-0.142559	-0.126848	-0.0661317	-0.104335	-0.123351	-0.0985471	-0.117086	-0.104335	-0.101922	-0.110599	-0.133914	-0.08252	-0.0959734	-0.124506	-0.130771	-0.08252	-0.117086	-0.11966	-0.0517371	-0.120777	-0.105719	0.262936	-0.142559	-0.0182375	BOPA1_2020_539, BOPA1_6752_1013, BOPA1_7236_1384, BOPA1_ABC14531_1_2_91, BOPA2_12_31424, SCRI_RS_157236, SCRI_RS_162798, SCRI_RS_170162, SCRI_RS_185505, SCRI_RS_221886, SCRI_RS_235221, SCRI_RS_3376
MAT	DUN	across	BOPA1_8670_388	-	7	16	1H	0	-13	13	0.49	-0.776016	-0.00287382	0.188945	0.261137	0.0333911	-0.0125171	0.128712	0.834045	0.077982	0.147688	0.743332	-0.152534	-0.0629063	-0.0636438	0.0153538	0.947489	1.03999	0.92638	-0.0119665	0.228406	0.328837	0.788137	0.188945	0.0262882	0.643907	0.25866	1.2191	-0.776016	1.03999	BOPA1_1588_537, BOPA1_1911_55, BOPA1_2041_1317, BOPA1_2176_891, BOPA1_2559_1796, BOPA1_3506_668, BOPA1_3580_331, BOPA1_4313_482, BOPA1_4488_514, BOPA1_5448_298, BOPA1_6964_414, BOPA1_851_804, BOPA2_12_11104, BOPA2_12_11386, BOPA2_12_30021, BOPA2_12_30120, BOPA2_12_30346, BOPA2_12_30465, BOPA2_12_30658, BOPA2_12_30665, BOPA2_12_30858, BOPA2_12_31433, SCRI_RS_102426, SCRI_RS_119674, SCRI_RS_124850,…
MAT	DUN	across	SCRI_RS_182603	-	7	6	1H	27.1	14.1	40.1	0.18	-0.441116	-0.319803	-0.900991	0.532051	-0.239259	-0.0398894	-0.692488	-0.391214	-0.900991	-0.0398894	-0.900991	-0.319803	-0.391214	-0.319803	-0.512527	-0.391214	0.112066	-0.0398894	-0.319803	-0.0398894	-0.0398894	-0.319803	-0.279914	-0.692488	-0.512567	-0.336053	0.848039	-0.900991	0.532051	BOPA1_1630_1150, BOPA1_2231_557, BOPA1_4593_2007, BOPA1_5058_404, BOPA1_6156_1399, BOPA1_6634_263, BOPA1_921_414, BOPA2_12_11102, BOPA2_12_11117, BOPA2_12_11295, BOPA2_12_11527, BOPA2_12_20264, BOPA2_12_30002, BOPA2_12_30431, BOPA2_12_30785, BOPA2_12_31009, SCRI_RS_13433, SCRI_RS_151254, SCRI_RS_154973, SCRI_RS_173721, SCRI_RS_202424, SCRI_RS_206030, SCRI_RS_211268, SCRI_RS_211943, SCRI_RS_229693…
MAT	DUN	across	SCRI_RS_160545	-	13	7	1H	42.4	29.4	55.4	0.24	-0.197733	0.272351	-0.042081	0.465131	-0.247087	-0.247087	0.272351	-0.247087	0.0746185	-0.809496	-0.556566	-0.247087	0.267398	-0.0493538	-1.00228	0.272351	0.465131	-0.242133	0.272351	0.465131	0.0746185	0.0746185	-0.247087	-0.479801	-0.556566	-0.0878154	1.18965	-1.00228	0.465131	BOPA1_1241_1649, BOPA1_2297_1250, BOPA1_2878_574, BOPA1_299_163, BOPA1_3652_872, BOPA1_4152_573, BOPA1_4160_1365, BOPA1_4170_1094, BOPA1_41_695, BOPA1_4361_1867, BOPA1_6519_812, BOPA1_7550_562, BOPA1_ABC12093_1_2_231, BOPA1_ConsensusGBS0288_1, BOPA2_12_10032, BOPA2_12_10337, BOPA2_12_11139, BOPA2_12_30146, BOPA2_12_30239, BOPA2_12_30385, BOPA2_12_30718, BOPA2_12_30825, BOPA2_12_30987, BOPA2_12_31…
MAT	DUN	across	SCRI_RS_237999	QTL-1H-5	24	31	1H	56	43	69	1.65	0.11223	-0.500076	-0.150338	-0.00853567	-0.190043	-0.641575	-0.265062	-0.135887	-0.558041	-0.367729	-0.876261	-0.683154	-0.544075	-0.541155	-0.440869	-0.50728	-0.13467	-0.336759	0.318979	-0.731452	-0.459242	-0.459242	-0.354796	-1.46842	-0.972652	-0.435844	0.762187	-1.46842	0.318979	BOPA1_1404_64, BOPA1_1511_545, BOPA1_3313_1443, BOPA1_8390_328, BOPA2_12_10368, BOPA2_12_20803, BOPA2_12_30040, BOPA2_12_30219, BOPA2_12_30702, BOPA2_12_30780, BOPA2_12_30893, BOPA2_12_30894, BOPA2_12_30895, BOPA2_12_31351, SCRI_RS_106456, SCRI_RS_138457, SCRI_RS_142007, SCRI_RS_145156, SCRI_RS_149724, SCRI_RS_150053, SCRI_RS_150517, SCRI_RS_160723, SCRI_RS_163976, SCRI_RS_165545, SCRI_RS_169269,…
MAT	DUN	across	BOPA2_12_11078	QTL-1H-6	20	40	1H	80.2	67.2	93.2	0.69	0.268394	-0.722056	-0.987533	-1.05928	-0.942194	-0.290063	-0.645002	-0.136921	-0.774559	-1.17021	-1.02305	-0.869904	-0.109599	-0.846849	-0.959842	-0.109599	-0.914873	-0.849765	-0.942194	-0.833849	-0.926819	-0.926819	-0.906681	-0.621804	-1.07996	-0.735241	0.476707	-1.17021	0.268394	BOPA1_1523_1136, BOPA1_2490_1786, BOPA1_4133_601, BOPA1_4361_1867, BOPA1_ABC09154_1_1_250, BOPA2_12_20648, BOPA2_12_30226, SCRI_RS_119486, SCRI_RS_121084, SCRI_RS_13460, SCRI_RS_164399, SCRI_RS_168399, SCRI_RS_184126, SCRI_RS_218491, SCRI_RS_229409, SCRI_RS_7523
MAT	DUN	across	SCRI_RS_127968	QTL-1H-8	5	54	1H	103.6	90.6	116.6	2.42	1.58574	1.90118	2.1276	1.85375	3.52844	1.85148	1.86264	1.9435	1.84142	0.9406	2.08913	2.10186	3.53879	1.86877	0.524901	1.97354	3.37163	1.9887	1.98306	3.54779	2.86216	2.86216	1.9846	0.130067	1.70406	2.0787	0.402727	0.130067	3.54779	BOPA1_12128_313, BOPA1_1513_514, BOPA1_3551_2537, BOPA2_12_11020, BOPA2_12_20618, BOPA2_12_30540, BOPA2_12_31458, BOPA2_12_31486, SCRI_RS_125487, SCRI_RS_146989, SCRI_RS_180891, SCRI_RS_189331, SCRI_RS_206744
MAT	DUN	across	BOPA1_13095_187	QTL-1H-10	23	41	1H	131.9	118.9	144.9	1.18	-1.02194	-0.743744	-0.943459	-0.99341	-0.906973	-1.26052	-1.15744	-1.00935	-0.920454	-0.670882	-1.17938	-1.09668	-1.07889	-1.07751	-0.679568	-1.02329	-0.894631	-0.0879919	-1.15292	-1.00553	-0.998781	-0.998781	-1.11764	-0.680915	-1.14185	-0.953701	0.247321	-1.26052	-0.0879919	BOPA1_14371_423, BOPA1_1497_628, BOPA1_1923_265, BOPA1_2711_234, BOPA1_4625_1413, BOPA1_5336_400, BOPA2_12_11173, BOPA2_12_20187, BOPA2_12_20613, BOPA2_12_21020, BOPA2_12_31181, BOPA2_12_31319, SCRI_RS_120481, SCRI_RS_127968, SCRI_RS_130139, SCRI_RS_141421, SCRI_RS_145026, SCRI_RS_147329, SCRI_RS_154528, SCRI_RS_155427, SCRI_RS_161388, SCRI_RS_175646, SCRI_RS_181370, SCRI_RS_188909, SCRI_RS_20108…
MAT	DUN	across	SCRI_RS_141771	-	14	10	2H	8.6	-4.4	21.6	0.38	-0.667298	-0.0378168	-0.874442	-0.366748	-0.546768	-0.737458	-0.516929	-0.119184	-0.767213	-0.737458	0.180052	-0.830388	0.411697	-0.378772	-0.0297552	-0.00806161	-0.119184	-0.396503	-0.452581	-0.665951	-0.417029	-0.417029	-0.811267	-0.781512	-0.410801	-0.419936	0.720666	-0.874442	0.411697	BOPA1_10255_529, BOPA1_2274_1226, BOPA1_4544_461, BOPA1_7691_679, BOPA1_ABC07631_1_1_83, BOPA2_12_10088, BOPA2_12_10810, BOPA2_12_11063, BOPA2_12_11190, BOPA2_12_11315, BOPA2_12_11382, BOPA2_12_21003, BOPA2_12_30187, BOPA2_12_30328, BOPA2_12_30839, BOPA2_12_30993, BOPA2_12_31360, SCRI_RS_10216, SCRI_RS_147636, SCRI_RS_168603, SCRI_RS_187704, SCRI_RS_188580, SCRI_RS_192458, SCRI_RS_203147, SCRI_RS…
MAT	DUN	across	BK_16	QTL-2H-2	24	39	2H	23	10	36	2.69	-2.76174	-3.2683	-2.19433	-3.43559	-2.58821	-2.99484	-2.26308	-2.60489	-3.59584	-3.6218	-2.9901	-3.14342	-2.36642	-3.82225	-3.25518	-3.09352	-2.84698	-3.09318	-3.0135	-3.34516	-3.34314	-3.34314	-3.11153	-2.25493	-2.1397	-2.97963	0.156473	-3.82225	-2.1397	BOPA1_11609_524, BOPA1_2335_1614, BOPA1_2754_1027, BOPA1_3315_749, BOPA1_4026_655, BOPA1_5260_462, BOPA1_6069_304, BOPA1_6871_945, BOPA1_76_1059, BOPA1_9282_205, BOPA1_ABC07496_pHv1343_02, BOPA1_ABC08260_1_1_108, BOPA1_ABC13753_1_2_167, BOPA1_ConsensusGBS0510_2, BOPA2_12_10122, BOPA2_12_30375, BOPA2_12_30423, BOPA2_12_30924, BOPA2_12_30972, BOPA2_12_30973, SCRI_RS_103215, SCRI_RS_120973, SCRI_RS_…
MAT	DUN	across	SCRI_RS_126877	-	3	13	2H	50.5	37.5	63.5	1.3	0.46966	-0.018083	-0.0628169	-0.27401	-0.0178056	0.12844	0.278284	0.128375	0.100007	0.198617	1.13562	0.0490229	-0.205805	-0.246253	-0.157246	0.123339	0.609539	-0.455165	-0.326859	-0.449906	0.631652	0.472033	-0.0678641	0.271946	0.0353182	0.0940017	1.30653	-0.455165	1.13562	BOPA1_10386_329, BOPA1_2244_3247, BOPA1_2978_938, BOPA1_3007_1337, BOPA1_3362_644, BOPA1_5145_1355, BOPA1_6489_465, BOPA2_12_31210, BOPA2_12_31481, SCRI_RS_105688, SCRI_RS_105868, SCRI_RS_108855, SCRI_RS_14608, SCRI_RS_146241, SCRI_RS_178615, SCRI_RS_1971, SCRI_RS_203880, SCRI_RS_207260, SCRI_RS_207299, SCRI_RS_219619, SCRI_RS_237948, SCRI_RS_239569
MAT	DUN	across	BOPA1_6852_506	-	11	7	2H	68.5	55.5	81.5	0.29	-0.718538	-0.425306	-0.718538	-0.718538	-1.17779	-0.425306	-0.39425	-0.428763	-0.380946	-0.428763	-0.135532	-0.104476	-0.377488	-0.425306	-0.104476	-0.425306	-1.24815	-0.425306	-0.718538	-0.135532	-0.135532	-0.837241	-0.718538	-0.377488	-1.17779	-0.526537	0.61462	-1.24815	-0.104476	BK_19, BOPA1_1555_631, BOPA1_1660_347, BOPA1_1773_358, BOPA1_6394_944, BOPA1_6517_602, BOPA1_8200_978, BOPA2_12_10406, BOPA2_12_31350, BOPA2_12_31411, SCRI_RS_132017, SCRI_RS_137069, SCRI_RS_154356, SCRI_RS_155121, SCRI_RS_156158, SCRI_RS_156237, SCRI_RS_166511, SCRI_RS_175756, SCRI_RS_186177, SCRI_RS_200232, SCRI_RS_226361, SCRI_RS_235422, SCRI_RS_235587
MAT	DUN	across	BOPA2_12_10936	-	3	18	2H	82.1	69.1	95.1	0.68	-1.23262	-0.480875	-0.131083	-0.0394326	-0.576139	-0.203973	-0.284061	-0.0435344	-0.287032	-0.00172564	-0.0289977	-0.323967	-0.560846	-0.572617	-0.614131	-0.347638	-0.082451	-0.409885	-0.241318	-0.339229	-0.295715	-0.543141	-0.131083	-1.37436	-1.28987	-0.417429	0.89614	-1.37436	-0.00172564	BOPA2_12_10362, BOPA2_12_30164, BOPA2_12_30335, BOPA2_12_31188, SCRI_RS_109484, SCRI_RS_124251, SCRI_RS_136590, SCRI_RS_149645, SCRI_RS_153505, SCRI_RS_160611, SCRI_RS_162966, SCRI_RS_193197, SCRI_RS_222863, SCRI_RS_224574
MAT	DUN	across	BOPA2_12_10151	-	5	8	2H	124.3	111.3	137.3	0.26	-0.0391044	-0.00718276	-0.034886	-0.333347	0.0319216	0.0179398	-0.0353376	-0.074442	-0.443129	-0.0433368	0.0319216	-0.034886	-0.008348	-0.547275	-0.65329	-0.0402696	0.158476	-0.008348	-0.415789	-0.513103	0.0269896	0.0269896	-0.00493204	-1.68082	-0.0762412	-0.187993	1.75889	-1.68082	0.158476	BOPA1_13095_187, BOPA1_3246_1135, BOPA1_4592_118, BOPA1_ConsensusGBS0361_5, BOPA1_ConsensusGBS0554_4, BOPA2_12_10746, BOPA2_12_20429, BOPA2_12_30649, BOPA2_12_30934, SCRI_RS_117283, SCRI_RS_132472, SCRI_RS_149094, SCRI_RS_150935, SCRI_RS_156009, SCRI_RS_160475, SCRI_RS_165434, SCRI_RS_165886, SCRI_RS_176006, SCRI_RS_196512
MAT	DUN	across	BOPA1_1283_332	-	2	8	2H	141.6	128.6	154.6	0.28	-0.405237	-0.713224	0.0836056	-0.101365	0.23854	0.0329409	0.0859052	0.00627555	-0.0441931	0.174207	-0.043783	0.312108	-0.123823	0.249102	0.058154	0.00627555	-0.0297381	0.0688715	0.248703	0.328743	0.207993	0.207993	0.0534575	-1.56337	0.202797	-0.0183623	1.72266	-1.56337	0.328743	BOPA1_1016_376, BOPA1_233_1327, BOPA1_4005_530, BOPA1_6655_978, BOPA2_12_11078, BOPA2_12_11463, BOPA2_12_20632, BOPA2_12_31319, SCRI_RS_130139, SCRI_RS_145026, SCRI_RS_160234, SCRI_RS_176644, SCRI_RS_177788, SCRI_RS_188360, SCRI_RS_201866, SCRI_RS_236623
MAT	DUN	across	BOPA2_12_30297	-	14	7	3H	8.3	-4.7	21.3	0.36	-0.232242	-0.577844	-0.322428	-0.243606	-0.683799	-0.154016	-0.0140374	-0.262599	-0.333082	-0.335642	-0.309663	0.00279134	-0.902928	-0.297776	-0.423141	-0.395603	-0.405884	-0.548876	-0.508413	-0.415035	-0.63991	-0.598781	-0.888758	-0.616722	-0.406335	-0.420573	0.531106	-0.902928	0.00279134	BK_12, BK_16, BOPA1_5652_419, BOPA1_5880_2547, BOPA1_7032_201, BOPA1_7747_1056, BOPA2_12_20368, BOPA2_12_30631, BOPA2_12_30870, BOPA2_12_31284, SCRI_RS_110647, SCRI_RS_115905, SCRI_RS_12516, SCRI_RS_131218, SCRI_RS_134823, SCRI_RS_136287, SCRI_RS_141564, SCRI_RS_143250, SCRI_RS_152744, SCRI_RS_153226, SCRI_RS_153672, SCRI_RS_153693, SCRI_RS_153798, SCRI_RS_155612, SCRI_RS_158433, SCRI_RS_159228, …
MAT	DUN	across	BOPA1_6634_263	QTL-3H-4	5	86	3H	39.5	26.5	52.5	1.75	0.504372	0.147185	1.72529	1.75335	0.628001	1.11217	2.14977	0.0819514	0.128499	0.0285438	0.0870329	2.07294	0.12711	0.170833	0.0307924	0.768374	0.847948	0.208932	0.123648	0.673628	1.25692	0.186908	0.0773933	0.182693	1.88994	0.678569	1.0417	0.0285438	2.14977	BOPA1_4679_1594, BOPA1_497_386, BOPA1_8390_328, BOPA1_ABC14535_1_1_75, BOPA2_12_10368, BOPA2_12_11339, BOPA2_12_11492, BOPA2_12_20006, BOPA2_12_30545, BOPA2_12_30576, BOPA2_12_31357, BOPA2_12_31463, SCRI_RS_136556, SCRI_RS_137626, SCRI_RS_138111, SCRI_RS_141629, SCRI_RS_146114, SCRI_RS_146382, SCRI_RS_157816, SCRI_RS_15864, SCRI_RS_165918, SCRI_RS_168494, SCRI_RS_169904, SCRI_RS_171008, SCRI_RS_1…
MAT	DUN	across	SCRI_RS_142939	-	22	11	3H	57.4	44.4	70.4	0.79	0	0.53856	0.550012	0.355634	0.602756	0.815039	0.782474	0.46518	0.584571	0.848485	1.17437	0.866705	0.453488	0.753157	0.0825047	0.50685	0.579756	0.790192	0.832594	0.403665	0.783909	0.553372	0.550012	0.135914	0.641817	0.586041	0.443407	0	1.17437	BOPA1_139_1263, BOPA1_211_259, BOPA1_272_944, BOPA1_6553_328, BOPA1_7167_466, BOPA1_7639_122, BOPA2_12_11472, BOPA2_12_20158, BOPA2_12_30524, BOPA2_12_30619, BOPA2_12_30867, BOPA2_12_31202, SCRI_RS_124472, SCRI_RS_13766, SCRI_RS_154144, SCRI_RS_154288, SCRI_RS_162933, SCRI_RS_165273, SCRI_RS_165569, SCRI_RS_166857, SCRI_RS_177133, SCRI_RS_184066, SCRI_RS_188785, SCRI_RS_196437, SCRI_RS_220076, SC…
MAT	DUN	across	SCRI_RS_231362	QTL-3H-8	24	25	3H	76.3	63.3	89.3	1.3	1.00901	0.752846	0.898677	0.38473	0.892887	1.29369	0.46062	1.16303	0.728686	0.881994	0.800538	1.14286	0.625845	1.01733	0.364815	0.597271	1.10027	0.955658	0.82906	0.728438	0.844401	0.844401	0.956213	1.25733	1.19822	0.869153	0.287564	0.364815	1.29369	BOPA1_1337_638, BOPA1_151_730, BOPA1_2924_1189, BOPA1_3140_491, BOPA1_3232_201, BOPA1_4849_1248, BOPA1_497_386, BOPA1_5141_240, BOPA1_5212_1409, BOPA1_5480_826, BOPA1_6290_574, BOPA1_6468_770, BOPA1_ABC14535_1_1_75, BOPA1_ConsensusGBS0132_4, BOPA2_12_10698, BOPA2_12_11254, BOPA2_12_11492, BOPA2_12_20006, BOPA2_12_21115, BOPA2_12_30199, BOPA2_12_30449, BOPA2_12_30563, BOPA2_12_30574, BOPA2_12_3058…
MAT	DUN	across	BOPA1_6069_304	QTL-3H-11	24	48	3H	109.2	96.2	122.2	2.39	-2.90847	-3.60995	-2.17638	-2.99739	-3.31681	-3.2863	-1.743	-2.85345	-3.2538	-3.26026	-2.36159	-2.6736	-3.17396	-3.28253	-3.39128	-2.89546	-3.27259	-2.77719	-3.25714	-2.7311	-2.50275	-2.50275	-2.90847	-3.28497	-2.59982	-2.92084	0.147066	-3.60995	-1.743	BOPA1_1190_86, BOPA1_1857_64, BOPA1_2407_1771, BOPA1_3845_1089, BOPA1_4020_643, BOPA1_4716_1205, BOPA1_5768_469, BOPA1_5790_558, BOPA1_6720_641, BOPA1_7299_183, BOPA1_8486_1964, BOPA1_ABC11913_1_1_104, BOPA1_ABC12199_1_1_25, BOPA1_ABC16273_1_1_48, BOPA2_12_10159, BOPA2_12_10166, BOPA2_12_10300, BOPA2_12_10489, BOPA2_12_11062, BOPA2_12_30110, BOPA2_12_30406, BOPA2_12_30522, BOPA2_12_30742, BOPA2_1…
MAT	DUN	across	BOPA1_ABC13678_1_2_369	-	12	6	3H	122.6	109.6	135.6	0.22	0.491786	0.863431	0.650888	0.49107	0.560659	0.363626	1.23806	0.506356	0.425743	0.4765	0.892266	0.18016	0.878001	0.363626	0.878001	0.556092	1.0315	0.878001	0.878001	1.17171	1.18628	1.07341	0.472954	1.03427	0.132614	0.707001	0.443775	0.132614	1.23806	BOPA1_139_1263, BOPA1_2249_1308, BOPA1_3398_163, BOPA1_6315_914, BOPA1_6913_1235, BOPA2_12_10077, BOPA2_12_20158, BOPA2_12_30619, BOPA2_12_30845, BOPA2_12_31417, SCRI_RS_125580, SCRI_RS_129893, SCRI_RS_13766, SCRI_RS_138221, SCRI_RS_139944, SCRI_RS_143514, SCRI_RS_147762, SCRI_RS_165215, SCRI_RS_168467, SCRI_RS_177133, SCRI_RS_196437, SCRI_RS_206565, SCRI_RS_234720, SCRI_RS_235443, SCRI_RS_236569…
MAT	DUN	across	BOPA1_4737_368	-	3	12	3H	146.1	133.1	159.1	0.89	-0.00519904	0.290669	-0.274927	0.34494	0.573121	0.318367	0.555202	-0.483602	-0.546385	0.653002	0.945798	-1.05407	0.0485653	0.383856	-0.345246	0.167927	0.151053	0.415125	0.141405	0.433236	0.173073	-0.101884	0.378547	-0.923204	-0.215097	0.0809709	1.19232	-1.05407	0.945798	BOPA1_2274_1226, BOPA1_2490_1786, BOPA1_2977_1925, BOPA1_4544_461, BOPA1_7691_679, BOPA1_7822_1474, BOPA1_8034_315, BOPA2_12_10088, BOPA2_12_11063, BOPA2_12_11190, BOPA2_12_11315, BOPA2_12_30839, BOPA2_12_30905, BOPA2_12_30906, BOPA2_12_30993, BOPA2_12_31360, SCRI_RS_10205, SCRI_RS_10216, SCRI_RS_119486, SCRI_RS_13644, SCRI_RS_136645, SCRI_RS_138684, SCRI_RS_139806, SCRI_RS_144194, SCRI_RS_147636…
MAT	DUN	across	BOPA2_12_20954	-	1	12	4H	1.3	-11.7	14.3	0.22	0	0.471718	0.471718	0.471718	0.0590115	0.53073	2.2424	0.471718	0.53073	0.0590115	0.0590115	0.471718	0.53073	0.0590115	0	0	0.0590115	0.0590115	0.53073	0.0590115	0.53073	0.53073	0.0590115	0	0.0590115	0.332659	1.35717	0	2.2424	BOPA1_1291_936, BOPA1_3674_1352, BOPA1_3791_1525, BOPA1_5224_1560, BOPA1_8020_87, BOPA1_861_268, BOPA1_ABC15290_1_3_262, BOPA2_12_10493, BOPA2_12_11138, BOPA2_12_11454, BOPA2_12_21019, BOPA2_12_30250, BOPA2_12_30909, BOPA2_12_31262, SCRI_RS_13778, SCRI_RS_138193, SCRI_RS_143933, SCRI_RS_14456, SCRI_RS_146480, SCRI_RS_156056, SCRI_RS_159006, SCRI_RS_159340, SCRI_RS_162539, SCRI_RS_171415, SCRI_RS_…
MAT	DUN	across	SCRI_RS_189331	QTL-4H-1	21	55	4H	14.9	1.9	27.9	1.17	1.2317	1.10211	1.2983	0.522311	1.27637	1.09895	0.635633	1.0808	1.28143	1.49364	1.27918	1.36422	1.37863	0.272357	1.26248	0.663888	1.39455	1.27637	1.49364	1.14252	1.13037	1.13037	1.26248	0.997207	1.27637	1.13384	0.262964	0.272357	1.49364	BOPA1_4684_775, BOPA1_4977_567, BOPA1_8377_1022, BOPA2_12_20770, BOPA2_12_30167, BOPA2_12_30707, BOPA2_12_31257, BOPA2_12_31521, SCRI_RS_104699, SCRI_RS_133674, SCRI_RS_136706, SCRI_RS_141756, SCRI_RS_156016, SCRI_RS_160739, SCRI_RS_175557, SCRI_RS_203117, SCRI_RS_204593, SCRI_RS_205508, SCRI_RS_207769, SCRI_RS_216814, SCRI_RS_90293
MAT	DUN	across	SCRI_RS_157832	-	22	7	4H	30	17	43	0.1	-0.928419	-0.928419	-0.682804	-0.682804	-0.245615	-0.928419	-0.928419	-0.928419	-0.928419	-0.682804	-0.928419	-0.928419	-0.245615	-0.928419	-0.928419	-0.928419	-0.928419	-0.928419	-0.928419	-0.928419	-0.928419	-0.928419	-0.928419	-0.245615	-0.682804	-0.807184	0.279505	-0.928419	-0.245615	BOPA1_6951_875, BOPA1_7549_782, BOPA1_ABC02258_1_6_382, BOPA2_12_10936, BOPA2_12_20985, SCRI_RS_119261, SCRI_RS_135355, SCRI_RS_138463, SCRI_RS_159024, SCRI_RS_165463, SCRI_RS_165795, SCRI_RS_171032, SCRI_RS_182079, SCRI_RS_198603, SCRI_RS_219074, SCRI_RS_221886, SCRI_RS_3376, SCRI_RS_50957
MAT	DUN	across	BOPA1_10255_529	QTL-4H-3	15	49	4H	43.3	30.3	56.3	1.48	-0.881267	-1.08845	0.128535	0.164552	0.600908	-0.862632	-0.794937	-0.0337668	-0.979921	0.200333	0.154646	1.44238	-0.115614	0.0229624	-0.773578	-0.046452	-0.915373	-0.815728	-1.22078	-0.699888	-1.22638	-1.22728	0.128535	0.347801	0.529938	-0.318458	1.11695	-1.22728	1.44238	BOPA1_1493_839, BOPA1_3225_520, BOPA1_7356_1241, BOPA1_8758_564, BOPA2_12_20407, BOPA2_12_30761, SCRI_RS_120015, SCRI_RS_126143, SCRI_RS_151470, SCRI_RS_165668, SCRI_RS_193505, SCRI_RS_206322, SCRI_RS_214451, SCRI_RS_6252, SCRI_RS_6430
MAT	DUN	across	SCRI_RS_144194	QTL-4H-4	2	27	4H	60.65	47.65	73.65	0.63	0.0890397	-0.160795	0	-1.65255	0.267481	0.267481	-0.219679	0.290751	-0.0157677	0.183661	0.185447	0.135132	-0.292956	-2.16165	0.143247	0.195985	-0.336509	0.155863	-0.336509	-0.157824	0.178685	0.20901	0	-0.0762383	-0.00253823	-0.124449	1.82331	-2.16165	0.290751	BOPA1_2511_533, BOPA1_3101_111, BOPA1_4456_443, BOPA1_6195_2137, BOPA1_7372_1253, BOPA1_8670_388, BOPA2_12_10636, BOPA2_12_30653, BOPA2_12_30918, BOPA2_12_30933, SCRI_RS_169369, SCRI_RS_1929, SCRI_RS_204276, SCRI_RS_207257, SCRI_RS_227491
MAT	DUN	across	SCRI_RS_184126	QTL-4H-6	2	57	4H	80.7	67.7	93.7	1.06	-2.84001	-0.273677	-0.209398	-0.143947	0.0283574	-0.273677	-0.0176317	-0.273677	-0.329625	-0.15345	0.405084	-0.0663945	-0.317202	-0.252214	-0.204331	-0.185014	-0.386	-0.108267	-0.171765	-0.386	-0.102394	-0.0544337	-0.209398	-2.77595	-0.089976	-0.37564	1.7896	-2.84001	0.405084	BOPA1_1698_619, BOPA1_1862_765, BOPA1_3212_2979, BOPA1_3598_489, BOPA1_4136_869, BOPA1_5046_619, BOPA1_6338_682, BOPA1_6804_1197, BOPA1_6846_1161, BOPA2_12_10545, BOPA2_12_11096, BOPA2_12_11131, BOPA2_12_11278, BOPA2_12_20281, BOPA2_12_30772, BOPA2_12_31189, BOPA2_12_31474, SCRI_RS_125793, SCRI_RS_126877, SCRI_RS_135619, SCRI_RS_137710, SCRI_RS_13952, SCRI_RS_153880, SCRI_RS_158123, SCRI_RS_15864…
MAT	DUN	across	BOPA1_6519_812	QTL-4H-7	3	72	4H	102.6	89.6	115.6	2.14	0.694702	0.624685	2.98545	0.658263	0.663505	0.444607	0.376638	0.507461	0.422124	0.754742	0.362126	0.706	2.81823	0.683785	0.27803	0.749254	0.11826	1.04829	0.327999	0.497965	0.781398	0.932089	2.99912	-0.110264	0.440375	0.830593	0.970279	-0.110264	2.99912	BOPA1_4737_368, BOPA1_5840_659, BOPA1_7818_967, BOPA2_12_10014, BOPA2_12_10629, BOPA2_12_20421, BOPA2_12_30229, SCRI_RS_10019, SCRI_RS_126351, SCRI_RS_135155, SCRI_RS_135156, SCRI_RS_154449, SCRI_RS_154549, SCRI_RS_165044, SCRI_RS_178836, SCRI_RS_1793, SCRI_RS_180847, SCRI_RS_182610, SCRI_RS_189186, SCRI_RS_189710, SCRI_RS_201075, SCRI_RS_202154, SCRI_RS_208633, SCRI_RS_235726, SCRI_RS_739
MAT	DUN	across	SCRI_RS_143952	-	8	8	5H	10.8	-2.2	23.8	0.29	-0.0547263	0.483585	0.677012	0.273218	0.573453	0.483585	-0.189145	0.147291	0.676303	0.234018	0.201546	0.234018	0.234018	0.92587	0.643831	0.647505	0.483585	0.551582	0.0234347	0.483585	0.483585	0.522784	0.643831	0.585739	0.677012	0.425861	0.58637	-0.189145	0.92587	BOPA2_12_11020, BOPA2_12_20954, BOPA2_12_31458, BOPA2_12_31486, BOPA2_12_31511, SCRI_RS_150051, SCRI_RS_206744
MAT	DUN	across	SCRI_RS_156016	-	12	23	5H	30.6	17.6	43.6	0.76	1.27877	-0.151175	-0.0569236	0.449609	0.496883	0.508093	0.218866	-0.108389	0.492395	0.0491475	0.366819	-0.120589	-0.692808	-0.295614	-0.274958	0.375899	0.553402	0.152505	-0.0868572	0.208099	-0.19195	-0.766504	-0.0569236	-0.0594899	0.430254	0.108742	1.25731	-0.766504	1.27877	BOPA1_1630_1150, BOPA1_1746_1527, BOPA1_2231_557, BOPA1_2804_1832, BOPA1_5058_404, BOPA1_921_414, BOPA1_ABC08184_2_1_35, BOPA1_ABC19175_1_2_375, BOPA2_12_11102, BOPA2_12_11152, BOPA2_12_11295, BOPA2_12_11454, BOPA2_12_20264, BOPA2_12_30002, BOPA2_12_31009, BOPA2_12_31262, SCRI_RS_10288, SCRI_RS_107261, SCRI_RS_124201, SCRI_RS_124607, SCRI_RS_128810, SCRI_RS_13433, SCRI_RS_13778, SCRI_RS_1398, SCR…
MAT	DUN	across	BOPA2_12_30454	-	2	10	5H	44.2	31.2	57.2	0.8	-0.183051	-0.110058	-0.435691	-0.282861	0.0597424	-0.39561	-0.2777	-0.13161	-0.303762	-0.42816	-0.269747	-1.56601	-0.347912	-0.349776	-0.869247	-0.193779	-0.195151	-0.0418844	-0.163664	-0.365128	-0.00704557	-0.452885	-0.435691	-0.642256	-0.296439	-0.347415	0.895199	-1.56601	0.0597424	BOPA1_12384_427, BOPA1_3047_1400, BOPA2_12_20448, BOPA2_12_31048, SCRI_RS_102455, SCRI_RS_120442, SCRI_RS_135063, SCRI_RS_149487, SCRI_RS_155564, SCRI_RS_161211, SCRI_RS_182275, SCRI_RS_183055, SCRI_RS_213956, SCRI_RS_214037, SCRI_RS_8034
MAT	DUN	across	BOPA2_12_31361	-	12	9	5H	75.6	62.6	88.6	0.39	0.0761471	0.755559	0.234065	0.691466	1.21144	1.17147	0.691466	0.191241	0.581911	1.30531	0.759788	0.567169	0.588868	0.466348	0.513753	0.466348	0.658706	0.284736	0.466348	0.588868	0.332875	0.151263	0.774269	0.115182	0.227421	0.554881	0.584683	0.0761471	1.30531	BOPA1_1861_2382, BOPA1_4234_1944, BOPA1_4342_528, BOPA1_4977_567, BOPA1_65_778, BOPA1_7504_485, BOPA1_ABC10705_1_1_263, BOPA2_12_10953, BOPA2_12_11363, BOPA2_12_20770, BOPA2_12_30454, BOPA2_12_30707, BOPA2_12_30745, BOPA2_12_31240, BOPA2_12_31257, BOPA2_12_31423, BOPA2_12_31521, SCRI_RS_128287, SCRI_RS_129414, SCRI_RS_132280, SCRI_RS_133674, SCRI_RS_1362, SCRI_RS_141756, SCRI_RS_157301, SCRI_RS_1…
MAT	DUN	across	SCRI_RS_139944	QTL-5H-9	8	28	5H	98.1	85.1	111.1	0.87	1.37443	-0.267614	0.839874	0.125315	-0.0552902	0.123376	0.386358	-0.43663	0.444487	0.125174	0.0137897	0.720138	0.21376	-0.267614	0.394989	-0.23766	-0.113399	0.85685	-0.264592	1.22394	0.0556171	0.0855701	0.917598	1.06217	0.822304	0.325718	1.10865	-0.43663	1.37443	BOPA1_3692_940, BOPA2_12_10430, BOPA2_12_30631, BOPA2_12_30781, BOPA2_12_30870, BOPA2_12_31284, SCRI_RS_136287, SCRI_RS_139708, SCRI_RS_141564, SCRI_RS_141771, SCRI_RS_152744, SCRI_RS_153226, SCRI_RS_153672, SCRI_RS_153798, SCRI_RS_157480, SCRI_RS_158433, SCRI_RS_159228, SCRI_RS_171185, SCRI_RS_177330, SCRI_RS_184899, SCRI_RS_194134, SCRI_RS_198643, SCRI_RS_213799, SCRI_RS_224641, SCRI_RS_226348,…
MAT	DUN	across	SCRI_RS_24549	QTL-5H-11	2	32	5H	119.4	106.4	132.4	1.35	0.553565	0.167486	1.34063	0.430654	0.618589	1.50003	0.266923	0.566084	0.213057	1.4394	0.283244	0.63651	0.252031	0.0400102	0.448079	0.156803	0.444376	0.846375	0.0787994	0.567289	0.123366	0.233297	0.588127	0.0370542	0.393035	0.488992	0.825154	0.0370542	1.50003	BOPA1_1786_297, BOPA1_2249_1308, BOPA1_4389_551, BOPA1_ConsensusGBS0304_1, BOPA2_12_20359, BOPA2_12_31361, SCRI_RS_152347, SCRI_RS_159611, SCRI_RS_168467, SCRI_RS_179268, SCRI_RS_180, SCRI_RS_224839
MAT	DUN	across	SCRI_RS_181059	-	20	9	5H	149.4	136.4	162.4	0.52	0.28412	-0.215163	-0.584053	-0.233003	-0.29023	-0.178938	-0.268056	0.023591	-0.402422	-0.355161	-0.420731	-0.225636	-0.900486	-0.652285	-0.410789	-0.0899019	-0.230008	-0.414607	-0.464202	-0.551598	-0.585272	-0.479222	-0.235601	-0.646133	-0.235601	-0.350455	0.634309	-0.900486	0.28412	BOPA1_4671_856, BOPA1_5764_430, BOPA1_6628_1302, BOPA1_7356_1241, BOPA1_7397_854, BOPA1_ABC10197_1_1_101, BOPA2_12_20407, BOPA2_12_30164, BOPA2_12_30308, BOPA2_12_30761, BOPA2_12_31535, SCRI_RS_124251, SCRI_RS_126397, SCRI_RS_134057, SCRI_RS_1383, SCRI_RS_150955, SCRI_RS_151387, SCRI_RS_152504, SCRI_RS_155489, SCRI_RS_159555, SCRI_RS_160611, SCRI_RS_163468, SCRI_RS_175568, SCRI_RS_187873, SCRI_RS…
MAT	DUN	across	SCRI_RS_219619	QTL-5H-16	23	46	5H	168.8	155.8	181.8	0.97	-0.00124591	0.812284	0.769993	0.883218	0.882406	0.844613	0.903706	0.902306	0.87813	0.844837	0.916593	0.793734	0.891366	0.789492	-0.0828409	0.815416	0.814571	0.870639	0.770981	0.848458	0.822591	0.851109	0.835517	0.891558	0.955908	0.780214	0.313903	-0.0828409	0.955908	BOPA1_12384_427, BOPA1_ABC06682_1_1_311, BOPA2_12_30148, BOPA2_12_30698, SCRI_RS_102418, SCRI_RS_120442, SCRI_RS_138716, SCRI_RS_140037, SCRI_RS_155564, SCRI_RS_161211, SCRI_RS_177093, SCRI_RS_183055, SCRI_RS_193336, SCRI_RS_1937, SCRI_RS_4707, SCRI_RS_8702
MAT	DUN	across	BOPA1_2057_412	-	19	5	6H	7.2	-5.8	20.2	0.09	-0.619466	-0.4563	-0.800963	0.319613	0.319613	-0.619466	-0.4563	-0.4563	0.156447	-0.619466	-0.619466	-0.800963	0.138116	-0.4563	-0.4563	-0.4563	0.156447	-0.619466	-0.636954	-0.4563	-0.4563	-0.4563	0.138959	-0.619466	-0.800963	-0.385366	0.726314	-0.800963	0.319613	BOPA1_2223_1688, BOPA1_2244_3247, BOPA1_3362_644, BOPA1_3931_1434, BOPA1_4686_1281, BOPA1_5145_1355, BOPA1_5757_248, BOPA1_5893_1285, BOPA1_6735_754, BOPA2_12_10273, BOPA2_12_10333, BOPA2_12_30162, SCRI_RS_108855, SCRI_RS_123668, SCRI_RS_139374, SCRI_RS_151716, SCRI_RS_181059, SCRI_RS_204570, SCRI_RS_207260, SCRI_RS_220146, SCRI_RS_222839, SCRI_RS_720
MAT	DUN	across	SCRI_RS_154426	-	3	6	6H	24.8	11.8	37.8	0.16	0.151152	0.0218049	0.0592401	0.0218049	0.151152	0.0218049	0	-0.0503412	0.0919116	0.081045	0.00889888	-0.740606	0.131386	-0.089962	-0.0503412	0.0393849	0.151152	0.00889888	1.24084	0.0790056	0.830156	0.830156	-0.089962	0.0701067	0.0218049	0.11962	1.79074	-0.740606	1.24084	BOPA1_1283_332, BOPA1_8586_1221, BOPA1_9426_490, SCRI_RS_114969, SCRI_RS_129821, SCRI_RS_154153, SCRI_RS_165239, SCRI_RS_173446, SCRI_RS_194105, SCRI_RS_194195, SCRI_RS_204579, SCRI_RS_226193, SCRI_RS_227482
MAT	DUN	across	BOPA2_12_30658	QTL-6H-3	24	94	6H	49.1	36.1	62.1	2.59	-2.04126	-2.52163	-2.66981	-2.09913	-2.05591	-2.62889	-1.72107	-2.45735	-2.75168	-0.534341	-2.78957	-2.2848	-2.67256	-2.58991	-2.73311	-2.71886	-2.1877	-2.28033	-2.32103	-2.51266	-2.35287	-2.35287	-2.05061	-1.76966	-2.44319	-2.30163	0.201857	-2.78957	-0.534341	BOPA1_5211_1755, BOPA1_678_310, BOPA1_ABC09559_1_2_143, BOPA2_12_10151, SCRI_RS_114969, SCRI_RS_124313, SCRI_RS_129178, SCRI_RS_142593, SCRI_RS_149273, SCRI_RS_168629, SCRI_RS_173446, SCRI_RS_194105, SCRI_RS_194195, SCRI_RS_201191, SCRI_RS_226193
MAT	DUN	across	SCRI_RS_209210	-	10	7	6H	65.9	52.9	78.9	0.43	-0.344685	-0.415551	-0.860245	-0.0214406	-0.344685	-0.666885	0.221685	0.272565	-1.07921	-0.706581	-0.517196	-0.842324	-0.563031	-0.369671	-0.528678	-0.5207	-0.415551	-0.452733	-0.119932	-0.578483	-0.578483	-0.578483	-0.437281	-0.0168323	-0.161574	-0.425039	0.675386	-1.07921	0.272565	BOPA1_8377_1022, BOPA2_12_20257, BOPA2_12_30167, BOPA2_12_30976, SCRI_RS_109375, SCRI_RS_143952, SCRI_RS_149877, SCRI_RS_155555, SCRI_RS_160739, SCRI_RS_169138, SCRI_RS_179260, SCRI_RS_181570, SCRI_RS_182131, SCRI_RS_184564, SCRI_RS_225187
MAT	DUN	across	SCRI_RS_102418	-	24	9	6H	82.4	69.4	95.4	0.41	0.825187	0.905922	0.578409	0.692668	0.825187	0.605415	0.693138	0.985094	0.605415	0.798181	0.555539	0.962786	0.645174	0.692668	0.35483	0.642792	0.309584	0.720922	0.692668	0.692668	0.692668	0.692668	0.605415	1.04973	0.605415	0.697206	0.241018	0.309584	1.04973	BOPA1_3212_2979, BOPA1_4136_869, BOPA1_5046_619, BOPA1_5573_1170, BOPA1_6804_1197, BOPA1_6852_506, BOPA1_7549_782, BOPA2_12_10545, BOPA2_12_10717, BOPA2_12_11096, BOPA2_12_11278, BOPA2_12_20985, BOPA2_12_30772, BOPA2_12_31189, BOPA2_12_31394, SCRI_RS_137710, SCRI_RS_13952, SCRI_RS_153880, SCRI_RS_156871, SCRI_RS_158123, SCRI_RS_159024, SCRI_RS_165463, SCRI_RS_171032, SCRI_RS_171045, SCRI_RS_17352…
MAT	DUN	across	BOPA1_3047_1400	-	15	10	6H	101	88	114	0.36	-0.483185	0.232934	-0.263463	-0.834373	0.274754	0.274754	0.372232	-0.152925	-0.232621	-0.594029	-0.4466	-0.124528	-0.852103	0.504822	-0.216792	0.0707349	-0.362807	-0.194746	0.0707349	-0.124528	-0.175464	-0.700621	-0.263463	-0.578025	-0.394629	-0.207757	1.01894	-0.852103	0.504822	BOPA1_3413_1488, BOPA1_3646_1984, BOPA1_4715_810, BOPA1_5945_748, BOPA1_7044_705, BOPA1_918_480, BOPA2_12_30297, BOPA2_12_30915, BOPA2_12_31448, SCRI_RS_119379, SCRI_RS_129198, SCRI_RS_130264, SCRI_RS_148646, SCRI_RS_173491, SCRI_RS_174383, SCRI_RS_190002
MAT	DUN	across	SCRI_RS_226361	QTL-7H-1	9	46	7H	2.5	-10.5	15.5	1.01	0.200176	-0.797858	0.136196	0.282432	-0.992623	-0.907539	0.238205	-0.817	0.1239	0.192075	0.0357651	0.206905	0.133361	0.198789	0.216008	-1.43899	0.507757	0.0999328	-0.0867528	-0.914552	-0.978719	-0.978719	0.136196	-0.881826	-0.807024	-0.275756	1.15984	-1.43899	0.507757	BOPA1_12128_313, BOPA2_12_10810, BOPA2_12_11382, BOPA2_12_21003, SCRI_RS_125487, SCRI_RS_143144, SCRI_RS_157832
MAT	DUN	across	BOPA2_12_30895	QTL-7H-3	23	65	7H	34.3	21.3	47.3	2.76	-0.0251543	1.26103	1.11714	2.7319	2.12819	1.49888	2.4377	1.66525	1.38102	2.28752	1.4934	2.4326	1.12771	1.56791	0.96223	1.17784	1.64077	1.86652	1.62408	1.93612	2.79338	2.79338	1.11714	-0.219991	1.59255	1.61556	0.455581	-0.219991	2.79338	BOPA1_2314_1412, BOPA1_2407_1771, BOPA1_3845_1089, BOPA1_4020_643, BOPA1_4716_1205, BOPA1_5790_558, BOPA1_6720_641, BOPA1_8486_1964, BOPA1_ABC11913_1_1_104, BOPA1_ABC12199_1_1_25, BOPA2_12_10159, BOPA2_12_10300, BOPA2_12_10489, BOPA2_12_30110, BOPA2_12_30336, BOPA2_12_30406, BOPA2_12_30522, BOPA2_12_30821, BOPA2_12_31276, SCRI_RS_118168, SCRI_RS_119743, SCRI_RS_122216, SCRI_RS_138691, SCRI_RS_144…
MAT	DUN	across	BOPA2_12_31357	QTL-7H-5	23	33	7H	54.8	41.8	67.8	1.65	-0.880324	-0.547091	-0.373105	0.734797	0.145022	0.992467	-0.0719507	-0.218741	-0.340895	-0.18735	-0.617756	0.0680929	-1.51182	-0.515432	-0.52133	-0.363618	-0.630979	-0.218806	-0.497434	0.269153	0.689634	0.689634	-0.483794	-1.53899	-0.577441	-0.260322	1.11201	-1.53899	0.992467	BOPA1_1911_55, BOPA1_2559_1796, BOPA1_3348_395, BOPA1_3436_354, BOPA1_3506_668, BOPA1_3773_756, BOPA1_4313_482, BOPA1_4447_231, BOPA1_4488_514, BOPA1_5554_1971, BOPA1_6205_683, BOPA1_8048_952, BOPA1_851_804, BOPA1_ABC13717_1_1_328, BOPA2_12_10393, BOPA2_12_10596, BOPA2_12_11104, BOPA2_12_11386, BOPA2_12_20148, BOPA2_12_30021, BOPA2_12_30120, BOPA2_12_30148, BOPA2_12_30346, BOPA2_12_30465, BOPA2_1…
MAT	DUN	across	BOPA2_12_30563	QTL-7H-7	19	31	7H	70.5	57.5	83.5	1.61	0.291354	0.787604	-0.114431	1.1642	0.927142	0.947763	1.1901	1.04761	0.802819	0.728435	0.609313	1.35568	0.723326	0.77635	-0.321502	0.881604	0.968255	0.368994	0.936893	0.930883	0.930883	0.930883	-0.114431	0.166531	2.52657	0.777713	0.670553	-0.321502	2.52657	BOPA1_2754_1027, BOPA1_4026_655, BOPA1_5334_1533, BOPA1_7818_967, BOPA1_ABC08260_1_1_108, BOPA1_ABC13678_1_2_369, BOPA2_12_10122, BOPA2_12_10542, BOPA2_12_11208, BOPA2_12_30092, BOPA2_12_30137, BOPA2_12_30972, BOPA2_12_30973, SCRI_RS_106728, SCRI_RS_135155, SCRI_RS_135156, SCRI_RS_165044, SCRI_RS_173004, SCRI_RS_175682, SCRI_RS_1793, SCRI_RS_182610, SCRI_RS_189186, SCRI_RS_189710, SCRI_RS_194148,…
MAT	DUN	across	SCRI_RS_148722	-	8	6	7H	86	73	99	0.14	-0.892545	0.47761	0.382714	0.172375	0.587288	0.47761	0.382714	-0.185598	-0.0759198	0.305235	0.187157	-0.280494	-0.663208	0.47761	0.382714	0.109678	0.587288	0.077479	0.109678	0.492392	-0.0759198	-0.0759198	0.382714	-0.55353	0.382714	0.126874	1.11149	-0.892545	0.587288	BOPA1_3140_491, BOPA1_3232_201, BOPA1_3568_149, BOPA1_5141_240, BOPA1_5212_1409, BOPA1_6290_574, BOPA1_6468_770, BOPA1_ABC14397_1_2_208, BOPA1_ConsensusGBS0132_4, BOPA2_12_11044, BOPA2_12_21115, BOPA2_12_21479, BOPA2_12_30199, BOPA2_12_30335, BOPA2_12_30645, BOPA2_12_31188, SCRI_RS_122512, SCRI_RS_136590, SCRI_RS_143118, SCRI_RS_148722, SCRI_RS_149645, SCRI_RS_153505, SCRI_RS_162966, SCRI_RS_1931…
MAT	DUN	across	BOPA2_12_10362	QTL-7H-9	5	43	7H	99.8	86.8	112.8	0.76	1.15463	0.0651925	-0.00560182	-0.0405729	1.49311	-0.0876103	0.132096	0.0570008	-0.258942	-0.12127	-0.117034	-0.453639	0.027997	1.29186	0.0906608	1.21125	0.0469802	0.0418164	-0.0391778	1.13307	0.0371343	0.0371343	-0.00560182	-0.00268803	-0.136455	0.222053	1.64959	-0.453639	1.49311	BOPA1_44_481, BOPA1_5771_91, BOPA1_7848_441, BOPA2_12_10554, BOPA2_12_30842, SCRI_RS_154426, SCRI_RS_189878, SCRI_RS_201251
MAT	DUN	across	BOPA2_12_31535	-	5	9	7H	116.1	103.1	129.1	0.64	1.45627	0.219081	0.0442878	0.60036	0.224865	0.555823	0.383643	0.183872	0.682347	0.112491	0.0887228	0.176538	0.270509	0.561744	0.179757	0.745994	0.613649	0.444564	0.0838478	0.823674	0.270509	0.270509	0.32565	0.371397	0.588424	0.411141	0.743614	0.0442878	1.45627	BOPA2_12_30336, BOPA2_12_30877, BOPA2_12_31276, SCRI_RS_152464, SCRI_RS_153360, SCRI_RS_155382, SCRI_RS_157757, SCRI_RS_169668, SCRI_RS_182603, SCRI_RS_239784
MAT	DUN	across	BOPA1_1493_839	-	10	16	7H	140.7	127.7	153.7	0.54	-0.782379	-0.714507	-0.320899	0.234674	-0.610814	-0.0136881	0.171303	-0.579177	-0.291529	-0.0616121	0.194593	-0.320899	-0.0602523	-0.676939	-0.23827	-0.0460921	-0.769996	-0.300458	-0.814343	-1.14325	-0.390349	-0.332371	-0.320899	-0.723843	-0.26764	-0.367185	0.836102	-1.14325	0.234674	BOPA1_2057_412, BOPA1_3178_1276, BOPA2_12_10554, BOPA2_12_30842, SCRI_RS_138977, SCRI_RS_167505, SCRI_RS_199940
MAT	HAL	across	BOPA2_12_11011	-	2	7	1H	6	-7	19	0.3	-0.484574	-0.252544	-0.291833	-0.00284573	-0.0809666	0.146788	-0.640418	-0.0796217	0.00706373	0.310112	-0.109085	-0.290488	-0.286299	-0.319872	-0.958061	-0.0948574	0.146788	0.140613	-0.194962	0.233474	0.00332927	-0.0796217	-0.291833	-0.153048	-0.203162	-0.153037	1.16782	-0.958061	0.310112	BOPA2_12_30540, BOPA2_12_31458, SCRI_RS_145228, SCRI_RS_189331, SCRI_RS_219136, SCRI_RS_220110, SCRI_RS_236981
MAT	HAL	across	SCRI_RS_193392	QTL-1H-3	19	40	1H	40.1	27.1	53.1	1.2	0.118185	0.814314	0.717849	0.885241	0.717988	0.788866	0.685631	0.422946	0.391666	0.717068	0.499543	0.800103	0.752291	0.479913	0.479232	0.721358	0.800601	0.713899	0.725626	0.825526	0.830749	0.78202	0.342465	0.671031	0.705295	0.655576	0.280808	0.118185	0.885241	BOPA1_2335_1614, BOPA1_4026_655, BOPA1_6716_823, BOPA1_76_1059, BOPA1_ABC07496_pHv1343_02, BOPA1_ABC13753_1_2_167, BOPA1_ConsensusGBS0510_2, BOPA2_12_10205, BOPA2_12_30096, BOPA2_12_30274, BOPA2_12_30924, BOPA2_12_30972, SCRI_RS_103215, SCRI_RS_133339, SCRI_RS_13871, SCRI_RS_138983, SCRI_RS_146197, SCRI_RS_147984, SCRI_RS_149566, SCRI_RS_165334, SCRI_RS_167825, SCRI_RS_171144, SCRI_RS_172266, SCR…
MAT	HAL	across	BOPA2_12_31464	-	1	6	1H	61.5	48.5	74.5	0.25	-0.26202	-0.390008	-0.46866	-0.297528	-0.425911	-0.274432	-0.317182	-0.220502	-0.333431	-0.193767	-0.1846	-0.425911	-0.432758	-0.409661	-0.716716	-0.09212	0.035868	-0.263252	-0.128023	-0.254779	-0.432758	-0.432758	-0.317182	-0.272384	-1.26227	-0.35091	0.667098	-1.26227	0.035868	BOPA1_1009_1089, BOPA1_12210_480, BOPA1_2176_891, BOPA1_4191_268, BOPA1_4895_145, BOPA2_12_11487, BOPA2_12_30120, BOPA2_12_30133, BOPA2_12_30441, BOPA2_12_30658, BOPA2_12_30665, BOPA2_12_30782, BOPA2_12_31274, BOPA2_12_31509, SCRI_RS_102426, SCRI_RS_106581, SCRI_RS_121633, SCRI_RS_125560, SCRI_RS_146867, SCRI_RS_147692, SCRI_RS_150504, SCRI_RS_153707, SCRI_RS_154772, SCRI_RS_157378, SCRI_RS_16296…
MAT	HAL	across	BOPA2_12_31229	QTL-1H-6	11	54	1H	80.2	67.2	93.2	1.27	-0.113663	-0.83113	-1.22969	-0.382454	-0.221475	-0.46918	-0.138395	-0.149971	-0.927194	-1.18288	-1.12762	-0.919439	-0.0987518	-0.932314	-0.267283	-0.815219	-0.855364	-0.212339	-0.170433	-0.0456226	-0.212339	-0.212339	-0.875637	0.0807637	-1.22969	-0.541587	0.775362	-1.22969	0.0807637	BK_04, BOPA1_2520_718, BOPA1_447_88, BOPA1_6553_328, BOPA2_12_11472, BOPA2_12_20045, BOPA2_12_30556, BOPA2_12_30833, BOPA2_12_31202, SCRI_RS_102414, SCRI_RS_130992, SCRI_RS_133602, SCRI_RS_138933, SCRI_RS_14626, SCRI_RS_149432, SCRI_RS_15011, SCRI_RS_157935, SCRI_RS_159490, SCRI_RS_162696, SCRI_RS_162933, SCRI_RS_165273, SCRI_RS_165569, SCRI_RS_168534, SCRI_RS_170159, SCRI_RS_174710, SCRI_RS_1952…
MAT	HAL	across	BOPA1_2711_234	QTL-1H-7	23	26	1H	95.9	82.9	108.9	0.73	0.0240559	0.578583	0.325365	0.53228	0.676546	0.573134	0.509281	0.83952	0.547461	0.549721	0.827062	0.660645	0.907032	0.626224	0.590116	0.687118	0.59719	0.643662	0.753186	0.689941	0.635335	0.635335	0.649111	0.625699	0.599869	0.611339	0.27044	0.0240559	0.907032	BOPA1_1954_1198, BOPA1_2297_1250, BOPA1_2878_574, BOPA1_4535_1366, BOPA1_4861_640, BOPA1_5611_811, BOPA1_6019_296, BOPA1_6519_812, BOPA1_7550_562, BOPA1_ABC12093_1_2_231, BOPA2_12_10271, BOPA2_12_10337, BOPA2_12_30232, BOPA2_12_30554, BOPA2_12_30584, BOPA2_12_30988, BOPA2_12_31200, SCRI_RS_107010, SCRI_RS_11114, SCRI_RS_121084, SCRI_RS_129218, SCRI_RS_131671, SCRI_RS_142177, SCRI_RS_142792, SCRI_…
MAT	HAL	across	SCRI_RS_170857	QTL-1H-10	1	36	1H	128.3	115.3	141.3	2.03	-0.963274	-0.437572	-2.37823	-0.9013	-0.486574	-0.0727274	-0.705279	-0.310618	-1.15535	-1.04623	-1.08417	-1.03281	-0.282183	-0.571664	-0.890043	-0.186959	-0.0474563	-0.329168	-0.36588	-0.600231	-0.0897438	-0.0897438	-1.00609	-0.876959	-0.769671	-0.667196	0.746067	-2.37823	-0.0474563	BK_05, BOPA1_1404_64, BOPA1_1511_545, BOPA1_2124_984, BOPA1_3313_1443, BOPA1_398_1244, BOPA1_ConsensusGBS0356_1, BOPA2_12_10218, BOPA2_12_10368, BOPA2_12_10878, BOPA2_12_20803, BOPA2_12_30040, BOPA2_12_30065, BOPA2_12_30083, BOPA2_12_30143, BOPA2_12_30329, BOPA2_12_30702, BOPA2_12_30780, BOPA2_12_30893, BOPA2_12_30894, BOPA2_12_30895, BOPA2_12_31305, SCRI_RS_129779, SCRI_RS_138457, SCRI_RS_140118…
MAT	HAL	across	SCRI_RS_193452	-	2	12	2H	8.35	-4.65	21.35	0.42	-1.86299	0.0138326	0.10505	-0.240058	0.0883241	0.144711	0.0440274	-0.0572654	0.0327644	0.0883241	0.0206593	0.163653	-0.234527	0.092103	-0.194541	0.0684655	-0.0788156	-0.0998861	0.111045	0.0132209	-0.237079	-0.237079	0.10505	0.0498934	-0.974815	-0.123037	1.96674	-1.86299	0.163653	BK_12, BK_16, BOPA1_5652_419, BOPA1_5880_2547, BOPA1_7032_201, BOPA1_7144_973, BOPA1_7747_1056, BOPA1_7766_492, BOPA1_816_265, BOPA2_12_10880, BOPA2_12_20593, BOPA2_12_30871, SCRI_RS_10302, SCRI_RS_110647, SCRI_RS_131218, SCRI_RS_136287, SCRI_RS_144545, SCRI_RS_153672, SCRI_RS_158433, SCRI_RS_159158, SCRI_RS_159228, SCRI_RS_160179, SCRI_RS_160747, SCRI_RS_168461, SCRI_RS_170337, SCRI_RS_173947, S…
MAT	HAL	across	BK_16	QTL-2H-2	24	70	2H	23	10	36	3.56	-6.61867	-6.6645	-5.46261	-7.09865	-6.27385	-6.11599	-5.76367	-6.61536	-5.78684	-5.82417	-5.93148	-6.59973	-2.66248	-6.44563	-6.09479	-7.16469	-7.50477	-7.19922	-6.72313	-7.20951	-7.27735	-7.26748	-5.95763	-4.60566	-5.58382	-6.25807	0.160964	-7.50477	-2.66248	BOPA1_10318_572, BOPA1_10669_188, BOPA1_3056_1317, BOPA1_3200_242, BOPA1_3685_894, BOPA1_39_843, BOPA1_4771_380, BOPA1_6833_658, BOPA2_12_10752, BOPA2_12_21497, BOPA2_12_30098, BOPA2_12_30533, BOPA2_12_30845, BOPA2_12_30848, BOPA2_12_31361, SCRI_RS_129893, SCRI_RS_13549, SCRI_RS_147762, SCRI_RS_158235, SCRI_RS_165215, SCRI_RS_165919, SCRI_RS_168467, SCRI_RS_172024, SCRI_RS_192377, SCRI_RS_196566,…
MAT	HAL	across	SCRI_RS_177375	QTL-2H-3	21	25	2H	57	44	70	2.67	-0.914703	-1.22027	-0.709026	-1.00456	-1.72975	-1.07172	0.0362402	-0.761154	-0.166205	-0.18922	-0.281991	-1.57859	-1.12438	-0.889732	-1.52055	-0.504298	-0.122907	-1.0656	-1.40119	-1.17917	-0.466505	-0.356171	-0.73011	-1.04832	-0.639612	-0.825579	0.574652	-1.72975	0.0362402	BOPA1_1639_613, BOPA1_2067_775, BOPA1_2338_1572, BOPA1_2616_2560, BOPA1_2934_1076, BOPA1_4453_422, BOPA1_4618_1559, BOPA1_4647_248, BOPA1_5385_722, BOPA1_6681_314, BOPA1_9481_859, BOPA1_ABC10667_1_1_288, BOPA1_ABC18582_1_2_417, BOPA2_12_10784, BOPA2_12_11517, BOPA2_12_30002, BOPA2_12_30005, BOPA2_12_30126, BOPA2_12_30170, BOPA2_12_31356, SCRI_RS_103211, SCRI_RS_114566, SCRI_RS_115769, SCRI_RS_128…
[truncated: 359 more rows]

## Sheet: Table S4
Table S4. List of QTLs, extreme family effects and candidate genes calculated for eight traits.
QTL region a)	Chr	QTL interval b)	Location	Treatment	SHO c)				SEL				HEA				RIP				MAT				HEI				LOD				TCK				Candidate gene(s)	No of traits per location with QTL
					Ø	min	max	CoV	Ø	min	max	CoV	Ø	min	max	CoV	Ø	min	max	CoV	Ø	min	max	CoV	Ø	min	max	CoV	Ø	min	max	CoV	Ø	min	max	CoV
[truncated: 166 more rows]

## Sheet: Table S5
Table S5. Presence of SNPs inside QTL candidate genes in HEB families based on exome capture sequencing. a)
[truncated: 189 more rows]
